# Supplementary material for: Integrated Omics Reveal Time-Resolved Insights into T4 Phage Infection of E. coli on Proteome and Transcriptome Levels
Source: Viruses. 2022 Nov 12;14(11):2502. doi: 10.3390/v14112502 (PMC9697503; doi:10.3390/v14112502)
Supplement: Supplementary file 1 [file viruses-14-02502-s001.zip]

Archive with 5 entries (5 files):
- Supplementary_Information_revised.pdf
- Supplementary_Table_S1.xlsx
- Supplementary_Table_S2.xlsx
- Supplementary_Table_S3.xlsx
- Supplementary_Table_S4.xlsx
