# Supplementary material for: Integrated Omics Reveal Time-Resolved Insights into T4 Phage Infection of E. coli on Proteome and Transcriptome Levels
Source: Viruses. 2022 Nov 12;14(11):2502. doi: 10.3390/v14112502 (PMC9697503; doi:10.3390/v14112502)
Supplement: Supplementary file 1 [file viruses-14-02502-s001.zip › Supplementary_Table_S1.xlsx]

## Sheet: DESeq2 significant hits
Supplementary Table S1: DESeq2 analysis of RNA-Seq data.
Table was generated with DESeq2 on raw count data comparing t1 and t0 with a Wald-test (LFC >0 or <0, padj < 0.05); significant hits only are listed in this table.
GeneID	baseMean	log2FoldChange	lfcSE	stat	pvalue	padj	Symbol
gene-b0002	1331.18	-1.15184	0.124288	-9.26751	1.91e-20	6.75e-18	thrA
gene-b0003	875.797	-0.871806	0.174243	-5.00339	5.63e-07	1.04e-05	thrB
gene-b0004	1563.12	-1.02151	0.126431	-8.07958	6.5e-16	1.21e-13	thrC
gene-b0005	330.92	-0.510093	0.121574	-4.19573	2.72e-05	0.000295928	yaaX
gene-b0008	11960.7	-0.262394	0.0950536	-2.76048	0.0057716	0.0255169	talB
gene-b0014	17058.5	-0.53393	0.0989841	-5.3941	6.89e-08	1.7e-06	dnaK
gene-b0015	2460.66	-0.404168	0.118347	-3.41512	0.000637544	0.00431867	dnaJ
gene-b0019	985.222	0.63419	0.124568	5.09112	3.56e-07	7.15e-06	nhaA
gene-b0020	289.058	0.465228	0.0940196	4.9482	7.49e-07	1.34e-05	nhaR
gene-b0026	15475.1	-0.335753	0.107506	-3.12311	0.00178951	0.0101754	ileS
gene-b0030	106.188	-0.520068	0.120592	-4.31263	1.61e-05	0.000191569	rihC
gene-b0031	710.309	-0.309441	0.0949316	-3.25962	0.00111563	0.00698616	dapB
gene-b0032	3101.09	-0.951075	0.212727	-4.47087	7.79e-06	0.000101482	carA
gene-b0033	15198.1	-1.60719	0.183898	-8.73955	2.34e-18	5.7e-16	carB
gene-b0038	70.8928	0.617458	0.160421	3.84898	0.000118611	0.00104522	caiB
gene-b0064	104.55	-0.442765	0.126489	-3.50043	0.000464506	0.00329295	araC
gene-b0069	199.146	-0.350586	0.136254	-2.57303	0.0100814	0.039946	sgrR
gene-b0071	304.826	-0.521211	0.0970392	-5.37113	7.82e-08	1.88e-06	leuD
gene-b0072	449.163	-0.870718	0.108003	-8.06201	7.5e-16	1.33e-13	leuC
gene-b0073	383.435	-0.882997	0.108946	-8.1049	5.28e-16	1.03e-13	leuB
gene-b0074	272.63	-0.654578	0.137769	-4.75126	2.02e-06	3.12e-05	leuA
gene-b0076	47.7254	0.787522	0.1837	4.28699	1.81e-05	0.000211838	leuO
gene-b0086	2091.41	-0.354976	0.113697	-3.12213	0.00179551	0.0101946	murF
gene-b0092	1700.07	-0.259137	0.067147	-3.85925	0.000113735	0.00101605	ddlB
gene-b0097	1685.01	0.412334	0.0981674	4.20031	2.67e-05	0.000293275	secM
gene-b0099	168.66	0.358583	0.133407	2.68788	0.0071907	0.0304441	mutT
gene-b0103	567.976	0.33654	0.107885	3.11943	0.00181202	0.0102585	coaE
gene-b0112	1322.67	-0.260692	0.0905685	-2.87839	0.00399707	0.0193159	aroP
gene-b0113	1664.24	0.859219	0.19299	4.45215	8.5e-06	0.000109649	pdhR
gene-b0114	41603.5	-0.938116	0.0972053	-9.65087	4.87e-22	2.37e-19	aceE
gene-b0115	28390.4	-0.960389	0.121074	-7.93227	2.15e-15	3.35e-13	aceF
gene-b0116	22906	-0.599512	0.112587	-5.32491	1.01e-07	2.36e-06	lpd
gene-b0118	20203.4	-0.594669	0.107173	-5.54867	2.88e-08	7.68e-07	acnB
gene-b0119	362.056	-0.379905	0.106361	-3.57183	0.00035449	0.00265017	yacL
gene-b0120	2493.63	-0.233811	0.0840057	-2.78328	0.00538126	0.0242312	speD
gene-b0122	687.238	0.823101	0.138615	5.93805	2.88e-09	1.03e-07	yacC
gene-b0124	4795.97	-0.557686	0.0667117	-8.35964	6.29e-17	1.29e-14	gcd
gene-b0130	372.388	0.60913	0.157489	3.86776	0.00010984	0.000992634	yadE
gene-b0131	2471.31	-0.541081	0.0941296	-5.74825	9.02e-09	2.66e-07	panD
gene-b0133	2510.55	-0.2035	0.0730233	-2.78678	0.00532349	0.0240881	panC
gene-b0145	4702.11	-0.470828	0.0979862	-4.80505	1.55e-06	2.5e-05	dksA
gene-b0150	621.669	-0.831787	0.194237	-4.28234	1.85e-05	0.000215673	fhuA
gene-b0152	64.5001	-0.569212	0.200339	-2.84124	0.00449381	0.0211139	fhuD
gene-b0154	3136.84	-0.309802	0.100433	-3.08465	0.00203791	0.0111462	hemL
gene-b0155	437.684	0.293514	0.102679	2.85857	0.0042555	0.0203127	clcA
gene-b0157	256.561	0.281942	0.113499	2.48409	0.0129883	0.0485344	yadS
gene-b0162	108.433	0.405222	0.15835	2.55903	0.0104965	0.0410206	cdaR
gene-b0164	86.1841	0.684827	0.152634	4.48673	7.23e-06	9.55e-05	yaeI
gene-b0168	3028.75	-0.43689	0.0753125	-5.80103	6.59e-09	2.05e-07	map
gene-b0169	35349.8	-0.568467	0.0893724	-6.36065	2.01e-10	1.04e-08	rpsB
gene-b0170	25360	-0.668994	0.0947463	-7.0609	1.65e-12	1.31e-10	tsf
gene-b0171	1830.22	-0.539272	0.124496	-4.33164	1.48e-05	0.000176293	pyrH
gene-b0172	5800.75	-0.278599	0.0744342	-3.7429	0.000181912	0.00151723	frr
gene-b0177	8410.27	-0.325063	0.0844869	-3.8475	0.00011933	0.00104682	bamA
gene-b0178	8046.51	-0.248533	0.0878706	-2.82839	0.00467821	0.0217962	skp
gene-b0179	8151.76	-0.200876	0.078214	-2.56828	0.0102204	0.0403329	lpxD
gene-b4406	557.869	-0.360018	0.124067	-2.9018	0.00371026	0.0182468	yaeP
gene-b0193	71.179	0.479106	0.161808	2.96095	0.0030669	0.0154336	yaeF
gene-b0197	3164	-0.360705	0.0909637	-3.96537	7.33e-05	0.000696181	metQ
gene-b0199	583.923	-0.41791	0.139729	-2.99086	0.00278191	0.0143327	metN
gene-b0210	284.796	0.445316	0.142195	3.13172	0.00173785	0.00992342	yafE
gene-b0211	4769.57	0.297974	0.116861	2.54981	0.0107781	0.0417718	mltD
gene-b0213	451.481	0.39002	0.129508	3.01155	0.00259913	0.0134982	yafS
gene-b0214	266.236	0.32803	0.112202	2.92357	0.00346037	0.0171696	rnhA
gene-b0217	51.6429	0.808571	0.207193	3.9025	9.52e-05	0.000874562	yafT
gene-b0225	71.6893	0.477362	0.165677	2.88128	0.00396066	0.019164	yafQ
gene-b0234	17.4155	0.809044	0.292361	2.76727	0.00565273	0.0250768	yafP
gene-b0241	52.4156	0.507024	0.178406	2.84197	0.00448358	0.0210912	phoE
gene-b0242	2855.48	-0.373713	0.113308	-3.29819	0.000973088	0.00628554	proB
gene-b0243	3102.41	-0.438758	0.111109	-3.9489	7.85e-05	0.000735086	proA
gene-b0282	226.019	1.14365	0.173325	6.59831	4.16e-11	2.7e-09	yagP
gene-b0283	160.075	0.512168	0.181872	2.81609	0.00486117	0.0224074	paoD
gene-b0288	150.359	0.578019	0.14068	4.10874	3.98e-05	0.000406695	ykgJ
gene-b0311	382.961	-1.02386	0.129731	-7.89216	2.97e-15	4.27e-13	betA
gene-b0312	415.11	-1.05455	0.174081	-6.0578	1.38e-09	5.54e-08	betB
gene-b0313	192.137	-0.744522	0.166318	-4.47651	7.59e-06	9.92e-05	betI
gene-b0315	157.321	0.426298	0.127284	3.3492	0.000810457	0.00535088	pdeL
gene-b0324	212.374	-0.391288	0.127295	-3.07386	0.00211305	0.0114629	yahJ
gene-b0328	38.3111	0.91343	0.190153	4.80367	1.56e-06	2.51e-05	yahN
gene-b0336	310.187	-1.52349	0.251399	-6.06004	1.36e-09	5.52e-08	codB
gene-b0337	1022.02	-1.11976	0.190896	-5.8658	4.47e-09	1.48e-07	codA
gene-b0338	115.658	-0.362706	0.123046	-2.94773	0.00320114	0.0160469	cynR
gene-b0346	33.192	-0.895759	0.219008	-4.09008	4.31e-05	0.000436266	mhpR
gene-b0349	18.3057	-0.657641	0.2489	-2.64219	0.00823725	0.0341684	mhpC
gene-b0352	39.2162	-0.470694	0.17828	-2.64019	0.00828597	0.0342974	mhpE
gene-b0356	762.426	-0.410427	0.104417	-3.93066	8.47e-05	0.000787482	frmA
gene-b0357	173.22	-0.427514	0.117197	-3.64783	0.000264465	0.00208521	frmR
gene-b0377	256.021	0.282868	0.101679	2.78197	0.00540307	0.0243013	sbmA
gene-b0386	1139.88	-0.523827	0.0885606	-5.91489	3.32e-09	1.14e-07	proC
gene-b0387	586.905	0.226378	0.0852463	2.65558	0.0079173	0.0331234	yaiI
gene-b0390	300.932	0.58271	0.143388	4.06387	4.83e-05	0.000483272	aroM
gene-b0401	1832.59	-0.254844	0.0809047	-3.14992	0.00163313	0.00941169	brnQ
gene-b0411	7251.72	-0.485801	0.072527	-6.69821	2.11e-11	1.42e-09	tsx
gene-b0413	632.922	-0.339075	0.0917902	-3.69402	0.000220734	0.00178744	nrdR
gene-b0419	343.432	0.331159	0.104944	3.15557	0.00160184	0.0093122	yajO
gene-b0425	484.075	-0.312848	0.099902	-3.13154	0.00173889	0.00992342	panE
gene-b0428	3472.1	-0.972528	0.138643	-7.01462	2.31e-12	1.76e-10	cyoE
gene-b0429	1107.17	-1.20243	0.159318	-7.54735	4.44e-14	5.24e-12	cyoD
gene-b0430	1910.67	-1.24971	0.139563	-8.95448	3.41e-19	9.5e-17	cyoC
gene-b0431	9047.34	-1.17276	0.136063	-8.61922	6.74e-18	1.54e-15	cyoB
gene-b0432	4980.56	-0.907974	0.153497	-5.91525	3.31e-09	1.14e-07	cyoA
gene-b0436	39620.3	-0.279094	0.0841181	-3.31788	0.000907024	0.00593758	tig
gene-b0437	3004.18	-0.393841	0.0797735	-4.93699	7.93e-07	1.41e-05	clpP
gene-b0438	9845.6	-0.204261	0.0803483	-2.54219	0.0110159	0.0424402	clpX
gene-b0456	157.607	0.960378	0.153742	6.24668	4.19e-10	2.02e-08	ybaA
gene-b0459	483.658	0.567095	0.135819	4.17538	2.97e-05	0.000322761	maa
gene-b0460	544.171	0.828996	0.134923	6.1442	8.04e-10	3.56e-08	hha
gene-b0461	425.389	0.767671	0.08321	9.22571	2.82e-20	9.14e-18	tomB
gene-b0462	7025.17	-0.319397	0.0863175	-3.70025	0.000215385	0.00175507	acrB
gene-b0464	463.284	0.249419	0.0908182	2.74635	0.00602628	0.0264031	acrR
gene-b0473	4455.43	-0.510052	0.0882822	-5.77752	7.58e-09	2.29e-07	htpG
gene-b0479	458.966	-0.368849	0.115928	-3.18172	0.00146406	0.00864016	fsr
gene-b0492	2525.39	-0.306716	0.0910676	-3.368	0.000757145	0.00504979	cnoX
gene-b0496	208.51	-0.310584	0.113665	-2.73245	0.00628656	0.0273588	ybbP
gene-b0506	683.07	-0.356509	0.0982468	-3.6287	0.000284848	0.00221012	allR
gene-b0523	786.185	-1.09173	0.204791	-5.33096	9.77e-08	2.29e-06	purE
gene-b0524	561.341	0.666111	0.11691	5.69763	1.21e-08	3.53e-07	lpxH
gene-b0527	89.3104	0.773727	0.177933	4.34841	1.37e-05	0.000166387	ybcI
gene-b0529	2216.84	-0.387471	0.0808603	-4.79185	1.65e-06	2.64e-05	folD
gene-b0537	614.539	0.456996	0.0953531	4.79267	1.65e-06	2.64e-05	intD
gene-b0543	123.2	0.478249	0.154162	3.10226	0.00192049	0.0106825	emrE
gene-b0546	85.8809	0.432646	0.143734	3.01005	0.00261203	0.0135471	ybcM
gene-b0551	17.3393	1.26425	0.295643	4.27628	1.9e-05	0.000220957	quuD
gene-b0554	27.6575	0.731906	0.238386	3.07026	0.00213873	0.0115219	essD
gene-b0555	19.9258	0.842674	0.309819	2.71989	0.00653038	0.0282935	rrrD
gene-b4589	7.41727	-1.08435	0.431359	-2.5138	0.0119437	0.0453861	ylcI
gene-b0570	576.995	0.585963	0.200008	2.9297	0.00339288	0.0168777	cusS
gene-b0571	470.032	0.571025	0.172703	3.30639	0.000945073	0.00614534	cusR
gene-b0572	6688.07	0.374072	0.137559	2.71936	0.00654084	0.0283073	cusC
gene-b0573	3490.73	0.95555	0.247905	3.8545	0.000115966	0.00102891	cusF
gene-b0574	9954.91	0.907664	0.263009	3.45108	0.000558346	0.00384233	cusB
gene-b0575	7200.69	1.169	0.25927	4.50882	6.52e-06	8.7e-05	cusA
gene-b0576	1424.52	0.743324	0.183233	4.05672	4.98e-05	0.00049449	pheP
gene-b0584	82.0705	-0.688896	0.253831	-2.714	0.00664765	0.0286525	fepA
gene-b0587	17.8991	0.860915	0.304936	2.82327	0.0047537	0.0220951	fepE
gene-b0590	21.9754	-1.34553	0.367255	-3.66375	0.000248548	0.0019757	fepD
gene-b0591	14.728	-1.06343	0.390671	-2.72205	0.00648782	0.0281404	entS
gene-b0595	30.2241	-0.73366	0.254454	-2.88327	0.00393566	0.019114	entB
gene-b0596	30.5871	-0.488945	0.190247	-2.57006	0.010168	0.0402075	entA
gene-b0620	338.361	0.493936	0.123633	3.99518	6.46e-05	0.000621786	dpiA
gene-b0629	126.028	0.356935	0.130003	2.74558	0.00604034	0.026435	ybeF
gene-b0631	408.712	-0.379038	0.139448	-2.71814	0.00656494	0.0283801	ybeD
gene-b0640	964.327	0.496814	0.13265	3.7453	0.000180181	0.0015064	holA
gene-b0649	62.4355	0.536173	0.150697	3.55796	0.000373744	0.00275186	djlC
gene-b0659	1266.54	-0.260245	0.105098	-2.47621	0.0132786	0.0493511	ybeY
gene-b0660	2354.12	-0.261867	0.0830696	-3.15238	0.00161945	0.00938657	ybeZ
gene-b0662	1037.12	-0.292718	0.0903322	-3.24047	0.00119335	0.00738966	ubiF
gene-b0665	411.755	0.59851	0.141005	4.2446	2.19e-05	0.000247948	glnV
gene-b0666	102.966	0.551699	0.207856	2.65424	0.00794877	0.0332194	metU
gene-b0670	3156.93	0.584851	0.161414	3.6233	0.000290871	0.00224345	glnU
gene-b0674	1400.65	-0.288398	0.0977869	-2.94925	0.0031855	0.0159891	asnB
gene-b0675	1028.96	-0.317115	0.0762799	-4.15725	3.22e-05	0.000344666	umpH
gene-b0677	623.201	-0.354127	0.0991902	-3.57018	0.000356739	0.00266188	nagA
gene-b0678	524.598	-0.306653	0.104453	-2.93581	0.00332682	0.0165915	nagB
gene-b0679	1995.04	-0.294546	0.109084	-2.70018	0.00693016	0.0295328	nagE
gene-b0681	66.188	0.658651	0.187372	3.5152	0.000439417	0.00316364	chiP
gene-b0682	67.304	0.889515	0.186908	4.7591	1.94e-06	3.03e-05	chiQ
gene-b0685	601.433	0.497564	0.0937481	5.30746	1.11e-07	2.53e-06	ybfE
gene-b0688	4601.52	-0.244875	0.067105	-3.64914	0.000263121	0.00207882	pgm
gene-b0689	48.8183	0.625081	0.203462	3.07222	0.00212471	0.0114943	ybfP
gene-b0695	329.353	-0.302497	0.092678	-3.26395	0.00109869	0.00690227	kdpD
gene-b0710	765.92	-0.377641	0.108244	-3.4888	0.00048519	0.00341122	ybgI
gene-b0711	535.676	-0.391637	0.114804	-3.41136	0.000646398	0.00437104	pxpB
gene-b0712	779.943	-0.41116	0.117399	-3.50224	0.000461368	0.00328172	pxpC
gene-b0714	351.311	0.450725	0.12541	3.59401	0.000325627	0.00245798	nei
gene-b0715	404.42	-1.01845	0.155741	-6.53938	6.18e-11	3.59e-09	abrB
gene-b0720	2305.71	-0.506386	0.084622	-5.9841	2.18e-09	8.07e-08	gltA
gene-b0721	148.784	-0.97697	0.192847	-5.06603	4.06e-07	7.95e-06	sdhC
gene-b0722	79.0904	-1.3107	0.200125	-6.54939	5.78e-11	3.41e-09	sdhD
gene-b0723	526.36	-1.47974	0.201281	-7.35163	1.96e-13	1.77e-11	sdhA
gene-b0724	459.254	-1.22993	0.200358	-6.13869	8.32e-10	3.62e-08	sdhB
gene-b0726	3249.86	-0.990122	0.134475	-7.36286	1.8e-13	1.67e-11	sucA
gene-b0727	6343.78	-0.853228	0.0897173	-9.51019	1.9e-21	8.24e-19	sucB
gene-b0728	3222.91	-0.724892	0.11999	-6.04127	1.53e-09	6.02e-08	sucC
gene-b0729	2241.73	-0.73785	0.14682	-5.02553	5.02e-07	9.54e-06	sucD
gene-b0740	5710.33	-0.334104	0.083651	-3.99402	6.5e-05	0.000623211	tolB
gene-b0744	2284.43	0.545378	0.204774	2.66332	0.00773738	0.0324753	valT
gene-b0746	1473.04	0.46555	0.176077	2.64401	0.0081929	0.0340569	valZ
gene-b0747	643.333	0.766846	0.187012	4.10052	4.12e-05	0.000419455	lysY
gene-b0748	500.405	0.644564	0.224232	2.87454	0.00404613	0.0194805	lysZ
gene-b0749	375.293	0.510675	0.17686	2.88745	0.00388375	0.0189327	lysQ
gene-b0755	9067.94	-0.259158	0.103269	-2.50955	0.0120885	0.0457134	gpmA
gene-b0756	1668.8	-0.265985	0.0964899	-2.75661	0.00584041	0.0257626	galM
gene-b0768	84.7139	0.399634	0.155241	2.57428	0.0100449	0.0398826	ybhD
gene-b0775	129.204	-0.740797	0.191601	-3.86634	0.000110479	0.000993802	bioB
gene-b0776	126.145	-1.09819	0.150784	-7.28319	3.26e-13	2.89e-11	bioF
gene-b0777	117.614	-1.19337	0.158391	-7.53432	4.91e-14	5.51e-12	bioC
gene-b0778	124.254	-0.965137	0.154237	-6.25749	3.91e-10	1.9e-08	bioD
gene-b0779	1962.25	-0.231309	0.0854163	-2.70802	0.00676867	0.0290352	uvrB
gene-b0781	2475.14	-0.425056	0.155586	-2.73197	0.00629564	0.0273677	moaA
gene-b0782	929.188	-0.572053	0.123331	-4.63838	3.51e-06	5.05e-05	moaB
gene-b0783	721.399	-0.71574	0.126051	-5.67818	1.36e-08	3.93e-07	moaC
gene-b0784	133.192	-0.563957	0.13651	-4.13124	3.61e-05	0.000376771	moaD
gene-b0785	463.15	-0.477268	0.155854	-3.06227	0.00219667	0.011769	moaE
gene-b0787	21.2263	0.888294	0.286952	3.09562	0.00196404	0.0108704	ybhM
gene-b0795	385.491	-0.337159	0.12731	-2.64832	0.00808927	0.0336981	ybhG
gene-b0796	221.959	-0.333819	0.123021	-2.71351	0.00665738	0.0286525	cecR
gene-b0798	102.882	0.624346	0.202305	3.08616	0.00202759	0.0111075	ybiA
gene-b0804	77.5605	-0.357837	0.141374	-2.53114	0.0113692	0.0435002	ybiX
gene-b0809	1734.92	-0.497047	0.164167	-3.0277	0.00246421	0.0129704	glnQ
gene-b0811	3834.02	-0.393492	0.121643	-3.2348	0.00121727	0.00750202	glnH
gene-b0815	481.077	0.440073	0.166294	2.64636	0.00813628	0.0338577	opgE
gene-b4416	82.6339	1.36892	0.242487	5.64534	1.65e-08	4.62e-07	rybA
gene-b0827	1144.65	-0.328495	0.0943966	-3.47994	0.000501523	0.00350077	moeA
gene-b0833	90.6286	1.16944	0.188788	6.19444	5.85e-10	2.71e-08	pdeI
gene-b0834	51.3532	0.654878	0.199403	3.2842	0.00102271	0.00650035	dgcI
gene-b0847	836.807	0.231314	0.0908134	2.54713	0.0108612	0.0420519	ybjL
gene-b0848	217.043	0.539887	0.178185	3.02993	0.0024461	0.0128925	ybjM
gene-b0849	80.722	0.66117	0.170823	3.8705	0.00010861	0.000983807	grxA
gene-b0850	483.623	-0.330609	0.0876004	-3.77406	0.000160612	0.00136591	ybjC
gene-b0851	1874.02	-0.259212	0.0925875	-2.79964	0.00511589	0.0233604	nfsA
gene-b0854	74.3103	0.512355	0.169995	3.01394	0.0025788	0.0134104	potF
gene-b0863	1505.58	-0.33588	0.0921506	-3.6449	0.000267496	0.0021006	artI
gene-b0865	218.242	-0.341671	0.10847	-3.1499	0.00163326	0.00941169	ybjP
gene-b0870	578.538	-0.436822	0.120366	-3.62913	0.00028438	0.00221012	ltaE
gene-b0873	91.0191	-0.63245	0.159637	-3.9618	7.44e-05	0.000701541	hcp
gene-b0874	182.481	0.4105	0.131971	3.11054	0.00186748	0.0105113	lysO
gene-b0884	6541.02	0.390907	0.139342	2.80538	0.00502566	0.0230565	infA
gene-b0885	596.907	0.367705	0.106927	3.43884	0.000584214	0.00399213	aat
gene-b0887	625.218	-0.44216	0.103975	-4.25256	2.11e-05	0.000242111	cydD
gene-b0888	4250.34	-0.430467	0.0816626	-5.27129	1.35e-07	3.03e-06	trxB
gene-b0890	5273.46	-0.180052	0.0673726	-2.67248	0.00752923	0.0317385	ftsK
gene-b0893	12261.6	-0.265823	0.0907249	-2.92999	0.00338973	0.0168777	serS
gene-b0895	1979.11	0.528692	0.127807	4.13665	3.52e-05	0.000370988	dmsB
gene-b0896	3434.9	0.706785	0.157105	4.4988	6.83e-06	9.08e-05	dmsC
gene-b0897	188.247	1.31129	0.247594	5.29612	1.18e-07	2.68e-06	ycaC
gene-b0901	32.4373	1.31917	0.240776	5.47881	4.28e-08	1.1e-06	ycaK
gene-b0903	393985	0.696115	0.180488	3.85685	0.000114856	0.00102138	pflB
gene-b0905	2768.71	-0.39695	0.120856	-3.28449	0.00102167	0.00650035	ycaO
gene-b0907	7443.76	-0.378543	0.0981305	-3.85755	0.000114529	0.0010208	serC
gene-b0911	106393	-0.648928	0.111559	-5.8169	5.99e-09	1.9e-07	rpsA
gene-b0916	212.614	0.434456	0.145741	2.98102	0.0028729	0.0146465	ycaQ
gene-b0920	284.974	0.646386	0.181942	3.55271	0.000381289	0.00279684	elyC
gene-b0923	565.282	-0.283867	0.091703	-3.09551	0.00196477	0.0108704	mukE
gene-b0928	4765.1	-0.299046	0.110992	-2.6943	0.00705375	0.0300266	aspC
gene-b0945	904.184	-0.373014	0.11999	-3.10872	0.00187902	0.0105306	pyrD
gene-b0946	259.314	0.487803	0.135071	3.61146	0.000304476	0.00232993	zapC
gene-b0951	737.031	-0.531422	0.119816	-4.43532	9.19e-06	0.000117408	pqiB
gene-b0952	376.778	-0.380155	0.134148	-2.83385	0.00459905	0.0214848	pqiC
gene-b0964	36.6878	0.540607	0.211272	2.55882	0.0105027	0.0410206	yccT
gene-b0966	1274.61	-0.334465	0.0864983	-3.86672	0.000110308	0.000993802	hspQ
gene-b0984	98.7296	0.470424	0.146273	3.21606	0.00129965	0.00784825	gfcD
gene-b0989	32.7093	2.91946	0.287408	10.1579	3.06e-24	2.38e-21	cspH
gene-b0990	1048.07	2.54276	0.213927	11.8861	1.4e-32	5.45e-29	cspG
gene-b4723	595.875	2.11072	0.205259	10.2832	8.39e-25	8.17e-22	ymcF
gene-b0991	7.79586	2.22818	0.451758	4.93224	8.13e-07	1.44e-05	ymcE
gene-b0992	175.299	0.603722	0.120662	5.00341	5.63e-07	1.04e-05	yccM
gene-b0999	152.456	-0.343429	0.116881	-2.93828	0.00330035	0.0165018	cbpM
gene-b1002	305.236	0.354587	0.123207	2.87799	0.00400217	0.0193165	agp
gene-b1014	1831.3	-1.21954	0.133441	-9.13916	6.29e-20	1.89e-17	putA
gene-b1015	332.485	-0.660277	0.154491	-4.27388	1.92e-05	0.000222032	putP
gene-b1018	203.237	-1.27271	0.240375	-5.29469	1.19e-07	2.68e-06	efeO
gene-b1019	207.554	-1.1498	0.41501	-2.77053	0.00559655	0.0249126	efeB
gene-b1020	311.839	-0.511975	0.18	-2.84431	0.00445072	0.0209873	phoH
gene-b1024	71.4659	0.631368	0.159291	3.96361	7.38e-05	0.000697946	pgaA
gene-b1025	96.3346	0.629871	0.15851	3.97371	7.08e-05	0.000675531	dgcT
gene-b1033	1658.44	-0.324713	0.0693526	-4.68206	2.84e-06	4.14e-05	ghrA
gene-b1037	62.5437	0.578562	0.164739	3.51199	0.000444764	0.00319034	csgG
gene-b1047	175.161	0.687921	0.165516	4.15623	3.24e-05	0.000344898	opgC
gene-b1054	1350.2	-0.374064	0.0731607	-5.11291	3.17e-07	6.44e-06	lpxL
gene-b1056	123.899	-0.457143	0.118787	-3.84842	0.000118881	0.00104524	yceI
gene-b1058	6.03678	1.17276	0.449336	2.60997	0.00905489	0.036662	yceO
gene-b1059	986.238	-0.341008	0.111539	-3.05729	0.00223351	0.0119171	solA
gene-b1061	156.695	-0.347669	0.119804	-2.90199	0.00370798	0.0182468	dinI
gene-b1062	584.407	-0.551488	0.112408	-4.90612	9.29e-07	1.57e-05	pyrC
gene-b1066	427.791	-0.28919	0.0993459	-2.91094	0.00360348	0.017789	rimJ
gene-b1067	345.338	-0.318088	0.0969256	-3.28178	0.00103155	0.0065438	yceH
gene-b1069	702.015	0.250086	0.0974984	2.56502	0.0103169	0.0404675	murJ
gene-b1071	763.866	-0.439941	0.0895343	-4.91366	8.94e-07	1.54e-05	flgM
gene-b1072	1489.71	-0.462325	0.129636	-3.56633	0.000362013	0.00268579	flgA
gene-b1073	5629.99	-0.260097	0.0966996	-2.68974	0.00715073	0.0303579	flgB
gene-b1081	2729.05	0.343928	0.127252	2.70272	0.00687738	0.0293721	flgJ
gene-b1089	17629.6	-0.472687	0.0862491	-5.48049	4.24e-08	1.09e-06	rpmF
gene-b1092	3637.28	-0.381011	0.0897544	-4.24504	2.19e-05	0.000247948	fabD
gene-b1093	14342.3	-0.413529	0.0802999	-5.1498	2.61e-07	5.4e-06	fabG
gene-b1102	171.764	0.479308	0.143231	3.34641	0.000818655	0.00538625	fhuE
gene-b1109	2506.77	0.32401	0.124316	2.60635	0.00915139	0.0369105	ndh
gene-b1111	250.361	-0.369817	0.112608	-3.28411	0.00102303	0.00650035	comR
gene-b1121	6.46671	1.31085	0.469981	2.78915	0.00528466	0.0239624	ycfZ
gene-b1122	28.5549	1.36086	0.237409	5.73211	9.92e-09	2.9e-07	ymfA
gene-b1123	2363.43	-0.435269	0.108043	-4.02866	5.61e-05	0.000548971	potD
gene-b1131	2633.57	-0.693191	0.146611	-4.7281	2.27e-06	3.43e-05	purB
gene-b1135	273.13	0.36908	0.109262	3.37793	0.000730324	0.00488765	rluE
gene-b1136	7451.57	-0.36535	0.107305	-3.40477	0.000662188	0.00446232	icd
gene-b1161	17.2117	1.16549	0.266464	4.37392	1.22e-05	0.000149947	ycgX
gene-b1163	153.479	0.647724	0.137346	4.71601	2.41e-06	3.6e-05	bluF
gene-b1164	8.07084	1.28206	0.42609	3.00889	0.00262202	0.0135808	ycgZ
gene-b1175	1493.83	-0.230489	0.0840001	-2.74391	0.00607116	0.02654	minD
gene-b1177	74.7998	0.44229	0.143245	3.08765	0.00201746	0.0110676	ycgJ
gene-b1182	13.3774	0.984625	0.277475	3.54851	0.000387412	0.00282579	hlyE
gene-b1186	2284.49	-0.325501	0.0806819	-4.03438	5.47e-05	0.000537122	nhaB
gene-b1189	270.973	-0.729419	0.153032	-4.76646	1.87e-06	2.94e-05	dadA
gene-b1190	238.617	-0.455846	0.178272	-2.55702	0.0105572	0.0411203	dadX
gene-b1192	323.678	-0.235412	0.090732	-2.59458	0.00947053	0.0379503	ldcA
gene-b1197	303.983	0.429623	0.116066	3.70156	0.00021428	0.00174973	treA
gene-b1200	1391.65	-0.404908	0.106317	-3.80848	0.000139822	0.00120755	dhaK
gene-b1202	233.733	0.296336	0.113372	2.61384	0.00895321	0.0363258	ycgV
gene-b1205	196.564	-1.0971	0.217698	-5.03958	4.67e-07	8.91e-06	ychH
gene-b1207	6475.85	-0.339397	0.121588	-2.79136	0.00524869	0.0238271	prs
gene-b1210	2757.37	0.26082	0.0805444	3.23822	0.0012028	0.00743636	hemA
gene-b1213	350.915	0.437511	0.115908	3.77464	0.000160239	0.00136571	ychQ
gene-b1214	1576.51	0.323305	0.112646	2.87011	0.00410334	0.0197315	ychA
gene-b1216	224.071	0.344643	0.112634	3.05984	0.00221458	0.0118324	chaA
gene-b1222	1067.75	-0.45583	0.0791357	-5.7601	8.41e-09	2.52e-07	narX
gene-b1223	4470.4	-0.749965	0.202067	-3.71146	0.000206068	0.00168976	narK
gene-b1224	15619.2	-0.915063	0.164827	-5.55167	2.83e-08	7.6e-07	narG
gene-b1228	72.4085	0.620313	0.212545	2.9185	0.00351723	0.0174295	ychS
gene-b1230	1214.75	0.542842	0.212414	2.55559	0.0106009	0.0412082	tyrV
gene-b1236	1846.79	-0.231473	0.0729397	-3.17348	0.00150623	0.00880894	galU
gene-b1238	284.776	0.380274	0.115442	3.29405	0.000987533	0.00633399	tdk
gene-b1241	136351	0.621225	0.166969	3.72061	0.00019874	0.001647	adhE
gene-b1243	30443.5	-0.269781	0.0875701	-3.08074	0.00206485	0.0112484	oppA
gene-b1247	11446.1	-0.203425	0.0738075	-2.75615	0.0058486	0.0257696	oppF
gene-b1250	423.984	0.368211	0.0949822	3.87663	0.000105914	0.00096387	kch
gene-b1253	329.632	0.279767	0.109341	2.55866	0.0105078	0.0410206	yciA
gene-b1257	28.1692	0.73519	0.247789	2.967	0.00300718	0.0151919	yciE
gene-b1260	632.569	-0.272451	0.108483	-2.51147	0.012023	0.0455986	trpA
gene-b1263	137.796	-0.483623	0.130137	-3.71625	0.000202198	0.00166504	trpD
gene-b1271	509.291	-0.312851	0.0947554	-3.30167	0.000961113	0.0062185	yciK
gene-b1280	938.443	0.438892	0.107888	4.06805	4.74e-05	0.000477154	lapB
gene-b1288	14363.6	-0.284304	0.0874801	-3.24992	0.00115436	0.00719396	fabI
gene-b1295	106.287	0.481803	0.146378	3.2915	0.000996548	0.00636638	ymjA
gene-b1297	92.5939	-0.465753	0.186475	-2.49768	0.012501	0.0471358	puuA
gene-b1300	68.1723	-0.864768	0.146392	-5.9072	3.48e-09	1.19e-07	puuC
gene-b1301	36.8451	-0.872572	0.202914	-4.30021	1.71e-05	0.000200794	puuB
gene-b1306	101.786	-0.428017	0.166136	-2.57631	0.00998604	0.0397299	pspC
gene-b1320	113.808	0.432797	0.141356	3.06174	0.00220051	0.0117733	ycjW
gene-b1321	318.858	-0.289363	0.113645	-2.54621	0.0108899	0.0420927	ycjX
gene-b1325	772.063	0.318584	0.085139	3.74193	0.000182612	0.00151982	ycjG
gene-b4525	16.6733	0.675445	0.272287	2.48064	0.0131148	0.0488356	ymjC
gene-b1328	81.0946	0.414211	0.138907	2.98193	0.00286435	0.014645	pgrR
gene-b1330	124.592	0.306077	0.118466	2.58366	0.00977578	0.039013	ynaI
gene-b1334	3290.27	0.372326	0.090571	4.11087	3.94e-05	0.000405086	fnr
gene-b1336	280.01	-0.415399	0.167148	-2.48522	0.0129472	0.0484898	abgT
gene-b1337	515.708	-0.507771	0.156636	-3.24173	0.00118806	0.00736862	abgB
gene-b1338	707.368	-0.641892	0.14936	-4.2976	1.73e-05	0.000202559	abgA
gene-b1353	13.9825	0.812611	0.300549	2.70376	0.00685606	0.0293132	sieB
gene-b1374	8.3451	1.51806	0.472374	3.21369	0.00131042	0.00790109	pinR
gene-b1376	212.375	-0.869149	0.228857	-3.79778	0.000145996	0.00125255	uspF
gene-b1383	63.2631	0.581064	0.152023	3.8222	0.000132265	0.00114993	ydbL
gene-b1384	41.4652	0.869959	0.199201	4.36724	1.26e-05	0.000154114	feaR
gene-b1407	73.1475	0.919735	0.179769	5.1162	3.12e-07	6.36e-06	ydbD
gene-b1412	433.179	-0.289921	0.107703	-2.69185	0.00710568	0.0302147	azoR
gene-b1421	128.178	0.505082	0.154039	3.27893	0.00104202	0.00658914	trg
gene-b1430	272.035	0.269581	0.101001	2.66909	0.00760571	0.0319571	tehB
gene-b1445	56.4073	0.952763	0.175968	5.41442	6.15e-08	1.53e-06	ortT
gene-b1446	715.966	-0.286992	0.111102	-2.58314	0.00979067	0.0390324	ydcY
gene-b1450	76.3599	0.475059	0.171977	2.76234	0.0057389	0.0254012	mcbR
gene-b1452	113.745	-0.673029	0.241019	-2.79244	0.00523129	0.0238036	yncE
gene-b1463	53.6398	0.513959	0.159389	3.22457	0.00126162	0.00770222	nhoA
gene-b1479	2609.38	-0.306689	0.117934	-2.60051	0.00930847	0.0374551	maeA
gene-b1520	184.227	0.80554	0.132782	6.06665	1.31e-09	5.35e-08	yneE
gene-b1521	204.114	0.392653	0.114802	3.42026	0.000625606	0.00424518	uxaB
gene-b1522	168.813	0.339827	0.12896	2.63515	0.00841013	0.0347007	dgcF
gene-b1530	117.155	0.678595	0.193771	3.50204	0.000461716	0.00328172	marR
gene-b1533	128.351	0.364155	0.127032	2.86664	0.00414855	0.0198753	eamA
gene-b4698	11.3869	1.23702	0.416125	2.97272	0.00295172	0.0149895	mgrR
gene-b1535	120.892	0.836552	0.148056	5.65026	1.6e-08	4.52e-07	dgcZ
gene-b1538	793.285	-0.234837	0.0909998	-2.58063	0.00986205	0.0392768	dcp
gene-b1540	1228.27	0.521105	0.109862	4.74325	2.1e-06	3.2e-05	ydfH
gene-b1541	854.892	-0.523785	0.163629	-3.20105	0.00136929	0.00815391	ydfZ
gene-b4748	164.959	1.94332	0.198441	9.79293	1.21e-22	6.72e-20	ynfT
gene-b1544	75.4629	2.0353	0.270177	7.53322	4.95e-14	5.51e-12	ydfK
gene-b1545	43.7287	1.33139	0.193217	6.89063	5.55e-12	4.01e-10	pinQ
gene-b4724	13.8961	2.17533	0.351805	6.18333	6.28e-10	2.88e-08	ynfQ
gene-b1552	28.7566	2.54058	0.318494	7.97686	1.5e-15	2.44e-13	cspI
gene-b1560	13.6492	1.34524	0.374629	3.59087	0.000329571	0.00248294	ydfU
gene-b1580	39.0062	0.654997	0.200144	3.27264	0.0010655	0.00670456	rspB
gene-b1585	175.878	0.511547	0.177496	2.88202	0.00395137	0.019164	ynfC
gene-b1587	841.386	1.10444	0.0979338	11.2774	1.7e-29	3.3e-26	ynfE
gene-b1588	2685.75	1.38409	0.137762	10.047	9.47e-24	6.15e-21	ynfF
gene-b1589	376.508	1.22405	0.156522	7.8203	5.27e-15	7.08e-13	ynfG
gene-b1590	650.483	0.810126	0.12556	6.45212	1.1e-10	6.14e-09	ynfH
gene-b1591	540.783	0.37936	0.125674	3.01862	0.00253933	0.0132583	dmsD
gene-b1592	592.21	0.852039	0.171165	4.97787	6.43e-07	1.17e-05	clcB
gene-b1593	2346.4	-0.522085	0.109929	-4.74929	2.04e-06	3.13e-05	ynfK
gene-b1599	34.1623	0.938836	0.204383	4.59351	4.36e-06	6.13e-05	mdtI
gene-b1600	26.4	1.29038	0.231611	5.57132	2.53e-08	6.84e-07	mdtJ
gene-b4777	57.0137	1.04329	0.169313	6.16188	7.19e-10	3.22e-08	ydgV
gene-b1602	1116.74	-0.382495	0.0888234	-4.30624	1.66e-05	0.000195989	pntB
gene-b1603	1574.68	-0.349123	0.112537	-3.10229	0.0019203	0.0106825	pntA
gene-b1611	235.11	-0.472385	0.100739	-4.68917	2.74e-06	4.08e-05	fumC
gene-b1612	1127.03	-0.580671	0.0882792	-6.57766	4.78e-11	2.95e-09	fumA
gene-b1621	306.053	0.613933	0.113907	5.3898	7.05e-08	1.73e-06	malX
gene-b4409	212.419	-0.627296	0.143207	-4.38034	1.18e-05	0.000146057	blr
gene-b1626	367.135	0.388312	0.104437	3.71813	0.0002007	0.0016562	ydgK
gene-b1627	290.371	0.400924	0.147945	2.70995	0.00672931	0.0288982	rsxA
gene-b1632	201.376	-0.556182	0.141277	-3.93683	8.26e-05	0.000769363	rsxE
gene-b1633	178.593	-0.522112	0.130071	-4.01407	5.97e-05	0.000578253	nth
gene-b1634	1634.58	-0.343737	0.104082	-3.30254	0.000958118	0.00620944	dtpA
gene-b1635	335.936	-0.410067	0.109251	-3.75345	0.000174419	0.0014673	gstA
gene-b1642	734.11	0.260413	0.104296	2.49685	0.0125301	0.0472001	slyA
gene-b1643	187.958	0.292484	0.116415	2.51242	0.0119907	0.0455204	ydhI
gene-b1644	298.558	0.360088	0.111537	3.22842	0.00124477	0.00762412	ydhJ
gene-b1646	214.076	0.371423	0.103081	3.60322	0.000314299	0.00239568	sodC
gene-b1657	393.685	0.676231	0.135382	4.99499	5.88e-07	1.08e-05	ydhP
gene-b1658	1941.5	-0.512926	0.140521	-3.65016	0.000262075	0.00207476	purR
gene-b1667	1319.75	0.374096	0.112669	3.32032	0.000899146	0.00589592	ydhR
gene-b1668	125.114	0.677624	0.168365	4.02473	5.7e-05	0.000555429	ydhS
gene-b1669	83.5012	0.802988	0.212335	3.7817	0.000155762	0.00133047	ydhT
gene-b1670	48.4972	0.952933	0.181702	5.24449	1.57e-07	3.43e-06	ydhU
gene-b1671	82.8939	1.24491	0.209741	5.93544	2.93e-09	1.03e-07	ydhX
gene-b1672	151.303	1.4765	0.217423	6.79092	1.11e-11	7.61e-10	ydhW
gene-b1673	449.666	1.73155	0.166255	10.415	2.12e-25	2.75e-22	ydhV
gene-b1674	257.221	1.04452	0.215233	4.85298	1.22e-06	2e-05	ydhY
gene-b1675	350.636	0.379081	0.127846	2.96513	0.00302551	0.0152647	fumD
gene-b1676	15762	0.334323	0.11894	2.81086	0.00494086	0.0227209	pykF
gene-b4430	58.8868	0.72644	0.179037	4.05748	4.96e-05	0.000494148	rydB
gene-b1685	604.078	0.426313	0.152018	2.80435	0.00504176	0.0231031	ydiH
gene-b1686	503.489	-0.526032	0.13061	-4.0275	5.64e-05	0.0005503	menI
gene-b1687	2367.76	-0.582331	0.0979568	-5.94477	2.77e-09	9.98e-08	ydiJ
gene-b1702	1503.69	-0.609478	0.173009	-3.52281	0.000426993	0.0030856	ppsA
gene-b1703	237.261	-0.311612	0.0992469	-3.13976	0.00169086	0.00969942	ppsR
gene-b1706	478.972	-0.271856	0.102266	-2.65832	0.00785323	0.0329261	ydiU
gene-b1707	243.578	0.941708	0.130195	7.23303	4.72e-13	4e-11	rflP
gene-b1708	435.084	-0.335926	0.133186	-2.52223	0.0116615	0.0444436	nlpC
gene-b1713	10303.1	-0.425498	0.0753911	-5.64387	1.66e-08	4.63e-07	pheT
gene-b1714	3805.29	-0.403622	0.112301	-3.59412	0.000325493	0.00245798	pheS
gene-b1715	72.5225	0.528018	0.199276	2.64968	0.00805675	0.0335985	pheM
gene-b1716	27930.7	-0.418753	0.101014	-4.14549	3.39e-05	0.000359878	rplT
gene-b1717	14179.6	-0.406756	0.0936619	-4.34281	1.41e-05	0.000169948	rpmI
gene-b1728	73.5646	0.554691	0.216459	2.56257	0.01039	0.0407132	ydjM
gene-b1729	6209.05	-0.424334	0.17001	-2.49593	0.0125626	0.0472737	tcyP
gene-b1730	64.4883	1.20635	0.284532	4.23977	2.24e-05	0.000250432	ydjO
gene-b1735	29.1261	0.595322	0.21437	2.77707	0.00548511	0.0245569	chbR
gene-b1743	106.153	0.436818	0.163625	2.66963	0.00759351	0.0319403	spy
gene-b1744	29.9786	-0.553627	0.199193	-2.77934	0.00544687	0.0244553	astE
gene-b1745	47.805	-0.48979	0.19281	-2.54027	0.0110768	0.0426327	astB
gene-b1746	41.3029	-0.675848	0.185358	-3.64618	0.00026617	0.00209441	astD
gene-b1748	48.9655	-0.579365	0.176694	-3.27891	0.00104208	0.00658914	astC
gene-b1749	528.389	-0.284157	0.103137	-2.75515	0.00586651	0.0257901	xthA
gene-b1750	175.36	-0.761735	0.143292	-5.31597	1.06e-07	2.43e-06	ydjX
gene-b1754	380.072	0.272658	0.0948003	2.87613	0.0040258	0.0194065	ynjB
gene-b1755	258.192	0.467975	0.127895	3.65906	0.000253139	0.0020081	ynjC
gene-b1756	140.381	0.39278	0.158284	2.48149	0.0130836	0.0487661	ynjD
gene-b1758	139.782	0.401626	0.123454	3.25324	0.00114096	0.00712185	ynjF
gene-b1762	127.658	0.548565	0.130734	4.19603	2.72e-05	0.000295928	ynjI
gene-b1764	1807.75	-0.265288	0.0878383	-3.02019	0.00252619	0.0132074	selD
gene-b1765	1046.47	-0.3671	0.0953646	-3.84944	0.000118387	0.00104522	ydjA
gene-b1777	240.401	-0.458623	0.130138	-3.52413	0.000424874	0.003076	yeaC
gene-b1778	350.897	-0.482912	0.100158	-4.82151	1.42e-06	2.31e-05	msrB
gene-b1779	209309	0.349894	0.13406	2.60999	0.00905452	0.036662	gapA
gene-b1781	560.894	0.395178	0.118011	3.34866	0.000812029	0.0053517	yeaE
gene-b1782	3076.76	-0.437585	0.10235	-4.27536	1.91e-05	0.000221214	mipA
gene-b1791	106.641	0.370689	0.123378	3.0045	0.00266017	0.0137601	nimT
gene-b1798	148.094	0.592121	0.119254	4.9652	6.86e-07	1.24e-05	leuE
gene-b1807	670.921	0.333578	0.103496	3.2231	0.0012681	0.00772966	tsaB
gene-b1810	144.781	0.469912	0.147928	3.17663	0.00148997	0.008727	yoaC
gene-b1811	331.644	0.250585	0.0893728	2.80382	0.00505017	0.0231145	yoaH
gene-b1815	132.405	0.445827	0.162955	2.73589	0.00622116	0.0271294	pdeD
gene-b1820	123.586	0.58593	0.140819	4.16088	3.17e-05	0.000341109	yobD
gene-b1821	931.931	1.12525	0.142501	7.89646	2.87e-15	4.27e-13	mntP
gene-b1822	725.017	0.517545	0.0988101	5.23778	1.63e-07	3.5e-06	rlmA
gene-b1825	501.043	0.297335	0.0942915	3.15336	0.00161401	0.00936894	yebO
gene-b1833	424.696	0.346201	0.118803	2.91408	0.00356735	0.0176331	letA
gene-b1838	55.6278	0.52944	0.156536	3.38222	0.000719031	0.00482036	pphA
gene-b1841	518.822	-0.367034	0.117862	-3.11411	0.00184501	0.0103999	yobA
gene-b1846	335.34	0.353336	0.10847	3.25746	0.00112414	0.00702816	yebE
gene-b1849	1371	-0.797046	0.160753	-4.95821	7.11e-07	1.28e-05	purT
gene-b1857	799.126	0.268224	0.102422	2.61882	0.00882337	0.0359864	znuA
gene-b1858	525.742	0.383367	0.0863535	4.43951	9.02e-06	0.000115525	znuC
gene-b1859	443.057	0.286188	0.0900548	3.17793	0.00148332	0.0087082	znuB
gene-b1862	29.6821	0.857044	0.226236	3.78828	0.000151695	0.00129858	yebB
gene-b1864	2472.97	-0.209861	0.0830765	-2.52612	0.0115331	0.0440407	yebC
gene-b1875	232.485	-0.274582	0.108164	-2.53858	0.0111304	0.0427967	yecM
gene-b1877	232.189	1.07595	0.15413	6.98082	2.93e-12	2.2e-10	yecT
gene-b1878	531.738	0.335238	0.0974369	3.44056	0.000580501	0.00398775	flhE
gene-b1896	229.08	0.516363	0.122303	4.22201	2.42e-05	0.000267924	otsA
gene-b4537	338.905	0.294858	0.103609	2.84588	0.00442892	0.0209099	yecJ
gene-b1905	5590.27	0.348932	0.125235	2.78623	0.00533248	0.0240881	ftnA
gene-b1906	273.839	0.47625	0.126489	3.76514	0.000166456	0.00141252	yecH
gene-b1907	676.363	-0.390069	0.123837	-3.14987	0.00163346	0.00941169	tyrP
gene-b1908	761.837	0.479658	0.1346	3.56357	0.000365838	0.00269875	yecA
gene-b4759	29.6779	1.15177	0.234573	4.9101	9.1e-07	1.56e-05	3'ETS-leuZ
gene-b1909	132.441	0.427159	0.157355	2.71462	0.00663522	0.0286521	leuZ
gene-b1910	982.309	0.453784	0.144787	3.13414	0.00172357	0.0098725	cysT
gene-b1967	61.9373	1.21252	0.206273	5.87822	4.15e-09	1.39e-07	hchA
gene-b1968	180.7	0.686143	0.151932	4.51613	6.3e-06	8.43e-05	hprS
gene-b1969	242.212	0.857385	0.113076	7.58241	3.39e-14	4.26e-12	hprR
gene-b1983	1909.31	0.243688	0.0897989	2.71371	0.00665346	0.0286525	yeeN
gene-b1987	258.107	0.703164	0.169918	4.13827	3.5e-05	0.000369415	cbl
gene-b1990	307.133	0.482243	0.187962	2.56564	0.0102987	0.0404368	ldtA
gene-b2001	250.487	0.312062	0.115305	2.70641	0.00680153	0.029112	yeeR
gene-b4538	196.943	0.991008	0.148927	6.65431	2.85e-11	1.88e-09	yoeF
gene-b2016	1010.81	-0.323596	0.0981475	-3.29704	0.000977098	0.00628607	yeeZ
gene-b2019	614.937	-0.422396	0.162564	-2.59834	0.00936744	0.0376146	hisG
gene-b2020	862.156	-0.372883	0.119081	-3.13134	0.0017401	0.00992342	hisD
gene-b2021	699.132	-0.32612	0.11296	-2.88705	0.00388872	0.0189332	hisC
gene-b2022	417.491	-0.25285	0.0913585	-2.76767	0.00564594	0.0250752	hisB
gene-b2028	1615.09	0.244098	0.0972395	2.51028	0.0120636	0.0456634	ugd
gene-b2029	8286	-0.35364	0.0896228	-3.94587	7.95e-05	0.000742678	gnd
gene-b2042	637.607	0.330155	0.109079	3.02675	0.00247196	0.012991	galF
gene-b2065	2062.41	-0.211869	0.0805812	-2.62926	0.00855718	0.0351214	dcd
gene-b2086	65.8349	0.763665	0.228561	3.34119	0.000834206	0.00547931	yegS
gene-b2103	1109.78	-0.378869	0.136562	-2.77435	0.00553129	0.0247068	thiD
gene-b2122	92.6466	0.536604	0.14284	3.75668	0.000172181	0.00145161	yehQ
gene-b2123	58.1326	1.166	0.165813	7.03199	2.04e-12	1.59e-10	yehR
gene-b2125	186.398	0.38501	0.150023	2.56635	0.0102776	0.0404368	btsR
gene-b2128	124.511	0.407686	0.141495	2.88127	0.00396072	0.019164	yehW
gene-b2132	1625.3	-0.230984	0.0810678	-2.84927	0.00438192	0.0207131	bglX
gene-b2137	74.0536	0.521549	0.188436	2.76778	0.00564396	0.0250752	yohF
gene-b2144	270.423	0.483338	0.117876	4.10039	4.12e-05	0.000419455	sanA
gene-b2145	42.1319	0.470108	0.168704	2.78658	0.00532676	0.0240881	yeiS
gene-b2153	3042.14	-0.279045	0.087184	-3.20065	0.0013712	0.00815391	folE
gene-b2155	155.389	0.344461	0.13425	2.56581	0.0102934	0.0404368	cirA
gene-b2169	8061.32	-0.370538	0.127617	-2.90351	0.00369001	0.0181931	fruB
gene-b2174	369.849	0.262518	0.0997905	2.63069	0.00852126	0.0350109	lpxT
gene-b2175	3486.17	0.539662	0.1065	5.06725	4.04e-07	7.94e-06	mepS
gene-b2180	729.382	0.47138	0.127445	3.69868	0.000216724	0.00176229	yejF
gene-b2181	410.423	-0.356482	0.128037	-2.78421	0.00536583	0.0241897	yejG
gene-b2185	15709.2	-0.405649	0.0980994	-4.13508	3.55e-05	0.00037252	rplY
gene-b2188	1970.16	0.262841	0.102422	2.56625	0.0102804	0.0404368	yejM
gene-b2194	1072.71	1.18817	0.159525	7.44815	9.47e-14	9.7e-12	ccmH
gene-b2195	589.041	1.43625	0.167023	8.59909	8.03e-18	1.74e-15	ccmG
gene-b2196	1374.09	1.11873	0.176766	6.3289	2.47e-10	1.25e-08	ccmF
gene-b2197	388.253	0.861853	0.203941	4.226	2.38e-05	0.00026398	ccmE
gene-b2198	189.003	0.777053	0.182473	4.25845	2.06e-05	0.000236518	ccmD
gene-b2199	987.215	0.908053	0.232781	3.90089	9.58e-05	0.000876271	ccmC
gene-b2200	895.57	0.848532	0.245706	3.45345	0.000553469	0.00381551	ccmB
gene-b2201	1994.3	0.744788	0.249792	2.98163	0.00286715	0.014645	ccmA
gene-b2207	646.725	-1.06875	0.258263	-4.13825	3.5e-05	0.000369415	napD
gene-b2208	994.143	-1.52435	0.259784	-5.86775	4.42e-09	1.47e-07	napF
gene-b2210	244.142	-0.821515	0.237507	-3.4589	0.000542383	0.00375237	mqo
gene-b2229	18.2638	0.811605	0.251019	3.23325	0.00122391	0.00753102	yfaT
gene-b2241	151.91	-1.24122	0.413942	-2.99853	0.00271284	0.014014	glpA
gene-b2243	133.645	0.460964	0.181047	2.5461	0.0108933	0.0420927	glpC
gene-b2250	332.798	0.538302	0.0948329	5.67632	1.38e-08	3.94e-07	yfaZ
gene-b2251	1078.38	0.692826	0.147906	4.68425	2.81e-06	4.13e-05	nudI
gene-b2255	8330.7	-0.346426	0.0852055	-4.06576	4.79e-05	0.000480604	arnA
gene-b2259	106.994	0.644595	0.128505	5.01613	5.27e-07	9.92e-06	pmrD
gene-b2260	1685.22	0.418444	0.119183	3.51094	0.000446522	0.00319706	menE
gene-b2264	1183.64	-0.3871	0.115169	-3.36114	0.000776211	0.00515929	menD
gene-b2269	31.1281	0.699241	0.20878	3.34917	0.000810531	0.00535088	elaD
gene-b2276	10587.7	-0.310209	0.0873752	-3.55031	0.000384772	0.00281708	nuoN
gene-b2277	6201.43	-0.348044	0.0871167	-3.99515	6.47e-05	0.000621786	nuoM
gene-b2278	5203.53	-0.456434	0.101911	-4.47874	7.51e-06	9.88e-05	nuoL
gene-b2279	389.949	-0.416481	0.130324	-3.19575	0.0013947	0.008281	nuoK
gene-b2280	1596.76	-0.360526	0.106479	-3.3859	0.000709452	0.00476434	nuoJ
gene-b2281	1465.88	-0.269644	0.102941	-2.6194	0.00880857	0.0359637	nuoI
gene-b2282	4704.49	-0.258505	0.0994603	-2.59908	0.00934748	0.0375732	nuoH
gene-b2303	367.427	-0.486189	0.131862	-3.68711	0.000226813	0.00182906	folX
gene-b2304	823.04	-0.301412	0.11565	-2.60624	0.00915419	0.0369105	yfcH
gene-b2306	415.532	-0.463486	0.0883551	-5.24572	1.56e-07	3.43e-06	hisP
gene-b2307	192.402	-0.38013	0.111973	-3.39485	0.000686673	0.00461933	hisM
gene-b2308	468.816	-0.32121	0.100286	-3.20295	0.00136026	0.00811366	hisQ
gene-b2309	3348.21	-0.429821	0.0986691	-4.35619	1.32e-05	0.000161092	hisJ
gene-b2312	1852.86	-0.734808	0.238907	-3.0757	0.00210006	0.0114083	purF
gene-b2313	1064.78	-1.18673	0.198118	-5.99004	2.1e-09	7.93e-08	cvpA
gene-b2316	7242.55	-0.282455	0.0791473	-3.56872	0.000358724	0.00267157	accD
gene-b2317	603.498	-0.340365	0.120322	-2.82879	0.0046724	0.0217952	dedA
gene-b2318	850.347	-0.651959	0.121822	-5.35176	8.71e-08	2.07e-06	truA
gene-b2319	2622.84	-0.570499	0.0984414	-5.79532	6.82e-09	2.09e-07	usg
gene-b2320	1982.11	-0.293801	0.08008	-3.66884	0.00024365	0.00194073	pdxB
gene-b2323	5496.32	-0.368365	0.120133	-3.06631	0.00216718	0.0116591	fabB
gene-b2329	1610.66	-0.393715	0.0838232	-4.69696	2.64e-06	3.94e-05	aroC
gene-b2330	1083.87	-0.237987	0.0917126	-2.59491	0.00946143	0.0379503	prmB
gene-b2339	39.2756	0.462862	0.181221	2.55413	0.0106453	0.0413394	yfcV
gene-b2342	134.809	0.423621	0.163466	2.59149	0.00955618	0.0382149	fadI
gene-b2344	1934.56	-0.368923	0.129388	-2.85129	0.00435418	0.020607	fadL
gene-b2345	14.4424	0.884695	0.317556	2.78595	0.00533711	0.0240881	yfdF
gene-b2364	145.415	0.391151	0.12303	3.17931	0.00147629	0.008686	dsdC
gene-b2367	25.1757	0.925798	0.287423	3.22103	0.0012773	0.00775039	emrY
gene-b2369	455.459	0.668058	0.133663	4.99808	5.79e-07	1.06e-05	evgA
gene-b2370	738.996	0.645583	0.139776	4.61871	3.86e-06	5.49e-05	evgS
gene-b2371	22.0812	1.02589	0.248715	4.12476	3.71e-05	0.000385472	yfdE
gene-b2375	16.5188	0.846088	0.307374	2.75263	0.00591183	0.0259601	yfdX
gene-b2378	1372.33	1.14335	0.12947	8.83101	1.04e-18	2.69e-16	lpxP
gene-b2393	2464.74	-0.328688	0.0903623	-3.63745	0.000275356	0.00214932	nupC
gene-b2399	276.123	0.479505	0.105918	4.52714	5.98e-06	8.06e-05	yfeD
gene-b2402	3287.7	0.735118	0.155845	4.71699	2.39e-06	3.6e-05	valX
gene-b2419	44.8782	0.824496	0.26839	3.072	0.00212627	0.0114943	yfeK
gene-b2425	962.024	-0.65071	0.247801	-2.62593	0.00864113	0.0353914	cysP
gene-b2428	192.482	-0.45258	0.126934	-3.56548	0.000363189	0.0026894	murQ
gene-b2433	126.033	0.29453	0.111791	2.63464	0.00842267	0.0347157	yfeZ
gene-b2440	44.4852	-0.446667	0.173628	-2.57256	0.010095	0.0399595	eutC
gene-b2463	655.654	-0.419246	0.120055	-3.49212	0.000479199	0.00337519	maeB
gene-b2466	182.8	0.497152	0.141662	3.50942	0.000449086	0.00320952	ypfG
gene-b2469	839.446	0.318992	0.0858517	3.71562	0.000202706	0.0016657	narQ
gene-b2476	3100.05	-0.688739	0.163521	-4.21194	2.53e-05	0.000279372	purC
gene-b2481	16.3298	1.41995	0.296452	4.78981	1.67e-06	2.65e-05	hyfA
gene-b2497	339.024	-0.811507	0.169948	-4.77504	1.8e-06	2.83e-05	uraA
gene-b2498	2419.73	-0.379161	0.0922099	-4.11193	3.92e-05	0.000404304	upp
gene-b2499	2582.93	-0.93405	0.215405	-4.33625	1.45e-05	0.000173166	purM
gene-b2503	231.657	0.402152	0.121658	3.3056	0.000947718	0.00615227	pdeF
gene-b2504	511.718	0.849808	0.239927	3.54194	0.000397198	0.00288636	yfgG
gene-b2505	22.9943	0.651756	0.2187	2.98014	0.00288118	0.0146695	yfgH
gene-b2506	67.4024	0.638135	0.165224	3.86225	0.000112347	0.00100827	yfgI
gene-b2507	9792.51	-0.481139	0.117487	-4.09525	4.22e-05	0.000427749	guaA
gene-b2508	4010.84	-0.408849	0.162153	-2.52138	0.0116897	0.0444868	guaB
gene-b2509	2468.51	0.965036	0.150911	6.39474	1.61e-10	8.58e-09	xseA
gene-b2521	476.898	-0.399754	0.109887	-3.63786	0.000274911	0.00214932	sseA
gene-b2523	1432.98	-0.42126	0.0905644	-4.6515	3.3e-06	4.77e-05	pepB
gene-b2524	261.739	-0.591768	0.14611	-4.05016	5.12e-05	0.000505974	iscX
gene-b2525	403.633	-0.516694	0.113778	-4.54125	5.59e-06	7.64e-05	fdx
gene-b2526	1893.33	-0.344614	0.0926511	-3.71948	0.000199632	0.00165088	hscA
gene-b2528	1015.91	-0.364902	0.100756	-3.62164	0.000292742	0.00225341	iscA
gene-b2529	783.621	-0.408939	0.0900759	-4.53994	5.63e-06	7.66e-05	iscU
gene-b2530	2689.39	-0.385018	0.0660729	-5.82717	5.64e-09	1.83e-07	iscS
gene-b2531	524.981	0.33264	0.114931	2.89426	0.00380052	0.0186671	iscR
gene-b2533	3685.02	0.571621	0.158937	3.59653	0.000322491	0.00244854	suhB
gene-b2534	136.175	0.952297	0.126829	7.50852	5.98e-14	6.47e-12	yfhR
gene-b2551	16833.5	-0.651646	0.111914	-5.82274	5.79e-09	1.85e-07	glyA
gene-b2555	409.506	0.314009	0.0900176	3.48831	0.000486086	0.00341136	qseG
gene-b2557	6687.14	-0.722863	0.203985	-3.5437	0.000394551	0.00287248	purL
gene-b2562	151.562	1.09218	0.169706	6.43573	1.23e-10	6.74e-09	yfhL
gene-b2567	1504.62	0.38015	0.0989618	3.84138	0.000122345	0.00106846	rnc
gene-b2573	1618	0.471715	0.152941	3.08429	0.00204037	0.0111462	rpoE
gene-b2577	171.53	0.508089	0.113711	4.46827	7.89e-06	0.00010238	yfiE
gene-b2578	255.558	0.750557	0.176941	4.24186	2.22e-05	0.000248831	eamB
gene-b2585	2523.16	0.242182	0.0968902	2.49956	0.0124349	0.0469321	pssA
gene-b2592	5424.13	-0.341149	0.0828514	-4.11761	3.83e-05	0.000396569	clpB
gene-b2601	1528.01	-0.621083	0.127544	-4.86956	1.12e-06	1.85e-05	aroF
gene-b2603	333.11	0.870812	0.11978	7.27011	3.59e-13	3.11e-11	yfiR
gene-b2604	393.37	0.618784	0.122328	5.0584	4.23e-07	8.19e-06	dgcN
gene-b2606	11106.5	-0.944455	0.173622	-5.43971	5.34e-08	1.33e-06	rplS
gene-b2607	16709.3	-0.936251	0.152688	-6.1318	8.69e-10	3.68e-08	trmD
gene-b2608	13615.7	-0.71478	0.140475	-5.08831	3.61e-07	7.22e-06	rimM
gene-b2609	7926.33	-0.701302	0.142894	-4.90785	9.21e-07	1.57e-05	rpsP
gene-b2614	4096.18	-0.219803	0.0835365	-2.63122	0.00850792	0.034993	grpE
gene-b2670	230.375	-0.503579	0.202618	-2.48536	0.012942	0.0484898	alaE
gene-b2672	60.1006	0.566942	0.161976	3.50016	0.000464987	0.00329295	ygaM
gene-b2678	384.299	-0.797339	0.162097	-4.9189	8.7e-07	1.51e-05	proW
gene-b2679	612.016	-0.564463	0.102278	-5.51889	3.41e-08	8.98e-07	proX
gene-b2685	1007.41	-0.393804	0.122889	-3.20455	0.00135274	0.00808118	emrA
gene-b2691	604.027	0.595235	0.144019	4.13302	3.58e-05	0.000374863	argQ
gene-b2692	663.535	0.636025	0.11056	5.75278	8.78e-09	2.61e-07	argZ
gene-b2693	1086.6	0.55492	0.171881	3.2285	0.00124441	0.00762412	argY
gene-b2694	2369.27	0.586822	0.182187	3.22099	0.00127747	0.00775039	argV
gene-b2697	24162	-0.273919	0.0917895	-2.98421	0.00284311	0.0146094	alaS
gene-b2730	4056.22	0.385252	0.154455	2.49427	0.0126216	0.0473615	hypE
gene-b2731	1724.82	0.741456	0.135219	5.48337	4.17e-08	1.09e-06	fhlA
gene-b2732	53.1959	0.746284	0.179448	4.15877	3.2e-05	0.000343321	ygbA
gene-b2733	1258.96	-0.305327	0.117973	-2.58811	0.00965051	0.0385525	mutS
gene-b2742	682.101	-0.319436	0.0906174	-3.52511	0.000423313	0.0030704	nlpD
gene-b2743	609.549	-0.247353	0.096283	-2.56902	0.0101986	0.0402877	pcm
gene-b2745	1087.59	-0.410624	0.100697	-4.07781	4.55e-05	0.000458747	truD
gene-b2746	468.608	-0.414237	0.119515	-3.46597	0.000528316	0.00366155	ispF
gene-b2778	23.8885	0.979245	0.274539	3.56687	0.000361273	0.00268542	ygcG
gene-b2784	2357.1	-0.219852	0.0775721	-2.83416	0.00459466	0.0214848	relA
gene-b2785	429.553	-0.237113	0.087585	-2.70724	0.00678459	0.0290715	rlmD
gene-b2790	545.415	-0.347084	0.0976956	-3.55271	0.000381283	0.00279684	yqcA
gene-b2809	240.269	1.09858	0.174589	6.2924	3.13e-10	1.54e-08	ygdI
gene-b2815	3631.08	0.767683	0.18124	4.23573	2.28e-05	0.000254247	metW
gene-b2816	805.386	0.786618	0.233806	3.36441	0.000767075	0.00510728	metV
gene-b2818	958.364	-0.285976	0.0817392	-3.49864	0.000467641	0.00330574	argA
gene-b2830	1159.66	-0.22988	0.0814827	-2.82121	0.00478432	0.0221844	rppH
gene-b2837	375.527	-0.260961	0.098362	-2.65307	0.00797633	0.0332988	galR
gene-b2838	251.813	-0.599484	0.121752	-4.92381	8.49e-07	1.48e-05	lysA
gene-b2863	22.8247	0.745506	0.247269	3.01496	0.00257012	0.0133832	ygeQ
gene-b2869	149.843	0.392813	0.113629	3.45699	0.000546244	0.00377237	ygeV
gene-b2870	27.3419	0.786668	0.245424	3.20535	0.001349	0.00807123	ygeW
gene-b2877	70.6126	0.719904	0.197671	3.64194	0.000270593	0.00212065	mocA
gene-b2879	30.4105	0.602608	0.210068	2.86863	0.00412253	0.0197867	ssnA
gene-b2882	44.7665	0.545957	0.176715	3.08949	0.00200503	0.0110305	xanQ
gene-b2898	2457.16	-0.527087	0.105374	-5.00207	5.67e-07	1.05e-05	ygfZ
gene-b2899	468.643	0.345713	0.105037	3.29136	0.000997045	0.00636638	yqfA
gene-b2903	6196.36	-0.786762	0.204206	-3.85278	0.000116783	0.00103379	gcvP
gene-b2904	3094.91	-0.607943	0.155844	-3.90097	9.58e-05	0.000876271	gcvH
gene-b2905	2784.82	-0.90916	0.157337	-5.77841	7.54e-09	2.29e-07	gcvT
gene-b2912	499.579	0.561697	0.141943	3.95719	7.58e-05	0.000713496	fau
gene-b2913	2532.04	-0.561575	0.118247	-4.74915	2.04e-06	3.13e-05	serA
gene-b2914	2371.5	-0.297306	0.102903	-2.88919	0.00386234	0.0188756	rpiA
gene-b2917	162.642	0.321383	0.118519	2.71165	0.00669485	0.0287819	scpA
gene-b2922	671.421	-0.449525	0.0959176	-4.68657	2.78e-06	4.11e-05	yggE
gene-b2924	2101.87	-0.322529	0.070517	-4.57377	4.79e-06	6.64e-05	mscS
gene-b2935	11767	-0.379477	0.109086	-3.47868	0.000503882	0.00351095	tktA
gene-b2937	2436.44	-0.268418	0.0865324	-3.10194	0.00192258	0.0106825	speB
gene-b2938	9390.94	-0.387701	0.111224	-3.48578	0.000490713	0.00343764	speA
gene-b2942	4524.21	-0.512468	0.118151	-4.3374	1.44e-05	0.000172789	metK
gene-b2956	87.4371	1.13033	0.255567	4.42285	9.74e-06	0.00012239	yggM
gene-b2959	663.657	-0.239753	0.0846058	-2.83376	0.00460033	0.0214848	yggL
gene-b2962	399.325	-0.289048	0.104005	-2.77917	0.00544986	0.0244553	yggX
gene-b2965	635.839	-0.340038	0.0926324	-3.67083	0.000241763	0.00193361	speC
gene-b2969	29.3586	-0.785674	0.246904	-3.1821	0.00146209	0.00864016	yghE
gene-b4466	1500.58	-0.318746	0.103374	-3.08342	0.00204638	0.0111634	yghJ
gene-b2990	389.857	0.920998	0.150055	6.13773	8.37e-10	3.62e-08	hybG
gene-b2991	226.972	1.06516	0.218142	4.88288	1.05e-06	1.75e-05	hybF
gene-b2992	645.526	0.823429	0.219861	3.74523	0.000180226	0.0015064	hybE
gene-b2993	897.297	0.712749	0.207213	3.43969	0.00058237	0.00399213	hybD
gene-b2994	1757.91	0.5596	0.195855	2.85721	0.00427381	0.0203502	hybC
gene-b2995	1258.55	0.331924	0.116287	2.85435	0.00431244	0.0204841	hybB
gene-b2998	21.5952	0.680034	0.23815	2.85549	0.00429708	0.0204361	yghW
gene-b3001	199.335	0.38613	0.156042	2.47452	0.0133414	0.0495374	gpr
gene-b3005	433.677	-0.351824	0.114861	-3.06304	0.00219098	0.0117546	exbD
gene-b3006	853.688	-0.544066	0.179052	-3.0386	0.0023768	0.0125884	exbB
gene-b3017	1495.9	-0.308337	0.0986352	-3.12603	0.00177182	0.0100895	ftsP
gene-b3039	211.109	0.389017	0.13002	2.99199	0.00277165	0.0142988	ygiD
gene-b4756	254.625	-0.522488	0.188587	-2.77055	0.00559622	0.0249126	yqiD
gene-b3047	15.1648	0.843697	0.291931	2.89005	0.00385177	0.0188713	yqiH
gene-b3049	129.76	-0.859133	0.21753	-3.9495	7.83e-05	0.000735038	glgS
gene-b3050	29.6767	0.765816	0.201306	3.80423	0.000142246	0.00122577	yqiJ
gene-b3053	1181.96	-0.474497	0.0926814	-5.11965	3.06e-07	6.27e-06	glnE
gene-b3054	479.175	-0.518124	0.116999	-4.42845	9.49e-06	0.000120419	ygiF
gene-b3068	238.142	-0.293417	0.115671	-2.53665	0.0111919	0.0429482	mug
gene-b3071	403.39	-0.314471	0.101678	-3.09282	0.00198262	0.0109381	nfeR
gene-b3075	460.18	-0.276684	0.0914233	-3.02641	0.00247479	0.012991	ebgR
gene-b3077	10.0137	0.847082	0.331449	2.55569	0.0105977	0.0412082	ebgC
gene-b3086	47.574	0.637056	0.172932	3.68385	0.000229739	0.00184883	ygjQ
gene-b3094	876.759	-0.219731	0.0785643	-2.79684	0.00516058	0.0235368	exuR
gene-b3095	271.45	0.347313	0.126614	2.74308	0.00608664	0.0265779	yqjA
gene-b3105	215.965	-0.36166	0.145979	-2.47749	0.0132312	0.0492219	yhaJ
gene-b3130	116.403	0.4445	0.138478	3.2099	0.00132781	0.0079812	yhaV
gene-b3137	61.2929	0.925669	0.172279	5.37307	7.74e-08	1.87e-06	kbaY
gene-b3143	15.926	1.07475	0.325978	3.29701	0.000977209	0.00628607	yraI
gene-b3144	220.184	0.373705	0.0982613	3.80318	0.00014285	0.00122826	yraJ
gene-b3145	422.752	0.766521	0.131024	5.85025	4.91e-09	1.61e-07	yraK
gene-b3146	1906.74	0.287488	0.0725145	3.96456	7.35e-05	0.00069686	rsmI
gene-b3147	1816.66	-0.402612	0.0735712	-5.47242	4.44e-08	1.13e-06	lpoA
gene-b3150	924.918	-0.245956	0.077638	-3.16798	0.00153501	0.00895041	yraP
gene-b3153	123.084	0.513311	0.14265	3.5984	0.000320181	0.00243575	yhbO
gene-b3154	376.106	0.486049	0.163648	2.97009	0.00297709	0.015079	yhbP
gene-b4685	420.686	0.685397	0.191131	3.586	0.000335787	0.00251606	yrbN
gene-b3163	15079.7	0.378709	0.138438	2.73559	0.00622687	0.0271294	nlpI
gene-b4449	492.473	0.649319	0.189011	3.43534	0.0005918	0.00403688	sraG
gene-b3166	2829.98	-0.326123	0.104534	-3.11978	0.00180984	0.0102585	truB
gene-b3167	1381.84	-0.353994	0.0778104	-4.54944	5.38e-06	7.4e-05	rbfA
gene-b3171	735.999	0.662189	0.159339	4.15584	3.24e-05	0.000344898	metY
gene-b3172	5484.45	-0.28077	0.0692532	-4.05425	5.03e-05	0.000498469	argG
gene-b3173	184.452	0.4885	0.12037	4.05833	4.94e-05	0.000493617	yhbX
gene-b3175	10361.4	0.548143	0.148539	3.69023	0.000224054	0.00181056	secG
gene-b3176	2365.89	-0.212964	0.0685979	-3.10453	0.00190582	0.0106349	glmM
gene-b3180	3402.26	0.305986	0.106124	2.88329	0.00393543	0.019114	yhbY
gene-b3192	1201.47	-0.255289	0.0796184	-3.2064	0.00134406	0.00805401	mlaC
gene-b3207	136.219	0.603528	0.167061	3.61261	0.000303129	0.00232419	yrbL
gene-b3211	594.26	-0.554728	0.116849	-4.74738	2.06e-06	3.15e-05	yhcC
gene-b3212	15936.5	-0.52067	0.109287	-4.76423	1.9e-06	2.97e-05	gltB
gene-b3213	6222.54	-0.361918	0.138766	-2.60812	0.00910399	0.0368225	gltD
gene-b3221	45.1684	0.940211	0.185813	5.05999	4.19e-07	8.17e-06	yhcH
gene-b3230	39164.2	-0.356208	0.141285	-2.5212	0.0116956	0.0444868	rpsI
gene-b3235	921.711	0.319275	0.0881023	3.62392	0.000290176	0.00224253	degS
gene-b3236	2726.1	-0.401285	0.107047	-3.74869	0.000177758	0.00149217	mdh
gene-b3252	646.289	0.309774	0.0935343	3.31188	0.000926726	0.00603611	csrD
gene-b3255	3090.83	-0.388644	0.115948	-3.35187	0.000802674	0.00531703	accB
gene-b3256	7933.95	-0.591183	0.122038	-4.84425	1.27e-06	2.08e-05	accC
gene-b3294	23553.2	-0.706101	0.143275	-4.92827	8.3e-07	1.46e-05	rplQ
gene-b3295	63950	-0.628763	0.142075	-4.42556	9.62e-06	0.000121644	rpoA
gene-b3296	45759	-0.549348	0.136003	-4.03923	5.36e-05	0.000527457	rpsD
gene-b3297	25249.5	-0.459472	0.124774	-3.68244	0.000231008	0.00185521	rpsK
gene-b3298	30019.9	-0.354562	0.115428	-3.07172	0.00212826	0.0114943	rpsM
gene-b3299	7614.62	-0.491954	0.149223	-3.29678	0.000978013	0.00628607	rpmJ
gene-b3300	44172.6	-0.852176	0.151097	-5.63994	1.7e-08	4.7e-07	secY
gene-b3301	23389.7	-0.968214	0.192794	-5.02201	5.11e-07	9.67e-06	rplO
gene-b3302	3948.79	-0.996683	0.151353	-6.58517	4.54e-11	2.9e-09	rpmD
gene-b3303	19856.2	-0.96567	0.187356	-5.15419	2.55e-07	5.31e-06	rpsE
gene-b3304	14054.7	-0.868927	0.171433	-5.06861	4.01e-07	7.92e-06	rplR
gene-b3305	30432.8	-0.853176	0.196506	-4.34172	1.41e-05	0.000169948	rplF
gene-b3306	14208.9	-0.796238	0.19302	-4.12515	3.7e-05	0.000385472	rpsH
gene-b3307	18946	-0.750244	0.175589	-4.27271	1.93e-05	0.00022253	rpsN
gene-b3308	32051.6	-0.658872	0.165935	-3.97066	7.17e-05	0.000682569	rplE
gene-b3309	17803.1	-0.464201	0.141615	-3.2779	0.00104583	0.00659141	rplX
gene-b3310	42071.8	-0.477074	0.121415	-3.92929	8.52e-05	0.000790097	rplN
gene-b3311	19737.7	-0.861724	0.157621	-5.46707	4.58e-08	1.16e-06	rpsQ
gene-b3312	10740.3	-0.828028	0.151786	-5.45522	4.89e-08	1.23e-06	rpmC
gene-b3313	30022.1	-0.910022	0.165976	-5.48285	4.19e-08	1.09e-06	rplP
gene-b3314	46793.9	-0.880929	0.148405	-5.93599	2.92e-09	1.03e-07	rpsC
gene-b3315	20466.7	-0.891696	0.165764	-5.37933	7.48e-08	1.82e-06	rplV
gene-b3316	12927.3	-0.894263	0.148523	-6.02103	1.73e-09	6.68e-08	rpsS
gene-b3317	48620.9	-0.916814	0.149435	-6.13518	8.51e-10	3.64e-08	rplB
gene-b3318	13888.2	-0.846406	0.166645	-5.07911	3.79e-07	7.54e-06	rplW
gene-b3319	28481.7	-0.876293	0.146174	-5.99485	2.04e-09	7.78e-08	rplD
gene-b3320	49242.7	-0.748121	0.163041	-4.58853	4.46e-06	6.23e-05	rplC
gene-b3321	28109.3	-0.608688	0.127342	-4.77993	1.75e-06	2.78e-05	rpsJ
gene-b3324	25.4318	1.06517	0.235288	4.52709	5.98e-06	8.06e-05	gspC
gene-b3339	82849	-0.339509	0.120447	-2.81874	0.00482127	0.0222762	tufA
gene-b3340	170920	-0.594536	0.0992922	-5.98774	2.13e-09	7.97e-08	fusA
gene-b3341	31664.9	-0.56307	0.0908207	-6.1998	5.65e-10	2.65e-08	rpsG
gene-b3342	29357.2	-0.463945	0.0945493	-4.90691	9.25e-07	1.57e-05	rpsL
gene-b3344	191.053	0.33541	0.106797	3.14063	0.00168585	0.00968497	tusC
gene-b3349	19412.3	-0.212159	0.0829543	-2.55754	0.0105417	0.0411009	slyD
gene-b4551	116.516	-0.397791	0.138678	-2.86844	0.00412498	0.0197867	yheV
gene-b3358	1697.01	0.346446	0.0908992	3.81132	0.000138227	0.00119643	yhfK
gene-b3361	114.004	0.448203	0.139588	3.2109	0.00132322	0.0079659	fic
gene-b3362	86.3961	0.533545	0.153789	3.46934	0.000521737	0.00362886	yhfG
gene-b3364	974.958	-0.535092	0.161491	-3.31345	0.000921535	0.00601236	tsgA
gene-b3365	33725.3	-0.592759	0.183947	-3.22244	0.00127102	0.00773537	nirB
gene-b3384	3020.27	-0.273782	0.0842754	-3.24865	0.00115952	0.00721459	trpS
gene-b3385	1160.45	-0.360385	0.0733137	-4.91566	8.85e-07	1.53e-05	gph
gene-b3386	1129.3	-0.357513	0.0808026	-4.42453	9.67e-06	0.000121832	rpe
gene-b3400	457.561	-0.405388	0.0933578	-4.34231	1.41e-05	0.000169948	hslR
gene-b3401	1383.16	-0.460394	0.0780874	-5.89588	3.73e-09	1.26e-07	hslO
gene-b3405	2511.34	-0.326861	0.092832	-3.521	0.000429927	0.00310105	ompR
gene-b3407	2340.34	-0.52358	0.0984188	-5.31992	1.04e-07	2.41e-06	yhgF
gene-b3408	261.188	-1.22256	0.18574	-6.58209	4.64e-11	2.91e-09	feoA
gene-b3409	2624.93	-1.03176	0.15927	-6.47809	9.29e-11	5.32e-09	feoB
gene-b3410	263.539	-0.916214	0.151564	-6.04508	1.49e-09	5.94e-08	feoC
gene-b3411	114.126	0.469128	0.154488	3.03667	0.00239209	0.0126421	rpnA
gene-b3415	1531.63	0.569177	0.121499	4.6846	2.81e-06	4.13e-05	gntT
gene-b3428	1754.55	0.366043	0.119178	3.07139	0.00213065	0.0114943	glgP
gene-b3429	1363.39	0.321519	0.107524	2.99019	0.002788	0.0143451	glgA
gene-b3430	1252.07	0.284372	0.108658	2.61713	0.00886719	0.0360896	glgC
gene-b3433	6658.68	-0.268259	0.108001	-2.48386	0.0129965	0.0485344	asd
gene-b3450	119.716	-0.553746	0.17203	-3.21889	0.00128688	0.00778323	ugpC
gene-b3451	14.7624	-0.737734	0.259889	-2.83865	0.00453046	0.0212604	ugpE
gene-b3462	558.451	-0.266669	0.102266	-2.60759	0.0091182	0.0368417	ftsX
gene-b3470	146.522	0.342692	0.115227	2.97405	0.002939	0.0149444	tusA
gene-b3471	258.554	0.824103	0.109052	7.55695	4.13e-14	5.02e-12	yhhQ
gene-b3472	3664.15	-0.310565	0.0998906	-3.10905	0.00187688	0.0105306	dcrB
gene-b3476	3271.24	-0.416772	0.133652	-3.11835	0.00181867	0.0102811	nikA
gene-b3479	1210.83	0.458023	0.162454	2.81941	0.00481118	0.022256	nikD
gene-b3480	805.435	0.584166	0.191827	3.04528	0.00232465	0.0123527	nikE
gene-b3481	675.616	0.550505	0.121324	4.53746	5.69e-06	7.73e-05	nikR
gene-b3482	67.2111	0.540165	0.155028	3.48429	0.000493439	0.00345053	rhsB
gene-b3486	256.809	-0.517439	0.19644	-2.63408	0.00843654	0.0347361	rbbA
gene-b3491	49.5919	0.500593	0.19686	2.54288	0.0109942	0.0423986	yhiM
gene-b3495	4448.19	-0.559729	0.169938	-3.29372	0.000988721	0.00633399	uspA
gene-b3498	1801.86	-0.463837	0.0904289	-5.1293	2.91e-07	5.99e-06	prlC
gene-b3499	1294.42	-0.253847	0.0920833	-2.75671	0.00583856	0.0257626	rlmJ
gene-b3500	2683.03	-0.359742	0.0857357	-4.19595	2.72e-05	0.000295928	gor
gene-b3506	108.952	0.525803	0.139698	3.76386	0.000167308	0.00141666	slp
gene-b3507	10.4355	1.33841	0.47193	2.83603	0.00456786	0.0214101	dctR
gene-b3511	61.7469	0.505071	0.158795	3.18065	0.00146947	0.00865898	hdeD
gene-b4704	15.2067	1.63844	0.312805	5.23787	1.62e-07	3.5e-06	arrS
gene-b3512	32.1153	1.13607	0.258232	4.39942	1.09e-05	0.0001355	gadE
gene-b4718	10.6829	0.975453	0.385979	2.52722	0.011497	0.0439457	gadF
gene-b3513	85.6315	0.427222	0.1514	2.8218	0.00477544	0.0221696	mdtE
gene-b3515	49.3854	0.944904	0.167587	5.63829	1.72e-08	4.71e-07	gadW
gene-b4452	12.856	0.806447	0.311033	2.59281	0.00951962	0.0381078	gadY
gene-b3516	163.082	1.03259	0.14398	7.17178	7.4e-13	6.01e-11	gadX
gene-b3526	430.235	-0.314057	0.0915786	-3.42938	0.000604968	0.00411949	kdgK
gene-b3539	430.925	0.403052	0.146282	2.75531	0.0058637	0.0257901	yhjV
gene-b3540	530.126	-0.273779	0.0881103	-3.10723	0.0018885	0.0105686	dppF
gene-b3541	253.058	-0.670163	0.101968	-6.57228	4.95e-11	2.97e-09	dppD
gene-b3542	213.801	-0.754963	0.121751	-6.20089	5.61e-10	2.65e-08	dppC
gene-b3543	149.829	-0.706463	0.111581	-6.33136	2.43e-10	1.25e-08	dppB
gene-b3544	1047.26	-0.378329	0.0822247	-4.60116	4.2e-06	5.93e-05	dppA
gene-b3549	220.887	0.332249	0.13375	2.48411	0.0129877	0.0485344	tag
gene-b3552	2297.61	-0.570758	0.129669	-4.40164	1.07e-05	0.000134552	yiaD
gene-b3556	211816	1.32549	0.222517	5.95681	2.57e-09	9.45e-08	cspA
gene-b4793	50.0161	1.50319	0.308349	4.87497	1.09e-06	1.8e-05	ysaE
gene-b4455	50.4119	1.59829	0.303978	5.25791	1.46e-07	3.22e-06	hokA
gene-b3558	614.221	0.561672	0.116237	4.83214	1.35e-06	2.2e-05	insK
gene-b3559	14603.1	-0.270496	0.0975201	-2.77375	0.00554144	0.0247238	glyS
gene-b3560	5285.14	-0.273515	0.104232	-2.62409	0.0086881	0.0355091	glyQ
gene-b4553	14.241	0.809938	0.286503	2.82698	0.00469889	0.0218664	ysaB
gene-b3561	111.325	0.549192	0.117255	4.68372	2.82e-06	4.13e-05	wecH
gene-b3562	19.4096	1.44195	0.27931	5.16255	2.44e-07	5.1e-06	yiaA
gene-b3563	6.70599	1.23897	0.458767	2.70066	0.00692019	0.0295226	yiaB
gene-b3569	320.139	0.447596	0.114352	3.91419	9.07e-05	0.000837221	xylR
gene-b3570	2461.87	0.641272	0.138224	4.63937	3.49e-06	5.04e-05	bax
gene-b3573	443.558	-0.386675	0.115061	-3.3606	0.000777728	0.00516056	ysaA
gene-b3574	382.59	-0.338237	0.0913477	-3.70275	0.000213278	0.00174521	plaR
gene-b4615	7.292	1.40057	0.454812	3.07944	0.00207392	0.011282	yibV
gene-b3598	14.6673	-0.869966	0.274994	-3.16359	0.00155837	0.00907304	yibI
gene-b3599	612.356	-0.315512	0.102974	-3.064	0.00218396	0.0117331	mtlA
gene-b3605	240.085	-0.669656	0.187898	-3.56393	0.00036535	0.00269875	lldD
gene-b3606	388.374	0.277862	0.0977227	2.84337	0.00446397	0.0210244	trmL
gene-b3607	1161.81	0.249288	0.083613	2.98145	0.00286885	0.014645	cysE
gene-b3612	31293.6	0.44847	0.166746	2.68955	0.00715495	0.0303579	gpmM
gene-b3613	1372.78	0.452531	0.0903267	5.00993	5.44e-07	1.02e-05	envC
gene-b3615	2170.95	-0.502992	0.108959	-4.61634	3.91e-06	5.53e-05	waaH
gene-b3633	793.646	0.281609	0.0909877	3.09502	0.00196799	0.0108728	waaA
gene-b3634	316.319	-0.382955	0.11135	-3.4392	0.00058344	0.00399213	coaD
gene-b3642	173.841	-0.702499	0.20253	-3.46861	0.000523156	0.00363225	pyrE
gene-b3648	2464.69	0.3141	0.0972932	3.22838	0.00124491	0.00762412	gmk
gene-b3652	1549.47	0.372273	0.122722	3.03347	0.00241762	0.0127597	recG
gene-b3654	2528.85	-1.13625	0.222868	-5.09829	3.43e-07	6.92e-06	xanP
gene-b3655	1921.63	-0.260588	0.0861637	-3.02433	0.00249183	0.0130628	yicH
gene-b3662	675.12	0.309815	0.0997278	3.10661	0.00189245	0.0105755	nepI
gene-b3668	190.99	-0.352592	0.123253	-2.86071	0.00422695	0.0202012	uhpB
gene-b3670	86.6369	-0.555476	0.138155	-4.02067	5.8e-05	0.000563674	ilvN
gene-b3671	635.044	-0.460255	0.102815	-4.47652	7.59e-06	9.92e-05	ilvB
gene-b3673	261.535	1.06353	0.11441	9.29572	1.46e-20	5.69e-18	emrD
gene-b3674	151.6	-0.55939	0.171417	-3.26332	0.00110114	0.0069065	yidF
gene-b3696	334.565	0.63222	0.122258	5.17121	2.33e-07	4.9e-06	yidX
gene-b3699	7235.99	-0.292094	0.103644	-2.81825	0.00482865	0.0222839	gyrB
gene-b3700	748.868	0.493401	0.176747	2.79157	0.00524531	0.0238271	recF
gene-b3704	5369.29	0.700035	0.167843	4.17078	3.04e-05	0.000328436	rnpA
gene-b4557	1457.36	0.569741	0.217614	2.61812	0.00884152	0.0360227	yidD
gene-b3709	34.5648	0.540814	0.211374	2.55856	0.0105105	0.0410206	tnaB
gene-b3717	196.872	0.30959	0.12062	2.56665	0.0102688	0.0404368	cbrC
gene-b3718	83.9305	0.38521	0.134399	2.86616	0.00415487	0.0198811	yieK
gene-b3724	322.043	-0.276894	0.112059	-2.47096	0.013475	0.049986	phoU
gene-b3726	159.402	-0.316228	0.118975	-2.65795	0.00786186	0.0329268	pstA
gene-b3731	14247	-0.533318	0.10552	-5.05417	4.32e-07	8.34e-06	atpC
gene-b3732	32921.5	-0.606094	0.104056	-5.8247	5.72e-09	1.84e-07	atpD
gene-b3733	14198.1	-0.550097	0.102805	-5.35087	8.75e-08	2.07e-06	atpG
gene-b3734	42051.6	-0.40681	0.0926179	-4.39235	1.12e-05	0.000139144	atpA
gene-b3737	10194.5	-0.25989	0.0898903	-2.89119	0.00383783	0.0188266	atpE
gene-b3742	750.887	0.310173	0.102086	3.03836	0.00237871	0.0125884	mioC
gene-b3753	401.743	0.567988	0.156715	3.62435	0.000289692	0.00224253	rbsR
gene-b3754	701.497	0.412717	0.158502	2.60386	0.00921794	0.0371291	hsrA
gene-b3764	1815.28	-0.473655	0.144498	-3.27792	0.00104574	0.00659141	maoP
gene-b4669	93.4277	-1.01294	0.318142	-3.18392	0.00145293	0.00860056	ilvX
gene-b3769	372.109	-0.950486	0.136851	-6.94542	3.77e-12	2.77e-10	ilvM
gene-b3770	5422.02	-0.43642	0.138464	-3.15186	0.00162232	0.00938923	ilvE
gene-b3771	3806.28	-0.369505	0.145206	-2.5447	0.0109372	0.0422205	ilvD
gene-b3775	1250.33	0.541324	0.134933	4.0118	6.03e-05	0.00058238	ppiC
gene-b3780	7074.86	-0.295144	0.0831463	-3.5497	0.000385677	0.00281841	rhlB
gene-b3782	4778.53	0.366613	0.118293	3.0992	0.00194045	0.0107664	rhoL
gene-b3783	47101.7	0.261263	0.104745	2.49427	0.0126216	0.0473615	rho
gene-b3786	1369.42	0.282481	0.112852	2.50311	0.0123106	0.046508	wecB
gene-b3795	750.255	-0.415759	0.0906003	-4.58894	4.46e-06	6.23e-05	yifK
gene-b3797	1515.43	0.55752	0.137692	4.04902	5.14e-05	0.000507164	hisR
gene-b3798	1278.68	0.735924	0.173483	4.24204	2.21e-05	0.000248831	leuT
gene-b3799	190.1	0.680639	0.188724	3.60653	0.000310318	0.00236998	proM
gene-b3800	106.541	1.00258	0.27945	3.58769	0.000333617	0.00250857	aslB
gene-b4558	269.341	-0.406979	0.125763	-3.23608	0.00121185	0.00748046	yifL
gene-b3809	799.096	-0.288611	0.0906366	-3.18426	0.00145124	0.00860056	dapF
gene-b3810	641.097	-0.285364	0.101476	-2.81215	0.00492119	0.0226572	yigA
gene-b3827	188.225	-0.379025	0.143834	-2.63515	0.00841012	0.0347007	bioP
gene-b3828	129.415	-0.567067	0.130094	-4.3589	1.31e-05	0.000159604	metR
gene-b3829	3883.32	-0.558045	0.12406	-4.4982	6.85e-06	9.08e-05	metE
gene-b3839	3358.66	0.32984	0.0919822	3.58591	0.000335906	0.00251606	tatC
gene-b4483	587.347	0.459212	0.134825	3.40598	0.000659281	0.00445043	tatD
gene-b3842	514.307	0.583732	0.109759	5.31831	1.05e-07	2.41e-06	rfaH
gene-b3845	145.011	0.360489	0.141251	2.55212	0.010707	0.0415378	fadA
gene-b3846	197.918	0.922338	0.188975	4.88073	1.06e-06	1.76e-05	fadB
gene-b3859	2059.46	0.387304	0.10706	3.61764	0.000297296	0.00228396	srkA
gene-b3861	182.92	0.660492	0.116744	5.65761	1.53e-08	4.36e-07	yihF
gene-b3862	263.657	0.8313	0.154931	5.36562	8.07e-08	1.93e-06	yihG
gene-b3863	3819.45	-0.201227	0.0627306	-3.2078	0.00133754	0.00802732	polA
gene-b3867	2306.28	-0.186772	0.0672707	-2.77642	0.00549611	0.0245779	hemN
gene-b3891	1395.98	-0.337271	0.079505	-4.24214	2.21e-05	0.000248831	fdhE
gene-b3892	750.204	-0.684711	0.110923	-6.17287	6.71e-10	3.04e-08	fdoI
gene-b3893	1534.06	-0.726194	0.0920614	-7.88816	3.07e-15	4.27e-13	fdoH
gene-b3894	6797.55	-0.829169	0.128953	-6.43001	1.28e-10	6.9e-09	fdoG
gene-b3896	32.3999	0.803989	0.207219	3.87991	0.000104496	0.000953185	yiiG
gene-b3901	13.892	1.33848	0.302127	4.43019	9.42e-06	0.000119843	rhaM
gene-b3902	27.7132	0.740629	0.249546	2.96791	0.00299835	0.015167	rhaD
gene-b3908	4516.06	-0.744076	0.108317	-6.8694	6.45e-12	4.48e-10	sodA
gene-b3909	41.9336	-0.476888	0.169726	-2.80976	0.00495789	0.0227724	kdgT
gene-b3917	341.71	0.709442	0.159378	4.4513	8.54e-06	0.000109716	sbp
gene-b3931	4391.16	-0.528335	0.0767965	-6.87968	6e-12	4.25e-10	hslU
gene-b3932	1273.58	-0.432592	0.0909963	-4.75395	1.99e-06	3.1e-05	hslV
gene-b3937	238.805	0.748898	0.161628	4.63346	3.6e-06	5.13e-05	yiiX
gene-b3939	355.435	-0.385011	0.118591	-3.24653	0.00116821	0.00725704	metB
gene-b3940	1822.76	-0.488129	0.103427	-4.71954	2.36e-06	3.57e-05	metL
gene-b3943	888.469	0.446376	0.11695	3.81682	0.000135185	0.00117271	yijE
gene-b3944	77.6141	0.725898	0.165267	4.39227	1.12e-05	0.000139144	yijF
gene-b3957	1791.83	-0.263628	0.090146	-2.92446	0.00345057	0.0171428	argE
gene-b3959	2632.82	-0.200839	0.0747205	-2.68787	0.0071909	0.0304441	argB
gene-b3962	2426.28	-0.351385	0.115223	-3.0496	0.00229144	0.0121928	sthA
gene-b3966	1259.25	-0.395676	0.113188	-3.49575	0.000472732	0.00333567	btuB
gene-b3974	736.711	0.337648	0.0810881	4.16397	3.13e-05	0.000337451	coaA
gene-b3980	64779.1	-0.349464	0.095247	-3.66903	0.000243476	0.00194073	tufB
gene-b3983	13136.3	-0.679473	0.159916	-4.24893	2.15e-05	0.000244626	rplK
gene-b3984	46216.9	-0.91979	0.175445	-5.24261	1.58e-07	3.44e-06	rplA
gene-b3985	65527.4	-0.63858	0.0794492	-8.03758	9.16e-16	1.55e-13	rplJ
gene-b3986	46750.4	-0.603805	0.0776799	-7.77299	7.67e-15	9.95e-13	rplL
gene-b3987	60254.4	-0.436292	0.0692221	-6.30278	2.92e-10	1.46e-08	rpoB
gene-b3988	73178.4	-0.468504	0.103684	-4.51859	6.23e-06	8.36e-05	rpoC
gene-b3989	165.914	0.724527	0.17048	4.24993	2.14e-05	0.000244253	yjaZ
gene-b3993	73.5637	-0.479572	0.155109	-3.09185	0.00198916	0.0109587	thiE
gene-b3997	1723.09	-0.276819	0.0935153	-2.96015	0.0030749	0.0154539	hemE
gene-b4001	603.965	0.603411	0.101468	5.94682	2.73e-09	9.95e-08	yjaH
gene-b4002	26.4006	1.16516	0.254244	4.58284	4.59e-06	6.38e-05	zraP
gene-b4005	2547.99	-1.15944	0.26035	-4.45337	8.45e-06	0.000109386	purD
gene-b4006	3728.41	-1.27326	0.219638	-5.79711	6.75e-09	2.09e-07	purH
gene-b4018	500.161	-0.375466	0.102031	-3.67993	0.0002333	0.00186976	iclR
gene-b4019	6470.74	-0.332118	0.0945105	-3.51408	0.000441277	0.00317117	metH
gene-b4039	303.943	-0.383799	0.0997953	-3.84586	0.000120129	0.00105147	ubiC
gene-b4049	1094.4	0.315643	0.120627	2.61669	0.00887865	0.0360926	dusA
gene-b4058	2532.59	-0.284821	0.099678	-2.85741	0.00427118	0.0203502	uvrA
gene-b4061	74.058	0.461472	0.139204	3.31507	0.000916215	0.00598768	pdeC
gene-b4064	767.565	-1.1025	0.170495	-6.46646	1e-10	5.66e-09	ghxP
gene-b4074	137.179	0.869516	0.172413	5.04322	4.58e-07	8.78e-06	nrfE
gene-b4075	20.7721	0.845859	0.271993	3.10986	0.00187175	0.0105201	nrfF
gene-b4076	64.2523	1.17714	0.158263	7.43787	1.02e-13	1.02e-11	nrfG
gene-b4077	2421.63	-0.397934	0.0756484	-5.26031	1.44e-07	3.2e-06	gltP
gene-b4095	36.1121	-0.513384	0.194626	-2.6378	0.00834458	0.0345033	phnM
gene-b4096	77.3196	-0.560411	0.150334	-3.72776	0.000193188	0.00160441	phnL
gene-b4703	72.2179	-0.469366	0.182324	-2.57436	0.0100427	0.0398826	pmrR
gene-b4113	1366.6	-0.496618	0.174158	-2.85154	0.00435076	0.020607	basR
gene-b4114	1905.47	-0.406866	0.139562	-2.91531	0.00355336	0.0175862	eptA
gene-b4115	361.94	1.06817	0.177266	6.02583	1.68e-09	6.55e-08	adiC
gene-b4116	519.471	0.676162	0.221418	3.05378	0.00225979	0.0120409	adiY
gene-b4117	345.014	0.516555	0.122137	4.22932	2.34e-05	0.000260851	adiA
gene-b4120	253.329	0.552311	0.121045	4.56285	5.05e-06	6.97e-05	melB
gene-b4122	2056.06	0.629283	0.120468	5.22367	1.75e-07	3.75e-06	fumB
gene-b4123	874.515	0.60081	0.16552	3.62983	0.000283612	0.00220934	dcuB
gene-b4127	34.7853	0.642135	0.222231	2.88949	0.00385863	0.0188756	yjdJ
gene-b4559	90.0685	0.665112	0.151658	4.3856	1.16e-05	0.000143022	ghoT
gene-b4129	5040.66	0.32739	0.123875	2.6429	0.00821985	0.0341325	lysU
gene-b4133	165.956	0.567924	0.116326	4.88218	1.05e-06	1.75e-05	cadC
gene-b4141	281.056	0.442767	0.0951459	4.65356	3.26e-06	4.74e-05	yjeH
gene-b4142	2964.4	-0.635557	0.0966698	-6.57451	4.88e-11	2.97e-09	groS
gene-b4143	21212.2	-0.610678	0.117845	-5.18204	2.19e-07	4.65e-06	groL
gene-b4145	269.853	0.593974	0.12141	4.89231	9.97e-07	1.68e-05	yjeJ
gene-b4410	445.563	0.730281	0.120038	6.08375	1.17e-09	4.86e-08	ecnA
gene-b4411	287.387	0.4477	0.155015	2.88811	0.00387561	0.0189167	ecnB
gene-b4148	1215.81	0.3848	0.093529	4.11424	3.88e-05	0.000401345	gdx
gene-b4149	378.142	0.946661	0.126626	7.47604	7.66e-14	8.06e-12	blc
gene-b4150	427	0.843789	0.138242	6.1037	1.04e-09	4.34e-08	ampC
gene-b4151	7749.42	0.509774	0.13016	3.91651	8.98e-05	0.000831172	frdD
gene-b4152	4031.77	0.424957	0.143386	2.96373	0.00303933	0.0153146	frdC
gene-b4156	238.709	0.429414	0.171061	2.5103	0.0120629	0.0456634	yjeM
gene-b4160	1723.82	-0.254679	0.0989721	-2.57324	0.0100752	0.039946	psd
gene-b4163	1493.6	0.739696	0.205744	3.59523	0.000324099	0.00245597	glyV
gene-b4164	1409.77	1.08011	0.185944	5.8088	6.29e-09	1.98e-07	glyX
gene-b4165	599.112	1.28615	0.174251	7.38106	1.57e-13	1.53e-11	glyY
gene-b4670	8.99334	1.11664	0.358557	3.11426	0.00184409	0.0103999	yjeV
gene-b4171	5020.89	-0.315545	0.0921842	-3.42298	0.000619386	0.00421031	miaA
gene-b4174	7272.31	-0.18426	0.0687182	-2.68138	0.00733182	0.031007	hflK
gene-b4176	90.7125	0.426752	0.143654	2.97068	0.00297137	0.0150696	yjeT
gene-b4178	348.57	0.499906	0.101521	4.92414	8.47e-07	1.48e-05	nsrR
gene-b4181	9.17012	1.85917	0.481705	3.85956	0.000113592	0.00101605	yjfI
gene-b4201	9225.59	-0.452729	0.171374	-2.64177	0.00824751	0.0341745	priB
gene-b4202	9157.78	-0.614096	0.16323	-3.76215	0.00016846	0.00142332	rpsR
gene-b4203	22686.1	-0.692102	0.187154	-3.69804	0.000217273	0.00176308	rplI
gene-b4210	75.2701	0.403737	0.162642	2.48237	0.013051	0.0486914	ytfF
gene-b4217	289.022	-0.315302	0.114628	-2.75065	0.00594775	0.0260884	ytfK
gene-b4218	2007.64	0.411188	0.129613	3.17242	0.00151174	0.00882794	ytfL
gene-b4232	2173.56	-0.254844	0.0970106	-2.62697	0.00861492	0.0353212	fbp
gene-b4235	1194.5	-0.343392	0.0978933	-3.50782	0.000451798	0.00322299	tldE
gene-b4237	296.982	0.579246	0.138028	4.19658	2.71e-05	0.000295928	nrdG
gene-b4238	2709.67	-0.39626	0.131087	-3.02288	0.00250385	0.0131082	nrdD
gene-b4241	297.423	-0.258077	0.102304	-2.52266	0.0116473	0.044433	treR
gene-b4243	2897.6	-0.518878	0.092672	-5.59908	2.15e-08	5.87e-07	ridA
gene-b4244	775.181	-0.799889	0.110839	-7.21667	5.33e-13	4.42e-11	pyrI
gene-b4245	1270.76	-0.892909	0.121207	-7.36679	1.75e-13	1.66e-11	pyrB
gene-b4252	581.462	0.357735	0.128786	2.77774	0.00547382	0.0245345	tabA
gene-b4253	18.332	0.909393	0.347575	2.61639	0.00888647	0.0360926	yjgL
gene-b4256	88.1264	-0.492655	0.176241	-2.79535	0.00518441	0.0236179	yjgM
gene-b4257	18.8713	0.858598	0.282501	3.03928	0.00237148	0.0125844	yjgN
gene-b4260	5238.43	-0.404864	0.0778279	-5.20204	1.97e-07	4.2e-06	pepA
gene-b4262	1445.1	-0.236935	0.0887382	-2.67005	0.00758398	0.0319347	lptG
gene-b4266	37.3698	0.52876	0.194098	2.72418	0.00644605	0.0279904	idnO
gene-b4277	27.8111	0.689311	0.23443	2.94037	0.00327824	0.0164122	yjgZ
gene-b4280	112.015	0.42947	0.17209	2.49561	0.012574	0.0472737	nanY
gene-b4655	15.473	0.970599	0.300745	3.22731	0.00124959	0.00764076	ythA
gene-b4288	66.6754	-0.405303	0.142098	-2.85228	0.00434069	0.0205932	fecD
gene-b4291	188.956	-0.571966	0.181779	-3.14649	0.00165244	0.00950701	fecA
gene-b4304	205.956	0.431095	0.16992	2.53704	0.0111793	0.0429421	sgcC
gene-b4309	30.6662	1.09384	0.220417	4.96259	6.96e-07	1.25e-05	nanS
gene-b4311	19.2402	0.826492	0.308446	2.67954	0.00737244	0.0311112	nanC
gene-b4313	68.5255	0.666223	0.173732	3.83477	0.00012568	0.00109513	fimE
gene-b4322	156.03	-0.40023	0.144823	-2.76358	0.00571708	0.0253334	uxuA
gene-b4323	265.452	-0.293929	0.116039	-2.53303	0.0113082	0.0433093	uxuB
gene-b4325	11.5766	0.865902	0.329817	2.6254	0.00865478	0.03541	yjiC
gene-b4326	45.2469	-0.548094	0.1957	-2.80069	0.00509938	0.0233123	iraD
gene-b4332	125.796	0.361695	0.12128	2.98231	0.00286084	0.014645	yjiJ
gene-b4333	120.002	0.760331	0.119325	6.37192	1.87e-10	9.83e-09	yjiK
gene-b4715	63.8843	0.611519	0.153848	3.97482	7.04e-05	0.000674046	ytiA
gene-b4334	421.259	0.732707	0.161104	4.54804	5.41e-06	7.43e-05	yjiL
gene-b4345	49.7005	0.973563	0.176242	5.52401	3.31e-08	8.78e-07	mcrC
gene-b4346	181.066	0.401399	0.133102	3.01573	0.0025636	0.0133671	mcrB
gene-b4354	614.58	0.810574	0.174893	4.63467	3.57e-06	5.12e-05	btsT
gene-b4356	152.43	0.452986	0.146673	3.0884	0.00201238	0.0110553	lgoT
gene-b4364	247.17	-0.526762	0.156334	-3.36946	0.000753152	0.00503178	yjjP
gene-b4567	102.95	0.695343	0.179608	3.87145	0.000108189	0.000982278	yjjZ
gene-b4369	452.744	0.653447	0.167179	3.90866	9.28e-05	0.000854607	leuP
gene-b4377	166.619	-0.472077	0.160748	-2.93675	0.00331672	0.0165623	yjjU
gene-b4379	196.441	0.418963	0.130114	3.21997	0.00128206	0.00776611	yjjW
gene-b4386	496.002	-0.299592	0.106233	-2.82013	0.00480047	0.0222329	lplA
gene-b4387	215.889	-0.565453	0.131181	-4.31046	1.63e-05	0.00019287	ytjB
gene-b4388	910.812	-0.372581	0.117249	-3.17769	0.00148453	0.0087082	serB
gene-b4389	1164.48	-0.503203	0.122457	-4.10923	3.97e-05	0.000406695	radA
gene-b4397	265.905	-0.272932	0.107723	-2.53364	0.0112884	0.043276	creA
gene-b4400	67.2415	0.520441	0.174488	2.98268	0.00285738	0.014645	creD
gene-b4402	1487.65	-0.352278	0.131406	-2.68083	0.00734401	0.0310249	yjjY
