# Supplementary material for: Integrated Omics Reveal Time-Resolved Insights into T4 Phage Infection of E. coli on Proteome and Transcriptome Levels
Source: Viruses. 2022 Nov 12;14(11):2502. doi: 10.3390/v14112502 (PMC9697503; doi:10.3390/v14112502)
Supplement: Supplementary file 1 [file viruses-14-02502-s001.zip › Supplementary_Table_S2.xlsx]

## Sheet: Sheet2
Supplementary Table S2: Summary of the identified and classified T4 phage transcripts and proteins.
Proteins and Transcripts are classified in to early, middle and late phase based on their appearance during phage infection. NA represents transcripts or proteins which were not detected in this study
Start	End	Strand	Symbol	Gene-Biotype	GeneID	Product	Class_P	Class_Tx	ProtID	GO_Biological_Process
12	2189	-	rIIA	protein_coding	gene-T4p001	rIIA protector from prophage-induced early lysis	early	early	P03690	none
2200	2403	-	rIIA.1	protein_coding	gene-T4p002	rIIA.1 hypothetical protein	early	early	P25186	none
5842	6267	-	goF	protein_coding	gene-T4p009	goF mRNA metabolism modulator	early	early	Q01438	none
6267	6482	-	cef	protein_coding	gene-T4p010	cef modifier of suppressor tRNAs	early	early	Q01436	none
6653	7141	-	motB	protein_coding	gene-T4p011	MotB modifier of transcription	early	early	Q01437	none
7661	8161	-	motB.2	protein_coding	gene-T4p013	MotB.2 hypothetical protein	early	early	P39416	none
10726	11037	-	dda.1	protein_coding	gene-T4p018	Dda.1 hypothetical protein	early	early	P39419	none
11039	11785	-	srd	protein_coding	gene-T4p019	Srd anti-sigma factor%2C putative	early	early	P39420	none
11908	12510	-	modA	protein_coding	gene-T4p020	ModA RNA polymerase ADP-ribosylase	early	early	P39421	protein auto-ADP-ribosylation
12507	13130	-	modB	protein_coding	gene-T4p021	ModB ADP-ribosylase	early	early	P39423	none
19132	19758	-	61.2	protein_coding	gene-T4p035	gp61.2 hypothetical protein	early	early	P39229	none
19758	20051	-	sp	protein_coding	gene-T4p036	sp spackle periplasmic protein	early	early	P39230	none
20112	20369	-	61.4	protein_coding	gene-T4p037	gp61.4 hypothetical protein	early	early	P39231	none
20371	20553	-	dmd	protein_coding	gene-T4p038	Dmd discriminator of mRNA degradation	early	early	P39232	none
26636	27013	-	imm.1	protein_coding	gene-T4p046	Imm.1 hypothetical predicted membrane protein	early	early	P18057	none
40459	40785	-	55.2	protein_coding	gene-T4p067	gp55.2 hypothetical protein	early	early	P07082	none
41039	41170	-	55.4	protein_coding	gene-T4p069	gp55.4 conserved hypothetical protein	early	early	P07080	none
41178	41471	-	55.5	protein_coding	gene-T4p070	gp55.5 conserved protein of unknown function	early	early	P07079	none
41464	41646	-	55.6	protein_coding	gene-T4p071	gp55.6 conserved hypothetical protein	early	early	P07078	none
48933	49859	-	nrdC.3	protein_coding	gene-T4p087	NrdC.3 conserved hypothetical protein	early	early	P39254	none
49914	50915	-	nrdC.4	protein_coding	gene-T4p088	NrdC.4 conserved hypothetical protein	early	early	P39255	none
52066	52893	-	nrdC.6	protein_coding	gene-T4p090	NrdC.6 conserved hypothetical protein	early	early	P39257	none
53358	53885	-	nrdC.8	protein_coding	gene-T4p092	NrdC.8 conserved hypothetical protein	early	early	P39259	none
53946	54248	-	nrdC.9	protein_coding	gene-T4p093	NrdC.9 conserved hypothetical protein	early	early	P39260	none
54343	55320	-	nrdC.10	protein_coding	gene-T4p094	NrdC.10 conserved hypothetical protein	early	early	P39261	none
56429	57208	-	mobD	protein_coding	gene-T4p096	MobD homing endonuclease	early	early	P39241	none
57283	57828	-	mobD.1	protein_coding	gene-T4p097	MobD.1 conserved hypothetical protein	early	early	P39240	none
58155	58349	-	mobD.3	protein_coding	gene-T4p100	MobD.3 hypothetical protein	early	early	P39238	none
58352	58534	-	mobD.4	protein_coding	gene-T4p101	MobD.4 hypothetical protein	early	early	P39237	none
62279	62740	-	regB	protein_coding	gene-T4p113	RegB site-specific RNA endonuclease	early	early	P13312	none
63927	64256	-	vs.7	protein_coding	gene-T4p118	Vs.7 conserved hypothetical protein	early	early	P13317	none
64253	64912	-	vs.8	protein_coding	gene-T4p119	Vs.8 conserved hypothetical protein	early	early	P13318	none
64939	65355	-	denV	protein_coding	gene-T4p120	DenV endonuclease V%2C N-glycosylase UV repair enzyme	early	early	P04418	none
68301	68693	-	e.4	protein_coding	gene-T4p127	e.4 conserved hypothetical%2C predicted membrane protein	early	early	P39222	none
68662	69270	-	e.5	protein_coding	gene-T4p128	e.5 conserved hypothetical protein	early	early	P39223	none
69968	70303	-	e.7	protein_coding	gene-T4p130	e.7 hypothetical protein	early	early	P39225	none
70360	70623	-	e.8	protein_coding	gene-T4p131	e.8 conserved hypothetical protein	early	early	P39226	none
72628	72915	-	trna.2	protein_coding	gene-T4p133	Trna.2 conserved hypothetical protein	early	early	P13324	none
72918	73328	-	trna.3	protein_coding	gene-T4p134	Trna.3 conserved hypothetical protein	early	early	P13323	none
122742	123032	-	alt.-3	protein_coding	gene-T4p197	Alt.-3 conserved hypothetical protein	early	early	P39493	none
128758	128964	-	30.4	protein_coding	gene-T4p207	gp30.4 conserved hypothetical protein	early	early	Q02405	none
128961	129158	-	30.5	protein_coding	gene-T4p208	gp30.5 hypothetical protein	early	early	Q02406	none
129158	129445	-	30.6	protein_coding	gene-T4p209	gp30.6 conserved hypothetical protein	early	early	Q02407	none
129487	129852	-	30.7	protein_coding	gene-T4p210	gp30.7 conserved hypothetical protein	early	early	Q02408	none
129921	130253	-	30.8	protein_coding	gene-T4p211	gp30.8 conserved hypothetical protein	early	early	Q00305	none
133031	133261	-	cd.2	protein_coding	gene-T4p219	Cd.2 conserved hypothetical protein	early	early	P39498	none
134908	135135	-	pseT.1	protein_coding	gene-T4p224	PseT.1 conserved hypothetical protein	early	early	P39502	none
135132	135431	-	pseT.2	protein_coding	gene-T4p225	PseT.2 conserved hypothetical protein	early	early	P39503	none
135772	136275	-	alc	protein_coding	gene-T4p227	Alc inhibitor of host transcription	early	early	P04546	suppression by virus of host transcription
145109	145690	-	frd	protein_coding	gene-T4p239	Frd dihydrofolate reductase	early	early	P04382	tetrahydrofolate biosynthetic process; response to methotrexate; response to antibiotic; one-carbon metabolic process
146143	146529	-	frd.2	protein_coding	gene-T4p241	Frd.2 conserved hypothetical protein	early	early	P39507	none
146575	146802	-	frd.3	protein_coding	gene-T4p242	Frd.3 hypothetical protein	early	early	P39508	none
160878	161150	-	asiA	protein_coding	gene-T4p255	AsiA anti-sigma 70 protein	early	early	P32267	none
161312	161590	-	arn	protein_coding	gene-T4p257	Arn inhibitor of MrcBC restriction endonuclease (anti-restriction nuclease)	early	early	P39510	none
161876	162172	-	arn.2	protein_coding	gene-T4p259	Arn.2 conserved hypothetical protein	early	early	P22919	none
162172	162630	-	arn.3	protein_coding	gene-T4p260	Arn.3 conserved hypothetical protein	early	early	P22917	none
162627	162833	-	arn.4	protein_coding	gene-T4p261	Arn.4 conserved hypothetical protein	early	early	P22916	none
162967	163602	-	motA	protein_coding	gene-T4p262	MotA activator of middle period transcription	early	early	P22915	none
165585	166040	-	ndd	protein_coding	gene-T4p268	Ndd nucleoid disruption protein	early	early	P15556	modulation by virus of host cell cycle; inhibition of host DNA replication by virus
166101	166316	-	ndd.1	protein_coding	gene-T4p269	Ndd.1 conserved hypothetical protein	early	early	P39243	none
128402	128629	-	30.3'	protein_coding	gene-T4p206	gp30.3' hypothetical protein	early	NA	P39497	none
2971	3351	-	60.1	protein_coding	gene-T4p004	gp60.1 hypothetical protein	late	early	P39487	none
5398	5595	-	39.1	protein_coding	gene-T4p007	gp39.1 hypothetical protein	late	early	Q01435	none
13198	13380	-	modA.2	protein_coding	gene-T4p022	ModA.2 hypothetical protein	late	early	P39424	none
22049	22393	-	40	protein_coding	gene-T4p040	gp40 head vertex assembly chaperone	late	early	P17171	none
22386	23561	-	uvsX	protein_coding	gene-T4p041	UvsX RecA-like recombination protein	late	early	P04529	none
33302	34984	-	46	protein_coding	gene-T4p054	endonuclease subunit	late	early	P04522	none
36624	37826	-	a-gt	protein_coding	gene-T4p059	a-gt alpha glucosyl transferase	late	early	P04519	evasion by virus of CRISPR-cas system; DNA modification
38731	38922	-	a-gt.2	protein_coding	gene-T4p061	a-gt.2 hypothetical protein	late	early	P13328	none
38907	39110	-	a-gt.3	protein_coding	gene-T4p062	a-gt.3 hypothetical protein	late	early	P13327	none
39398	39616	-	a-gt.5	protein_coding	gene-T4p064	a-gt.5 hypothetical protein	late	early	P39489	none
39600	40157	-	55	protein_coding	gene-T4p065	RNA polymerase sigma factor	late	early	P04524	viral transcription; regulation of transcription, DNA-templated; regulation of DNA-templated transcription, initiation
41805	42113	-	nrdH	protein_coding	gene-T4p072	NrdH glutaredoxin	late	early	P07077	none
42446	42916	-	nrdG	protein_coding	gene-T4p074	NrdG anaerobic NTP reductase%2C small subunit	late	early	P07075	none
42906	43538	-	mobC	protein_coding	gene-T4p075	MobC homing endonuclease	late	early	P07074	none
43535	46385	-	nrdD	protein_coding	gene-T4p076	NrdD anaerobic NTP reductase%2C large subunit	late	early	P07071	none
47366	47521	-	49.1	protein_coding	gene-T4p081	gp49.1 conserved protein of unknown function	late	early	P39490	none
52901	53302	-	nrdC.7	protein_coding	gene-T4p091	NrdC.7 conserved hypothetical%2C predicted membrane protein	late	early	P39258	none
59508	59720	-	rI.1	protein_coding	gene-T4p105	rI.1 conserved hypothetical protein	late	early	P13305	none
65416	65718	-	ipII	protein_coding	gene-T4p121	IpII internal head protein	late	early	P03719	none
65834	66415	-	ipIII	protein_coding	gene-T4p122	IpIII internal head protein	late	early	P13302	none
66503	66997	-	e	protein_coding	gene-T4p123	e Lysozyme murein hydrolase	late	early	P00720	cell wall macromolecule catabolic process; peptidoglycan catabolic process; metabolic process; defense response to bacterium; viral release from host cell by cytolysis
67957	68319	-	e.3	protein_coding	gene-T4p126	e.3 conserved hypothetical%2C predicted membrane protein	late	early	P32274	none
71253	71918	-	segB	protein_coding	gene-T4p132	SegB homing endonuclease	late	early	P13325	none
73591	73878	-	ipI	protein_coding	gene-T4p136	IpI internal head protein	late	early	P03718	DNA metabolic process
74649	75374	-	1	protein_coding	gene-T4p139	deoxynucleoside monophosphate kinase	late	early	P04531	phosphorylation
92129	93592	+	wac	protein_coding	gene-T4p158	fibritin	late	early	P10104	none
110187	111317	-	hoc	protein_coding	gene-T4p181	Hoc head outer capsid protein	late	early	P18056	none
114690	114914	-	uvsY.-1	protein_coding	gene-T4p186	UvsY.-1 conserved hypothetical protein	late	early	P32281	none
114914	115327	-	uvsY	protein_coding	gene-T4p187	UvsY recombination%2C repair and ssDNA binding protein	late	early	P04537	none
121753	122715	+	54	protein_coding	gene-T4p196	baseplate subunit	late	early	P13341	none
128307	128765	-	30.3	protein_coding	gene-T4p205	hypothetical protein	late	early	P32276	none
131181	131516	-	31	protein_coding	gene-T4p214	gp31 head assembly cochaperone with GroEL	late	early	P17313	viral capsid assembly; protein folding
131882	132118	-	31.2	protein_coding	gene-T4p216	gp31.2 hypothetical protein	late	early	P17307	none
133805	134032	-	cd.5	protein_coding	gene-T4p222	Cd.5 hypothetical protein	late	early	P39501	none
136340	137464	-	rnlA	protein_coding	gene-T4p228	RNA ligase A	late	early	P00971	virus tail fiber assembly; RNA repair
137955	139719	-	nrdB	protein_coding	gene-T4p230	NrdB aerobic NDP reductase%2C small subunit	late	early	P11156	none
139716	139967	-	nrdB.1	protein_coding	gene-T4p232	Nrd.1 hypothetical protein	late	early	P39505	none
140416	142680	-	nrdA	protein_coding	gene-T4p234	ribonucleoside-diphosphate reductase subunit alpha	late	early	P32282	none
142671	142997	-	nrdA.1	protein_coding	gene-T4p235	NrdA.1 conserved hypothetical protein	late	early	P32279	none
149193	149531	-	33	protein_coding	gene-T4p246	gp33 late promoter transcription accessory protein	late	early	P13338	none
159649	160200	+	38	protein_coding	gene-T4p253	gp38 distal long tail fiber assembly catalyst	late	early	P03739	viral tail assembly
161163	161315	-	asiA.1	protein_coding	gene-T4p256	AsiA.1 hypothetical protein	late	early	Q9T0T0	none
75424	75954	-	3	protein_coding	gene-T4p140	tail completion and sheath stabilizer protein	late	late	P13331	none
76885	77337	-	4	protein_coding	gene-T4p142	head completion protein	late	late	P15075	none
77385	77975	+	53	protein_coding	gene-T4p143	baseplate wedge subunit	late	late	P16011	none
77959	79686	+	5	protein_coding	gene-T4p144	baseplate hub subunit and tail lysozyme	late	late	P16009	disruption of host cell envelope during viral entry; disruption by virus of host cell wall peptidoglycan during virus entry
79721	80215	+	5.1	protein_coding	gene-T4p147	hypothetical protein	late	late	P39491	none
80779	81072	+	5.4	protein_coding	gene-T4p150	gp5.4 conserved hypothetical protein	late	late	P39234	none
81081	83063	+	6	protein_coding	gene-T4p151	baseplate wedge subunit	late	late	P19060	none
83060	86158	+	7	protein_coding	gene-T4p152	baseplate wedge subunit	late	late	P19061	none
86151	87155	+	8	protein_coding	gene-T4p153	baseplate wedge subunit	late	late	P19062	none
87219	88085	+	9	protein_coding	gene-T4p154	baseplate wedge tail fiber connector	late	late	P10927	viral release from host cell
88085	89893	+	10	protein_coding	gene-T4p155	baseplate wedge subunit and tail pin	late	late	P10928	none
90549	92132	+	12	protein_coding	gene-T4p157	gp12 Short tail fibers	late	late	P10930	entry receptor-mediated virion attachment to host cell
93624	94553	+	13	protein_coding	gene-T4p159	neck protein	late	late	P11110	none
94555	95325	+	14	protein_coding	gene-T4p160	neck protein	late	late	P11111	none
95367	96185	+	15	protein_coding	gene-T4p161	tail sheath stabilizer and completion protein	late	late	P11112	none
96194	96688	+	16	protein_coding	gene-T4p162	small terminase protein	late	late	P17311	none
98536	100515	+	18	protein_coding	gene-T4p167	tail sheath protein	late	late	P13332	viral genome ejection through host cell envelope, contractile tail mechanism
100632	101123	+	19	protein_coding	gene-T4p168	tail tube protein	late	late	P13333	none
101207	102781	+	20	protein_coding	gene-T4p169	portal vertex protein	late	late	P13334	viral genome packaging
102781	103023	+	67	protein_coding	gene-T4p170	prohead core protein	late	late	P03720	none
103023	103448	+	68	protein_coding	gene-T4p171	prohead core protein	late	late	P04538	none
104117	104926	+	22	protein_coding	gene-T4p174	prohead core protein	late	late	P04534	none
104945	106510	+	23	protein_coding	gene-T4p175	major capsid protein	late	late	P04535	none
107323	108606	+	24	protein_coding	gene-T4p177	capsid vertex protein	late	late	P19896	none
111327	112007	-	inh	protein_coding	gene-T4p182	Inh inhibitor of prohead protease gp21	late	late	P18058	none
112057	112674	+	segE	protein_coding	gene-T4p183	SegE homing endonuclease	late	late	P18060	none
112677	114440	+	uvsW	protein_coding	gene-T4p184	UvsW helicase	late	late	P20703	none
115404	115802	-	25	protein_coding	gene-T4p188	baseplate wedge subunit	late	late	P09425	none
115802	116428	-	26	protein_coding	gene-T4p189	gp26 baseplate hub subunit	late	late	P13335	none
116479	117228	+	51	protein_coding	gene-T4p191	baseplate hub assembly protein	late	late	P17173	none
117228	118403	+	27	protein_coding	gene-T4p192	baseplate hub subunit	late	late	P17172	none
118348	118881	+	28	protein_coding	gene-T4p193	gp28 baseplate hub distal subunit	late	late	P13336	none
118878	120650	+	29	protein_coding	gene-T4p194	gp29 baseplate hub subunit%2C tail length determinator	late	late	P13337	none
120659	121753	+	48	protein_coding	gene-T4p195	baseplate subunit	late	late	P13339	none
155868	156533	+	36	protein_coding	gene-T4p251	gp36 hinge connector of long tail fiber%2C distal connector	late	late	P03743	none
15331	15573	-	soc	protein_coding	gene-T4p029	Soc small outer capsid protein	late	middle	P03715	none
20612	22039	-	41	protein_coding	gene-T4p039	41 helicase	late	middle	P04530	DNA duplex unwinding
29972	30340	-	regA	protein_coding	gene-T4p048	translation repressor protein	late	middle	P69702	regulation of translation
59202	59495	-	rI	protein_coding	gene-T4p104	rI lysis inhibition regulator%2C membrane protein	late	middle	P13304	none
73952	74410	-	57B	protein_coding	gene-T4p137	hypothetical protein	late	middle	P04533	none
74407	74649	-	57A	protein_coding	gene-T4p138	gp57A chaperone for tail fiber formation	late	middle	P04532	none
76061	76885	-	2	protein_coding	gene-T4p141	DNA end protector protein	late	middle	P15076	DNA end degradation evasion by virus
89893	90552	+	11	protein_coding	gene-T4p156	baseplate wedge subunit and tail pin	late	middle	P10929	none
114496	114663	-	uvsY.-2	protein_coding	gene-T4p185	hypothetical protein	late	middle	Q00778	none
123454	125502	-	alt	protein_coding	gene-T4p200	ADP-ribosyltransferase	late	middle	P12726	peptidyl-arginine ADP-ribosylation; protein ADP-ribosylation
137517	137951	-	denA	protein_coding	gene-T4p229	endonuclease II	late	middle	P07059	none
139991	140416	-	mobE	protein_coding	gene-T4p233	MobE homing endonuclease	late	middle	P32283	none
146948	147853	-	32	protein_coding	gene-T4p243	single-stranded DNA binding protein	late	middle	P03695	bidirectional double-stranded viral DNA replication; viral DNA genome replication
150809	154678	+	34	protein_coding	gene-T4p249	long tail fiber%2C proximal subunit	late	middle	P18771	none
154687	155805	+	35	protein_coding	gene-T4p250	gp35 hinge connector of long tail fiber%2C proximal connector	late	middle	P03742	virion attachment to host cell; viral entry into host cell; adhesion receptor-mediated virion attachment to host cell
156542	159622	+	37	protein_coding	gene-T4p252	gp37 long tail fiber%2C distal subunit	late	middle	P03744	none
103448	104086	+	21	protein_coding	gene-T4p172	prohead core scaffolding protein and protease	late	NA	P06807	none
103514	104086	+	21	protein_coding	gene-T4p173	prohead core scaffolding protein and protease	late	NA	P06807	none
143694	144431	-	I-TevI	protein_coding	gene-T4p238	I-TevI homing endonuclease	late	NA	P13299	none
2458	2990	-	60	protein_coding	gene-T4p003	gp60 topoisomerase II%2C large subunit%2C C-terminal region	middle	early	P23992	none
3778	5328	-	39	protein_coding	gene-T4p006	DNA topoisomerase II large subunit	middle	early	P09176	none
7291	7650	-	motB.1	protein_coding	gene-T4p012	MotB.1 hypothetical protein	middle	early	P39415	none
8225	8908	-	dexA	protein_coding	gene-T4p014	exonuclease	middle	early	P04536	none
8908	9150	-	dexA.1	protein_coding	gene-T4p015	DexA.1 hypothetical protein	middle	early	P32285	none
9143	9388	-	dexA.2	protein_coding	gene-T4p016	DexA.2 hypothetical protein	middle	early	P39418	none
9410	10729	-	dda	protein_coding	gene-T4p017	Dda DNA helicase	middle	early	P32270	none
13389	13859	-	modA.3	protein_coding	gene-T4p023	ModA.3 hypothetical protein	middle	early	P39425	none
13852	14016	-	modA.4	protein_coding	gene-T4p024	ModA.4 hypothetical protein	middle	early	P39426	none
14013	14216	-	srh	protein_coding	gene-T4p025	Srh transcription modulator	middle	early	P39427	none
14191	14676	-	mrh	protein_coding	gene-T4p026	Mrh transcription modulator under heat shock	middle	early	P16007	none
15026	15232	-	mrh.2	protein_coding	gene-T4p028	Mrh.2 hypothetical protein	middle	early	P20704	none
15606	16280	-	segF	protein_coding	gene-T4p030	SegF homing endonuclease	middle	early	P04523	none
16846	17625	-	dam	protein_coding	gene-T4p032	Dam DNA adenine methyltransferase	middle	early	P04392	DNA methylation on adenine; restriction-modification system evasion by virus
17935	18963	-	61	protein_coding	gene-T4p033	DNA primase	middle	early	P04520	DNA replication, synthesis of RNA primer
23570	24235	-	segA	protein_coding	gene-T4p042	SegA homing endonuclease	middle	early	P32286	none
24400	25455	-	b-gt	protein_coding	gene-T4p043	b-gt beta glucosyl transferase	middle	early	P04547	none
25479	26219	-	42	protein_coding	gene-T4p044	gp42 dCMP hydroxymethylase	middle	early	P08773	none
26373	26624	-	imm	protein_coding	gene-T4p045	Imm immunity to superinfection membrane protein	middle	early	P08986	superinfection exclusion
27197	29893	-	43	protein_coding	gene-T4p047	DNA polymerase	middle	early	P04415	DNA biosynthetic process; nucleic acid phosphodiester bond hydrolysis
30342	30905	-	62	protein_coding	gene-T4p049	clamp loader small subunit	middle	early	P04527	none
30907	31866	-	44	protein_coding	gene-T4p050	clamp loader%2C small subunit	middle	early	P04526	none
31917	32603	-	45	protein_coding	gene-T4p051	sliding clamp	middle	early	P04525	none
32659	33048	-	rpbA	protein_coding	gene-T4p052	RpbA RNA polymerase binding protein%2C function unknown	middle	early	P07879	none
33058	33246	-	45.2	protein_coding	gene-T4p053	gp45.2 conserved hypothetical protein	middle	early	P07878	none
35168	35431	-	46.2	protein_coding	gene-T4p056	gp46.2 hypothetical protein	middle	early	P13330	none
35428	36447	-	47	protein_coding	gene-T4p057	endonuclease subunit	middle	early	P04521	suppression by virus of host gene expression; degradation of host chromosome by virus
37885	38679	-	mobB	protein_coding	gene-T4p060	MobB homing endonuclease	middle	early	P13329	none
39079	39396	-	a-gt.4	protein_coding	gene-T4p063	hypothetical protein	middle	early	P13326	none
46897	47382	-	pin	protein_coding	gene-T4p080	Pin protease inhibitor	middle	early	P07068	negative regulation of peptidase activity
47506	47826	-	49.2	protein_coding	gene-T4p082	gp49.2 hypothetical protein	middle	early	P07069	none
47823	48131	-	49.3	protein_coding	gene-T4p083	gp49.3 hypothetical protein	middle	early	P07070	none
48128	48391	-	nrdC	protein_coding	gene-T4p084	NrdC thioredoxin	middle	early	P00276	deoxyribonucleotide biosynthetic process; cellular oxidant detoxification
48393	48635	-	nrdC.1	protein_coding	gene-T4p085	NrdC.1 conserved hypothetical protein	middle	early	P39252	none
48622	48936	-	nrdC.2	protein_coding	gene-T4p086	NrdC.2 conserved hypothetical protein	middle	early	P39253	none
50973	51995	-	nrdC.5	protein_coding	gene-T4p089	NrdC.5 conserved hypothetical protein	middle	early	P39256	none
55435	56445	-	nrdC.11	protein_coding	gene-T4p095	hypothetical protein	middle	early	P39242	none
59763	60344	-	tk	protein_coding	gene-T4p106	Tk thymidine kinase	middle	early	P13300	deoxyribonucleoside monophosphate biosynthetic process
60346	60534	-	tk.1	protein_coding	gene-T4p107	Tk.1 conserved hypothetical protein	middle	early	P13306	none
60531	60716	-	tk.2	protein_coding	gene-T4p108	Tk.2 conserved hypothetical protein	middle	early	P13307	none
60713	60925	-	tk.3	protein_coding	gene-T4p109	Tk.2 conserved hypothetical protein	middle	early	P13308	none
60922	61389	-	tk.4	protein_coding	gene-T4p110	hypothetical protein	middle	early	P13309	none
61386	61733	-	vs	protein_coding	gene-T4p111	Vs valyl-tRNA synthetase modifier	middle	early	P13310	none
61726	62271	-	vs.1	protein_coding	gene-T4p112	Vs.1 conserved hypothetical protein	middle	early	P13311	none
62800	63078	-	vs.3	protein_coding	gene-T4p114	Vs.3 conserved hypothetical protein	middle	early	P13313	none
63078	63344	-	vs.4	protein_coding	gene-T4p115	Vs.4 conserved hypothetical protein	middle	early	P13314	none
63557	63919	-	vs.6	protein_coding	gene-T4p117	Vs.6 conserved hypothetical protein	middle	early	P13316	none
67035	67490	-	nudE	protein_coding	gene-T4p124	NudE nudix hydrolase	middle	early	P32271	none
67652	67960	-	e.2	protein_coding	gene-T4p125	e.2 conserved hypothetical%2C predicted membrane protein	middle	early	P32273	none
69312	69905	-	e.6	protein_coding	gene-T4p129	e.6 conserved hypothetical protein	middle	early	P39224	none
106561	107232	-	segD	protein_coding	gene-T4p176	SegD homing endonuclease	middle	early	P19895	none
108636	109640	-	rnlB	protein_coding	gene-T4p178	RnlB RNA ligase 2	middle	early	P32277	none
109650	109928	-	24.2	protein_coding	gene-T4p179	gp24.2 conserved hypothetical protein	middle	early	P32278	none
109915	110085	-	24.3	protein_coding	gene-T4p180	gp24.3 conserved hypothetical protein	middle	early	P39492	none
125560	125748	-	alt.1	protein_coding	gene-T4p201	Alt.1 conserved hypothetical protein	middle	early	P39496	none
125745	127208	-	30	protein_coding	gene-T4p202	DNA ligase	middle	early	P00970	DNA recombination; DNA repair; cellular response to DNA damage stimulus; DNA replication; DNA ligation
127205	127474	-	30.1	protein_coding	gene-T4p203	gp30.1 conserved hypothetical protein	middle	early	P33084	none
127474	128310	-	30.2	protein_coding	gene-T4p204	hypothetical protein	middle	early	P32275	none
130785	131033	-	rIII	protein_coding	gene-T4p213	rIII lysis inhibition accessory protein%2C rapid lysis phenotype	middle	early	P17309	none
131573	131881	-	31.1	protein_coding	gene-T4p215	gp31.1 conserved hypothetical protein	middle	early	P17308	none
132118	132699	-	cd	protein_coding	gene-T4p217	deoxycytidylate deaminase	middle	early	P16006	pyrimidine nucleotide metabolic process
132696	133034	-	cd.1	protein_coding	gene-T4p218	Cd.1 hypothetical protein	middle	early	P32287	none
133334	133609	-	cd.3	protein_coding	gene-T4p220	Cd.3 conserved hypothetical protein	middle	early	P39499	none
133612	133812	-	cd.4	protein_coding	gene-T4p221	Cd.4 conserved hypothetical protein	middle	early	P39500	none
134002	134907	-	pseT	protein_coding	gene-T4p223	polynucleotide kinase	middle	early	P06855	dephosphorylation
135428	135781	-	pseT.3	protein_coding	gene-T4p226	PseT.3 conserved hypothetical predicted membrane protein	middle	early	P39504	none
142951	143214	-	nrdA.2	protein_coding	gene-T4p236	NrdA.2 conserved hypothetical protein	middle	early	P32280	none
143235	145112	-	td	protein_coding	gene-T4p237	dTMP (thymidylate) synthase	middle	early	P00471	dTMP biosynthetic process; methylation; nucleotide biosynthetic process; dTTP biosynthetic process
145762	146004	-	frd.1	protein_coding	gene-T4p240	Frd.1 conserved hypothetical protein	middle	early	P39506	none
147909	148541	-	SegG	protein_coding	gene-T4p244	SegG homing endonuclease	middle	early	P13321	none
149509	149778	-	dsbA	protein_coding	gene-T4p247	double-stranded DNA binding protein	middle	early	P13320	none
149787	150704	-	rnh	protein_coding	gene-T4p248	RnaseH	middle	early	P13319	DNA replication, removal of RNA primer; DNA replication, Okazaki fragment processing; RNA phosphodiester bond hydrolysis, exonucleolytic; RNA phosphodiester bond hydrolysis, endonucleolytic
161674	161805	-	arn.1	protein_coding	gene-T4p258	Arn.1 conserved hypothetical protein	middle	early	P22920	none
163876	165204	-	52	protein_coding	gene-T4p264	DNA topisomerase II medium subunit	middle	early	P07065	DNA topological change
167965	168903	-	rIIB	protein_coding	gene-T4p278	rIIB protector from prophage-induced early lysis	middle	early	P03691	none
58819	59205	-	rI.-1	protein_coding	gene-T4p103	hypothetical protein	middle	middle	P13303	none
167103	167660	-	denB	protein_coding	gene-T4p276	DenB DNA endonuclease IV	middle	middle	P39250	none
167743	167937	-	denB.1	protein_coding	gene-T4p277	DenB.1 hypothetical protein	middle	middle	P39251	none
3654	3767	-	mobA	protein_coding	gene-T4p005	MobA homing endonuclease pseudogene	NA	early	NA	none
5702	5839	-	39.2	protein_coding	gene-T4p008	gp39.2 hypothetical protein	NA	early	Q01434	none
14685	15026	-	mrh.1	protein_coding	gene-T4p027	Mrh.1 hypothetical protein	NA	early	P20706	none
16270	16785	-	56	protein_coding	gene-T4p031	dCTP pyrophosphatase	NA	early	P39262	none
18966	19130	-	61.1	protein_coding	gene-T4p034	gp61.1 hypothetical protein	NA	early	P39228	none
34981	35187	-	46.1	protein_coding	gene-T4p055	gp46.1 hypothetical protein	NA	early	P32268	none
36444	36584	-	47.1	protein_coding	gene-T4p058	gp47.1 hypothetical predicted membrane protein	NA	early	NA	none
40193	40456	-	55.1	protein_coding	gene-T4p066	gp55.1 hypothetical protein	NA	early	P07083	none
40799	41038	-	55.3	protein_coding	gene-T4p068	gp55.3 hypothetical protein	NA	early	P07081	none
42116	42328	-	55.8	protein_coding	gene-T4p073	gp55.8 conserved hypothetical predicted membrane protein	NA	early	P07076	none
46382	46855	-	49	protein_coding	gene-T4p078	recombination endonuclease VII	NA	early	NA	none
57828	57932	-	mobD.2	protein_coding	gene-T4p098	MobD.2 conserved hypothetical protein	NA	early	P39239	none
58049	58165	-	mobD.2a	protein_coding	gene-T4p099	MobD.2a hypothetical protein	NA	early	NA	none
58534	58722	-	mobD.5	protein_coding	gene-T4p102	MobD.5 hypothetical protein	NA	early	P39236	none
63381	63557	-	vs.5	protein_coding	gene-T4p116	Vs.5 conserved hypothetical protein	NA	early	P13315	none
70908	71046	-	NA	misc_RNA	gene-T4s001	NA	NA	early	P13340	none
71053	71171	-	NA	misc_RNA	gene-T4s002	NA	NA	early	P13340	none
71173	71247	-	NA	tRNA	gene-T4t001	NA	NA	early	P13340	none
71960	72033	-	NA	tRNA	gene-T4t002	NA	NA	early	P13340	none
72035	72110	-	NA	tRNA	gene-T4t003	NA	NA	early	P13340	none
72118	72204	-	NA	tRNA	gene-T4t004	NA	NA	early	P13340	none
72207	72280	-	NA	tRNA	gene-T4t005	NA	NA	early	P13340	none
72291	72364	-	NA	tRNA	gene-T4t006	NA	NA	early	P13340	none
72370	72456	-	NA	tRNA	gene-T4t007	NA	NA	early	P13340	none
72458	72530	-	NA	tRNA	gene-T4t008	NA	NA	early	P13340	none
73329	73514	-	trna.4	protein_coding	gene-T4p135	Trna.4 conserved hypothetical predicted membrane protein	NA	early	P13322	none
130364	130540	-	30.9	protein_coding	gene-T4p212	gp30.9 conserved hypothetical protein	NA	early	P17310	none
148543	149196	-	59	protein_coding	gene-T4p245	59 protein	NA	early	P13342	none
160221	160877	+	t	protein_coding	gene-T4p254	t holin lysis mediator	NA	early	P06808	none
163730	163879	-	motA.1	protein_coding	gene-T4p263	MotA.1 hypothetical predicted periplasmic protein	NA	early	P39512	none
165209	165349	-	52.1	protein_coding	gene-T4p265	gp52.1 conserved hypothetical predicted membrane protein	NA	early	P18922	none
165342	165497	-	ac	protein_coding	gene-T4p266	Ac acridine resistance protein	NA	early	P18924	none
165505	165585	-	stp	protein_coding	gene-T4p267	Stp activator of host PrrC lysyl-tRNA endonuclease	NA	early	P62765	none
166325	166435	-	ndd.2	protein_coding	gene-T4p270	Ndd.2 hypothetical predicted outer membrane protein	NA	early	P39244	none
166432	166554	-	ndd.2a	protein_coding	gene-T4p271	Ndd.2a hypothetical predicted periplasmic protein	NA	early	P39245	none
166548	166628	-	ndd.3	protein_coding	gene-T4p272	Ndd.3 hypothetical predicted inner membrane protein	NA	early	NA	none
166636	166764	-	ndd.4	protein_coding	gene-T4p273	Ndd.4 hypothetical predicted inner membrane	NA	early	P39249	none
166815	166913	-	ndd.5	protein_coding	gene-T4p274	Ndd.5 hypothetical predicted outer membrane protein	NA	early	P39247	none
166910	166996	-	ndd.6	protein_coding	gene-T4p275	Ndd.6 conserved hypothetical predicted outer membrane protein	NA	early	P39248	none
80196	80618	+	segC	protein_coding	gene-T4p148	SegC homing endonuclease	NA	late	NA	none
80621	80791	+	5.3	protein_coding	gene-T4p149	gp5.3 conserved hypothetical protein	NA	late	NA	none
96672	98504	+	17	protein_coding	gene-T4p163	large terminase protein	NA	late	NA	none
123065	123268	-	alt.-2	protein_coding	gene-T4p198	Alt.-2 hypothetical protein	NA	middle	P39494	none
123265	123450	-	alt.-1	protein_coding	gene-T4p199	Alt.-1 hypothetical protein	NA	middle	P39495	none
44836	45612	-	I-TevII	protein_coding	gene-T4p077	I-TevII homing endonuclease	NA	NA	P07072	none
46382	46699	-	49	protein_coding	gene-T4p079	recombination endonuclease VII	NA	NA	NA	none
77981	78118	-	repEB	protein_coding	gene-T4p145	RepEB oriE replication initiation protein	NA	NA	Q9T0V1	none
79085	79237	-	repEA	protein_coding	gene-T4p146	RepEA oriE replication initiation protein	NA	NA	P32284	none
96933	98504	+	17	protein_coding	gene-T4p164	large terminase protein	NA	NA	NA	none
96987	98504	+	17	protein_coding	gene-T4p165	large terminase protein	NA	NA	NA	none
97254	98504	+	17	protein_coding	gene-T4p166	large terminase protein	NA	NA	NA	none
115802	116089	-	26'	protein_coding	gene-T4p190	gp26' internal in-frame translation initiation	NA	NA	NA	none
138593	138886	-	I-TevIII	protein_coding	gene-T4p231	I-TevIII homing endonuclease (defective)	NA	NA	P39514	none
