# Supplementary material for: Integrated Omics Reveal Time-Resolved Insights into T4 Phage Infection of E. coli on Proteome and Transcriptome Levels
Source: Viruses. 2022 Nov 12;14(11):2502. doi: 10.3390/v14112502 (PMC9697503; doi:10.3390/v14112502)
Supplement: Supplementary file 1 [file viruses-14-02502-s001.zip › Supplementary_Table_S3.xlsx]

## Sheet: Protein Groups
Supplementary Table S3: MaxQuant protein groups.
For all protein IDs, all LFQ values from MaxQuant analysis are shown.
Samples are abbreviated according to time point (e.g. t0 = 0 min) and replicate (e.g. T4-1 = replicate 1).
Protein IDs	LFQ intensity t0 T4-1	LFQ intensity t0 T4-2	LFQ intensity t0 T4-3	LFQ intensity t1 T4 -1	LFQ intensity t1 T4-2	LFQ intensity t1 T4 -3	LFQ intensity t3 T4-1	LFQ intensity t3 T4 -2	LFQ intensity t3 T4-3	LFQ intensity t5 T4-1	LFQ intensity t5 T4-2	LFQ intensity t5 T4-3	LFQ intensity t8 T4 -1	LFQ intensity t8 T4 -2	LFQ intensity t8 T4-3	LFQ intensity t12 T4 -1	LFQ intensity t12 T4-2	LFQ intensity t12 T4-3	LFQ intensity t20 T4 -1	LFQ intensity t20 T4 -2	LFQ intensity t20 T4-3	LFQ intensity t30 T4 -1	LFQ intensity t30 T4 -2	LFQ intensity t30 T4-3	Potential contaminant	Genename
tr|Q9H552|Q9H552_CON-HUMAN;CON__Q9H552	0	0	0	0	0	0	0	0	0	0	0	0	0	0	0	0	0	0	0	0	0	0	0	0	+	Q9H552_CON-HUMAN
tr|Q969I0|Q969I0_CON-HUMAN;sp|P05787|K2C8_CON-HUMAN;CON__P05787;tr|Q7L4M3|Q7L4M3_CON-HUMAN	0	0	0	0	0	0	0	0	0	0	0	0	0	0	0	0	0	0	0	0	0	0	0	0	+	Q969I0_CON-HUMAN
tr|Q96214|Q96214_BPT4	0	0	0	0	0	0	0	0	0	0	259170000	231740000	407230000	159860000	199610000	549000000	476270000	239970000	686180000	450820000	552370000	643540000	371980000	590210000		Q96214_BPT4
tr|Q32P04|Q32P04_CON-MOUSE;CON__Q922U2	0	0	0	0	0	0	0	0	0	0	0	0	0	0	0	0	0	0	0	0	0	0	0	0	+	Q32P04_CON-MOUSE
tr|Q16195|Q16195_CON-HUMAN	0	0	0	0	0	0	0	0	0	0	0	0	0	0	0	0	0	0	0	0	0	0	0	0		Q16195_CON-HUMAN
tr|Q0IIN1|Q0IIN1_CON-HUMAN;sp|Q7Z794|K2C1B_CON-HUMAN;CON__Q7Z794;tr|Q147W7|Q147W7_CON-HUMAN	0	0	0	0	0	0	0	0	0	0	0	0	0	0	0	0	0	0	0	0	0	0	0	0	+	Q0IIN1_CON-HUMAN
tr|E0VRU8|E0VRU8_CON-PEDHC	0	160890000	53984000	67065000	62932000	0	0	31183000	62878000	65224000	61370000	0	0	0	0	35357000	0	45094000	0	36100000	44328000	68219000	0	0		E0VRU8_CON-PEDHC
tr|B2R853|B2R853_CON-HUMAN;tr|Q6IFZ8|Q6IFZ8_CON-MOUSE	0	0	0	0	0	0	0	0	0	0	0	0	0	0	0	0	0	0	0	0	0	0	0	0		B2R853_CON-HUMAN
tr|B1AQ76|B1AQ76_CON-MOUSE;CON__P08730-1	0	0	0	0	0	0	0	0	0	0	0	0	0	0	0	0	0	0	0	0	0	0	0	0	+	B1AQ76_CON-MOUSE
tr|A8K2I0|A8K2I0_CON-HUMAN;tr|B4DRR0|B4DRR0_CON-HUMAN;sp|P02538|K2C6A_CON-HUMAN;CON__P02538;tr|B4DWU6|B4DWU6_CON-HUMAN;tr|B4DRU6|B4DRU6_CON-HUMAN;sp|P48668|K2C6C_CON-HUMAN;CON__P48668;CON__P04259;tr|B4DKV4|B4DKV4_CON-HUMAN	0	0	0	0	0	0	0	0	0	0	0	0	0	0	0	0	0	0	0	0	0	0	0	0	+	A8K2I0_CON-HUMAN
tr|A5A6P6|A5A6P6_CON-PANTR	0	0	0	0	0	0	0	0	0	0	0	0	0	0	0	0	0	0	0	0	0	0	0	0		A5A6P6_CON-PANTR
tr|A5A6P4|A5A6P4_CON-PANTR;sp|P08779|K1C16_CON-HUMAN;CON__P08779;tr|B4DWU0|B4DWU0_CON-HUMAN;tr|Q3SYP5|Q3SYP5_CON-MOUSE;CON__Q9Z2K1;tr|Q9EQD7|Q9EQD7_CON-MOUSE;tr|Q9EQD6|Q9EQD6_CON-MOUSE;CON__Q3ZAW8	0	0	0	0	0	0	0	0	0	59103000	0	0	0	0	0	0	0	0	0	0	0	0	0	0	+	A5A6P4_CON-PANTR
sp|Q9T0T0|Y16A_BPT4	0	0	0	0	0	0	0	0	0	0	0	32892000	97161000	67061000	39192000	127040000	128200000	80916000	194820000	117560000	156640000	28974000	127650000	275910000		Y16A_BPT4
sp|Q9BT92|TCHP_CON-HUMAN	0	0	0	0	0	0	0	0	0	0	0	0	0	0	0	0	0	0	0	0	0	0	0	0		TCHP_CON-HUMAN
sp|Q93K97|ADPP_ECOLI	103680000	170520000	126410000	136260000	135350000	129320000	97207000	145330000	104090000	117140000	138800000	109040000	141460000	106210000	118210000	118950000	114180000	134280000	145340000	118580000	121070000	118520000	112240000	84713000		ADPP_ECOLI
sp|Q8HZR5|K2C7_CON-POTTR	0	0	0	0	0	0	0	0	0	0	0	0	0	0	0	0	0	0	0	0	0	0	0	0		K2C7_CON-POTTR
sp|Q7DFU6|YGHX_ECOLI	33866000	0	51750000	13598000	0	0	0	0	0	15809000	0	0	15402000	0	0	0	0	0	0	0	0	0	0	0		YGHX_ECOLI
sp|Q59385|COPA_ECOLI	183370000	171250000	146980000	121180000	118480000	97912000	164220000	222800000	175940000	113940000	162120000	160440000	177080000	90641000	106460000	117670000	129520000	121670000	104580000	145420000	102930000	94997000	116150000	91248000		COPA_ECOLI
sp|Q57261|TRUD_ECOLI	245640000	303060000	310450000	286300000	289000000	278470000	286130000	314680000	299480000	280240000	279940000	296520000	286430000	236750000	282200000	286300000	250070000	270780000	261690000	255120000	305550000	282290000	255470000	259550000		TRUD_ECOLI
sp|Q47710|YQJK_ECOLI	0	0	0	0	0	0	0	0	0	0	0	0	0	0	0	0	0	0	0	0	0	0	0	0		YQJK_ECOLI
sp|Q47685|YKFG_ECOLI	0	0	0	0	0	0	0	0	0	0	0	0	0	0	0	0	0	0	0	0	0	0	0	0		YKFG_ECOLI
sp|Q47679|YAFV_ECOLI	46574000	39457000	37318000	46999000	33007000	39583000	47366000	43380000	41652000	34275000	39808000	38763000	55497000	26226000	39009000	49475000	41991000	30378000	46583000	46739000	32833000	44515000	28662000	32389000		YAFV_ECOLI
sp|Q47622|SAPA_ECOLI	48553000	43473000	39689000	38162000	39029000	47981000	39719000	44659000	39603000	34480000	37041000	43495000	42596000	29953000	41500000	34074000	35104000	37199000	38390000	31439000	28012000	32270000	31610000	32249000		SAPA_ECOLI
sp|Q47319|TAPT_ECOLI	57592000	80031000	56115000	69797000	41614000	70694000	61145000	77134000	61753000	60234000	59122000	77860000	80604000	0	62843000	72172000	73927000	63577000	0	70028000	62651000	67848000	0	0		TAPT_ECOLI
sp|Q47158|YAFP_ECOLI	0	0	0	0	0	0	0	0	0	0	0	0	0	0	0	0	0	0	0	0	0	0	0	0		YAFP_ECOLI
sp|Q47150|DINJ_ECOLI	35568000	80211000	44902000	48674000	40462000	43299000	52015000	62496000	56135000	45739000	55025000	60446000	43856000	35541000	37498000	46044000	65219000	39897000	44334000	50438000	40484000	43313000	50295000	31190000		DINJ_ECOLI
sp|Q47147|YAFJ_ECOLI	28002000	22771000	12673000	23208000	21476000	15702000	18825000	24569000	28729000	18985000	26272000	22035000	22035000	20840000	22629000	22898000	20439000	19559000	15802000	15249000	19307000	14531000	17831000	26798000		YAFJ_ECOLI
sp|Q47146|FADE_ECOLI	0	2862800	4027000	3542000	0	0	0	0	0	0	0	4895300	0	0	0	0	10690000	0	0	0	0	0	0	0		FADE_ECOLI
sp|Q47141|HCAR_ECOLI	0	0	21927000	0	22073000	0	0	0	18050000	14613000	0	0	0	14264000	15682000	0	26249000	0	17414000	0	16710000	14081000	0	0		HCAR_ECOLI
sp|Q46948|YAJL_ECOLI	284270000	284290000	203850000	246140000	191750000	250760000	255210000	305790000	246930000	197400000	251420000	305250000	203870000	188710000	206240000	213570000	242870000	201460000	150820000	216500000	219250000	216810000	186130000	76254000		YAJL_ECOLI
sp|Q46939|YQEF_ECOLI	199950000	159780000	127620000	136280000	132300000	147100000	160110000	166680000	172820000	141470000	149170000	178970000	129830000	125500000	157850000	128690000	140700000	127650000	115900000	132240000	134650000	130890000	110710000	107230000		YQEF_ECOLI
sp|Q46938|KDUI_ECOLI	0	36180000	0	0	39825000	46705000	42592000	61621000	39790000	45463000	0	0	47559000	0	49293000	0	0	0	0	0	0	0	0	0		KDUI_ECOLI
sp|Q46927|TCDA_ECOLI	135010000	99658000	92674000	107800000	96702000	95471000	101920000	123960000	111420000	95359000	109860000	111670000	109730000	101080000	98111000	77599000	92298000	89658000	98871000	98786000	94254000	91750000	84981000	106430000		TCDA_ECOLI
sp|Q46925|CSDA_ECOLI	131670000	168860000	145920000	141760000	133360000	127630000	142740000	168620000	155710000	122870000	142310000	161480000	143130000	114260000	128570000	118190000	120310000	130750000	140910000	127930000	116900000	118250000	111940000	99425000		CSDA_ECOLI
sp|Q46920|QUEF_ECOLI	159070000	197610000	195630000	195550000	209850000	233410000	184480000	193010000	182430000	189590000	198320000	142290000	159050000	197910000	181680000	176460000	187310000	200950000	176050000	188810000	153040000	143520000	169860000	178120000		QUEF_ECOLI
sp|Q46919|YQCC_ECOLI	0	0	0	44871000	0	43743000	29622000	64475000	23566000	0	28184000	0	43616000	0	33247000	28067000	0	0	0	34192000	0	0	0	0		YQCC_ECOLI
sp|Q46906|YGCP_ECOLI	0	0	0	0	0	0	0	0	0	0	0	0	0	0	0	0	0	0	0	0	0	0	0	0		YGCP_ECOLI
sp|Q46893|ISPD_ECOLI	97078000	109240000	113830000	123320000	127470000	101570000	97610000	107440000	116620000	93935000	114500000	101510000	102780000	88216000	103800000	92318000	97167000	92979000	96204000	85572000	94847000	81619000	88381000	77505000		ISPD_ECOLI
sp|Q46888|LTND_ECOLI	0	0	0	0	0	0	0	0	0	0	0	0	0	0	0	0	0	0	0	0	0	0	0	0		LTND_ECOLI
sp|Q46871|YQJH_ECOLI	213050000	226340000	172790000	184810000	186090000	207430000	204120000	224740000	192710000	147750000	218430000	240030000	184720000	159400000	189810000	152520000	182960000	159680000	158760000	186950000	171180000	155890000	167390000	109240000		YQJH_ECOLI
sp|Q46868|UBIK_ECOLI	127450000	171150000	145690000	174560000	176530000	120740000	151890000	142490000	175170000	198220000	162230000	111010000	145680000	150010000	119230000	147430000	132760000	126130000	137160000	95973000	129940000	114300000	165830000	134740000		UBIK_ECOLI
sp|Q46864|MQSA_ECOLI	57177000	61285000	62656000	50764000	53597000	52782000	50883000	58904000	41037000	47590000	51791000	56288000	46503000	0	53803000	44327000	46495000	43017000	38360000	42597000	48281000	34467000	37582000	0		MQSA_ECOLI
sp|Q46863|YGIS_ECOLI	57106000	93945000	80388000	55197000	78046000	113850000	66672000	125690000	107410000	50671000	109440000	103330000	72375000	85250000	86299000	67630000	107420000	68196000	51929000	80223000	78234000	63338000	78244000	58139000		YGIS_ECOLI
sp|Q46861|YGIQ_ECOLI	50404000	38758000	53235000	57233000	42827000	60296000	69396000	40587000	42527000	66474000	40173000	46630000	69785000	46760000	46397000	64905000	53671000	50815000	51379000	52543000	41424000	61071000	52145000	52075000		YGIQ_ECOLI
sp|Q46857|DKGA_ECOLI	522490000	483550000	453690000	525450000	410960000	330890000	464670000	437810000	424630000	466670000	380570000	423430000	407120000	323710000	419120000	415840000	361890000	349050000	403360000	327960000	361100000	376960000	281140000	315430000		DKGA_ECOLI
sp|Q46856|YQHD_ECOLI	284830000	365350000	307610000	271110000	297610000	274670000	306870000	350420000	333060000	297760000	334620000	313630000	312650000	262920000	320340000	262760000	290390000	255030000	268560000	295100000	242810000	237180000	252430000	165250000		YQHD_ECOLI
sp|Q46855|YQHC_ECOLI	0	0	29849000	22862000	0	0	21874000	0	0	0	29569000	0	28820000	33174000	0	0	0	37897000	0	0	31169000	27264000	0	0		YQHC_ECOLI
sp|Q46851|GPR_ECOLI	59148000	57452000	62276000	60541000	50276000	39913000	55207000	59642000	65199000	56095000	61129000	48095000	35459000	70720000	44038000	49023000	56980000	45838000	37083000	35344000	37051000	28955000	36921000	25830000		GPR_ECOLI
sp|Q46845|YGHU_ECOLI	145560000	127720000	96441000	140190000	111730000	133250000	174170000	129970000	157000000	144640000	150770000	189030000	147120000	109680000	143790000	131720000	138160000	116340000	129760000	131440000	139840000	125260000	111790000	101570000		YGHU_ECOLI
sp|Q46829|BGLA_ECOLI	147590000	120330000	140160000	96234000	124050000	160410000	156950000	179600000	151500000	145100000	149550000	153640000	136790000	138090000	141090000	154400000	156120000	165040000	136650000	197780000	132020000	150150000	129400000	106600000		BGLA_ECOLI
sp|Q46824|YGFX_ECOLI	0	0	0	0	0	0	0	0	0	0	0	0	0	0	0	0	0	0	0	0	0	0	0	0		YGFX_ECOLI
sp|Q46822|IDI_ECOLI	57481000	0	43564000	50962000	41130000	44021000	60252000	59396000	49283000	45345000	45385000	53528000	46595000	41501000	44893000	37472000	43522000	33547000	0	43757000	32537000	48740000	36715000	36936000		IDI_ECOLI
sp|Q46806|PHYDA_ECOLI	0	0	0	0	0	0	0	0	0	0	0	0	0	0	0	0	0	0	0	0	0	0	0	0		PHYDA_ECOLI
sp|Q46798|YGER_ECOLI	15927000	23278000	25328000	26376000	22859000	20550000	16603000	19068000	21412000	23017000	21889000	16047000	21803000	19119000	19919000	16610000	18454000	19379000	18301000	17401000	20400000	17804000	19561000	19343000		YGER_ECOLI
sp|Q3TTY5|K22E_CON-MOUSE;CON__Q3TTY5	0	0	2302200	0	2018500	2420800	2460100	0	0	1583800	2137800	3623100	2729100	1841800	0	0	2889900	2135400	2055300	2782900	0	2427100	0	0	+	K22E_CON-MOUSE
sp|Q2MB16|YOBH_ECOLI	52637000	37467000	39469000	35378000	35822000	26203000	34188000	37026000	31518000	45363000	42382000	28063000	33992000	30395000	54533000	0	40936000	38825000	33819000	9466000	47760000	28918000	58148000	23846000		YOBH_ECOLI
sp|Q2M7R5|YIBT_ECOLI	169940000	0	0	62652000	0	0	203650000	0	122060000	123930000	126070000	0	0	98285000	0	94389000	82685000	0	0	0	0	0	0	0		YIBT_ECOLI
sp|Q13835|PKP1_CON-HUMAN	0	0	0	0	0	0	0	0	0	0	0	0	0	0	0	0	0	0	0	0	0	12273000	23614000	0		PKP1_CON-HUMAN
sp|Q06065|ATOC_ECOLI	0	0	0	0	0	0	0	0	0	0	0	0	0	0	0	0	0	0	0	0	0	0	0	0		ATOC_ECOLI
sp|Q03001|DYST_CON-HUMAN	190950000	211510000	217650000	298900000	334580000	237360000	229370000	56199000	83867000	217010000	174500000	158340000	241730000	235290000	245560000	245780000	219620000	223140000	227800000	108930000	217810000	170420000	289770000	392140000		DYST_CON-HUMAN
sp|Q02408|Y12L_BPT4	0	0	0	12340000	0	0	29338000	22450000	20985000	30161000	24282000	30709000	35049000	33095000	25319000	37426000	23840000	38483000	38960000	36176000	39745000	44077000	29255000	36951000		Y12L_BPT4
sp|Q02407|Y12K_BPT4	0	0	0	18638000	9663200	0	111940000	181490000	144780000	231400000	249970000	212260000	273820000	280880000	246870000	274440000	224640000	303270000	313590000	221810000	271780000	271460000	197470000	219330000		Y12K_BPT4
sp|Q02406|Y12J_BPT4	0	0	0	0	0	0	0	41847000	0	55151000	73780000	0	95838000	171550000	76208000	92595000	78067000	108270000	113630000	65994000	89641000	88510000	55388000	95829000		Y12J_BPT4
sp|Q02405|Y12I_BPT4	0	0	0	0	0	0	0	48878000	33985000	0	0	0	191150000	52553000	0	166780000	162400000	0	156580000	249420000	134400000	181950000	115130000	154880000		Y12I_BPT4
sp|Q01438|COMCA_BPT4	0	0	0	14717000	11174000	0	85440000	245690000	115560000	266410000	399460000	383880000	587860000	529530000	541770000	894340000	718340000	931870000	1246500000	823660000	880620000	1102100000	952370000	987490000		COMCA_BPT4
sp|Q01437|MOTB_BPT4	0	0	0	34061000	22091000	0	121640000	311470000	187670000	438020000	710650000	549520000	877840000	1433200000	906390000	1535200000	1396300000	1559100000	2137200000	1410600000	1969600000	1809800000	1453900000	1978200000		MOTB_BPT4
sp|Q01436|CEF_BPT4	0	0	0	31163000	9088400	0	121310000	304170000	198590000	318360000	337280000	365100000	472720000	352530000	468890000	447690000	443320000	520540000	502760000	415260000	516990000	429330000	337580000	466070000		CEF_BPT4
sp|Q01435|Y00C_BPT4	0	0	0	0	0	0	0	0	0	0	0	0	0	239690000	157390000	0	233500000	180750000	0	0	296920000	0	310840000	0		Y00C_BPT4
sp|Q00778|Y11A_BPT4	0	0	0	0	0	0	0	0	0	0	0	0	0	33834000	25566000	153070000	267030000	217010000	704230000	807500000	712120000	793500000	1184100000	1174400000		Y11A_BPT4
sp|Q00305|Y12M_BPT4	0	0	0	0	0	0	23482000	0	33415000	0	0	18523000	15552000	0	0	40821000	34927000	0	34940000	24145000	0	18903000	21691000	0		Y12M_BPT4
sp|P78067|YNJE_ECOLI	66394000	94120000	72508000	64076000	84635000	77548000	63805000	83766000	79885000	57074000	74128000	74681000	62633000	56919000	75235000	60145000	69135000	74959000	70726000	75217000	63275000	66500000	73468000	64317000		YNJE_ECOLI
sp|P78061|PUUA_ECOLI	0	0	9244800	0	0	0	6973400	0	0	0	6315200	11639000	0	7741500	15845000	11612000	0	18769000	14974000	10819000	0	9865900	0	0		PUUA_ECOLI
sp|P78055|FSAA_ECOLI	35083000	28385000	31890000	28873000	28383000	24729000	0	32070000	0	24750000	21825000	0	30798000	23129000	23664000	23088000	22076000	0	0	0	18082000	15363000	20726000	20388000		FSAA_ECOLI
sp|P77808|CINAL_ECOLI	102820000	71975000	56087000	41927000	51450000	105630000	111760000	110540000	75251000	71951000	79385000	124730000	100660000	48957000	78004000	90549000	93115000	74594000	68333000	117440000	67146000	87124000	79142000	39577000		CINAL_ECOLI
sp|P77804|YDGA_ECOLI	511870000	507730000	432050000	471530000	404080000	441780000	444040000	484700000	434090000	382660000	411700000	484030000	424860000	336700000	424420000	383370000	396540000	367040000	395080000	427370000	376980000	419170000	358510000	340440000		YDGA_ECOLI
sp|P77791|MAA_ECOLI	257010000	286980000	227610000	258240000	268670000	240450000	268360000	294010000	268670000	210850000	243360000	271040000	227440000	177220000	276290000	214260000	261270000	210980000	212740000	221570000	245760000	202360000	233290000	197600000		MAA_ECOLI
sp|P77788|NUDG_ECOLI	0	0	40814000	0	0	0	30899000	0	34374000	0	0	0	0	49862000	45560000	0	25866000	0	0	28624000	51205000	0	29731000	0		NUDG_ECOLI
sp|P77781|MENI_ECOLI	11602000	42391000	36217000	55066000	50541000	42822000	37153000	46246000	43494000	42839000	49570000	52054000	36544000	38831000	46981000	44785000	38204000	44895000	35886000	38778000	38718000	42229000	51942000	52055000		MENI_ECOLI
sp|P77775|YFCH_ECOLI	71996000	52741000	50741000	63292000	56062000	63613000	55962000	55274000	55758000	54544000	67805000	51116000	56539000	49060000	56973000	49546000	59658000	42261000	55975000	37733000	43533000	37472000	42729000	43075000		YFCH_ECOLI
sp|P77774|BAMB_ECOLI	1116500000	1124400000	918330000	1101300000	918690000	989520000	1087700000	1264100000	1021600000	842990000	959090000	1194400000	1030500000	716580000	976900000	858110000	903590000	852880000	895250000	1031100000	911810000	945410000	948260000	784590000		BAMB_ECOLI
sp|P77766|RNAAM_ECOLI	0	22725000	0	27604000	27818000	20799000	0	20618000	0	23868000	0	0	26597000	20059000	21956000	0	24650000	25483000	26651000	19301000	18032000	0	18653000	0		RNAAM_ECOLI
sp|P77757|ARNC_ECOLI	377970000	409290000	459840000	404470000	452730000	660480000	390970000	435360000	409860000	452450000	413300000	407470000	498970000	399290000	442350000	452740000	458150000	568070000	431190000	494600000	458170000	424710000	515170000	434160000		ARNC_ECOLI
sp|P77756|QUEC_ECOLI	237790000	203500000	177050000	203440000	138970000	130600000	203990000	203170000	228320000	197340000	197750000	182860000	157680000	158980000	144800000	178840000	196110000	128070000	131530000	135610000	136290000	132110000	136430000	122490000		QUEC_ECOLI
sp|P77754|SPY_ECOLI	41645000	86499000	72692000	128230000	118730000	73427000	58180000	67556000	63789000	93341000	67957000	62724000	77863000	87690000	59306000	66289000	48018000	68965000	65269000	46469000	92668000	70958000	74818000	98230000		SPY_ECOLI
sp|P77748|YDIJ_ECOLI	78509000	95371000	85106000	66425000	89610000	164910000	76825000	112250000	91629000	81038000	98857000	100390000	80258000	80404000	101560000	93484000	105840000	110260000	102770000	132930000	104230000	95997000	92924000	84563000		YDIJ_ECOLI
sp|P77744|ABGR_ECOLI	0	0	0	0	0	0	0	0	0	0	0	0	0	0	0	0	0	0	0	0	0	0	0	0		ABGR_ECOLI
sp|P77739|KT3K_ECOLI	300270000	231080000	280360000	272780000	230540000	163420000	262470000	236390000	230550000	251200000	215230000	217970000	248080000	186540000	223150000	195170000	174840000	182400000	194060000	143830000	183640000	194520000	152100000	161170000		KT3K_ECOLI
sp|P77737|OPPF_ECOLI	197320000	255610000	265980000	240360000	283540000	389040000	254410000	263270000	257640000	325070000	282100000	282530000	297220000	374830000	295900000	325540000	306360000	323320000	315030000	356530000	294260000	300480000	370320000	335340000		OPPF_ECOLI
sp|P77735|YAJO_ECOLI	87003000	88460000	94413000	86438000	101480000	83431000	78338000	90173000	89279000	82411000	88033000	84090000	83378000	81221000	77355000	83654000	79823000	83169000	85846000	71329000	69112000	73570000	75357000	60351000		YAJO_ECOLI
sp|P77726|YAJR_ECOLI	34338000	0	27621000	0	0	27890000	0	0	0	32821000	25837000	28128000	35229000	28601000	0	0	0	0	0	0	0	0	0	31048000		YAJR_ECOLI
sp|P77721|YDJF_ECOLI	84719000	87183000	82857000	68359000	71810000	72685000	79160000	99371000	83237000	63238000	79239000	92016000	64703000	75719000	78635000	61744000	65204000	69741000	49292000	69043000	62142000	64575000	54136000	45091000		YDJF_ECOLI
sp|P77718|THII_ECOLI	251450000	252420000	264130000	200210000	250220000	334320000	253970000	236850000	243050000	275890000	254750000	263090000	299040000	264750000	262180000	280790000	289760000	306560000	272760000	342970000	245250000	271150000	270050000	240080000		THII_ECOLI
sp|P77717|YBAY_ECOLI	561140000	384690000	304310000	388330000	246260000	284420000	340520000	397480000	350610000	278540000	229460000	435810000	372210000	268460000	344110000	256460000	247320000	213890000	252920000	255810000	238610000	288170000	181950000	283850000		YBAY_ECOLI
sp|P77712|FADM_ECOLI	0	0	0	0	0	0	0	0	0	0	0	0	0	0	0	0	0	0	0	44848000	0	0	0	0		FADM_ECOLI
sp|P77695|GNSB_ECOLI	0	0	0	0	0	0	0	0	0	0	0	0	0	0	0	0	0	0	0	0	0	0	0	0		GNSB_ECOLI
sp|P77690|ARNB_ECOLI	453600000	525810000	490360000	503030000	488660000	511790000	489910000	519860000	492830000	429370000	494920000	465570000	455050000	486520000	488840000	423310000	458730000	438630000	429440000	452050000	410350000	419390000	370020000	472540000		ARNB_ECOLI
sp|P77689|SUFD_ECOLI	57563000	66351000	63645000	58229000	60909000	82080000	76907000	95257000	82320000	52821000	72308000	68973000	73058000	55648000	69940000	58861000	70334000	58577000	60775000	74003000	62294000	63115000	62480000	39257000		SUFD_ECOLI
sp|P77674|ABDH_ECOLI	151960000	105030000	113020000	106400000	88346000	103360000	148220000	119470000	99985000	124140000	92261000	118440000	136980000	77299000	114240000	112020000	97812000	98076000	115170000	97973000	96507000	115860000	86491000	79078000		ABDH_ECOLI
sp|P77671|ALLB_ECOLI	115350000	97364000	106900000	120270000	93414000	57079000	125250000	92420000	97258000	100660000	66856000	82958000	95401000	64381000	86826000	93940000	77830000	68704000	73132000	63961000	63142000	74384000	59554000	0		ALLB_ECOLI
sp|P77667|SUFA_ECOLI	103880000	120270000	126980000	148090000	135660000	140450000	125630000	149430000	117360000	105730000	151090000	94539000	148630000	106380000	86532000	94933000	128740000	117970000	141590000	129060000	73049000	79218000	69208000	82683000		SUFA_ECOLI
sp|P77649|SELO_ECOLI	65701000	76057000	73031000	64846000	58910000	86879000	65620000	53412000	59457000	70476000	68488000	73017000	75493000	55808000	81910000	55292000	48636000	63020000	65353000	54719000	57391000	51995000	59982000	53810000		SELO_ECOLI
sp|P77625|HXPA_ECOLI	216260000	244370000	206140000	199400000	201900000	205090000	188900000	251320000	240390000	214700000	231970000	246010000	228260000	203920000	230470000	189770000	206040000	194380000	182800000	180280000	182340000	168190000	165770000	159910000		HXPA_ECOLI
sp|P77615|YCJW_ECOLI	18952000	19527000	20783000	10437000	15949000	18537000	0	19995000	17840000	20220000	19479000	16920000	17536000	0	16601000	0	11769000	15786000	12704000	15270000	0	15161000	18404000	0		YCJW_ECOLI
sp|P77611|RSXC_ECOLI	148180000	133440000	117950000	133210000	102780000	128120000	159110000	145310000	119880000	120350000	124570000	148440000	135810000	80249000	112860000	123490000	124350000	96379000	120500000	100540000	94714000	126340000	105380000	102570000		RSXC_ECOLI
sp|P77610|ANSP_ECOLI	0	0	0	0	0	0	0	0	0	0	0	0	5897900	0	0	0	0	7058100	0	9202800	0	0	0	0		ANSP_ECOLI
sp|P77599|YFCS_ECOLI	0	223970000	177060000	176180000	172260000	168100000	215370000	208680000	0	183700000	0	192490000	100000000	166460000	0	173150000	172670000	155650000	143660000	139080000	0	0	133320000	0		YFCS_ECOLI
sp|P77581|ASTC_ECOLI	731720000	536080000	466870000	527340000	392220000	408910000	650660000	594680000	527020000	507400000	493730000	553910000	460950000	362100000	439270000	469480000	450560000	392540000	436120000	384460000	352840000	419510000	312180000	230440000		ASTC_ECOLI
sp|P77570|ANMK_ECOLI	42626000	40460000	36167000	31786000	40616000	46292000	32408000	42490000	43221000	33928000	42096000	46575000	42777000	35624000	40431000	35271000	38750000	47866000	41535000	39928000	41025000	31949000	30896000	30306000		ANMK_ECOLI
sp|P77569|MHPR_ECOLI	46781000	40978000	40241000	23484000	61356000	74341000	30897000	49058000	56403000	36408000	63175000	43468000	42592000	71236000	46015000	51441000	60781000	64607000	49363000	59030000	37308000	39390000	42375000	32917000		MHPR_ECOLI
sp|P77562|YAIW_ECOLI	33176000	41217000	48703000	43548000	58216000	43959000	34961000	49241000	46715000	42138000	41856000	46158000	46766000	40707000	50449000	34060000	39829000	49207000	43677000	36418000	44300000	30616000	42908000	36211000		YAIW_ECOLI
sp|P77554|YAHJ_ECOLI	32295000	51855000	50492000	38888000	45835000	44340000	30620000	52521000	46030000	38375000	45114000	50231000	44591000	45582000	45075000	38753000	35873000	40497000	36378000	44908000	43639000	32431000	41898000	33074000		YAHJ_ECOLI
sp|P77552|YDHQ_ECOLI	41921000	61386000	50175000	46102000	47855000	57619000	58986000	51295000	56792000	47536000	51736000	43494000	44309000	23169000	42254000	38996000	36343000	49542000	0	62616000	37054000	25429000	34186000	48047000		YDHQ_ECOLI
sp|P77544|YFCF_ECOLI	17586000	21388000	29545000	24586000	26801000	26307000	31023000	16796000	26496000	0	19675000	17998000	23483000	27288000	24938000	25548000	29426000	23750000	25143000	23604000	22155000	23606000	20477000	21635000		YFCF_ECOLI
sp|P77541|PRPB_ECOLI	252800000	226110000	215550000	240470000	185470000	178100000	228020000	217580000	216930000	220980000	181780000	224270000	224570000	140710000	183890000	188740000	172500000	149210000	185590000	178320000	163620000	195810000	129230000	136190000		PRPB_ECOLI
sp|P77536|YKGF_ECOLI	0	0	0	0	0	0	0	0	0	0	0	0	0	0	0	0	0	0	0	0	0	0	0	0		YKGF_ECOLI
sp|P77529|TCYP_ECOLI	91523000	88902000	96188000	86319000	82646000	91178000	103010000	84576000	78720000	97466000	69054000	98663000	99072000	74211000	85904000	85554000	85387000	72207000	70073000	110280000	66992000	99399000	77764000	121300000		TCYP_ECOLI
sp|P77526|YFCG_ECOLI	0	0	0	0	0	5940000	7742900	0	0	8264800	0	0	0	0	0	0	0	0	0	0	0	0	0	0		YFCG_ECOLI
sp|P77522|SUFB_ECOLI	122920000	103160000	104950000	89613000	98223000	92538000	104790000	134440000	99921000	93745000	108180000	121060000	92617000	81596000	107780000	82307000	95301000	93217000	84350000	100150000	87114000	85979000	77603000	64399000		SUFB_ECOLI
sp|P77499|SUFC_ECOLI	137680000	165650000	169390000	172390000	185180000	135970000	136690000	142450000	145800000	141160000	143340000	150150000	139850000	167090000	153890000	117710000	122610000	151560000	130540000	111350000	135250000	110550000	136160000	155700000		SUFC_ECOLI
sp|P77495|PRPE_ECOLI	0	0	0	36940000	0	0	0	0	0	0	0	0	0	0	0	0	0	0	0	0	0	0	0	0		PRPE_ECOLI
sp|P77488|DXS_ECOLI	278290000	311530000	306590000	244980000	289760000	394700000	325880000	337020000	308870000	324710000	341020000	331640000	333460000	286770000	314960000	303890000	328110000	364670000	292500000	363540000	302390000	303920000	288860000	293100000		DXS_ECOLI
sp|P77485|CUSS_ECOLI	0	0	0	0	0	0	0	0	0	0	0	0	0	0	0	0	0	0	0	0	0	0	0	0		CUSS_ECOLI
sp|P77475|YQAB_ECOLI	126500000	179870000	142460000	156580000	145100000	153990000	144250000	184620000	166790000	143460000	162870000	162510000	164620000	101180000	130170000	136440000	144990000	142330000	133200000	132570000	130910000	147320000	142740000	87203000		YQAB_ECOLI
sp|P77454|GLSA1_ECOLI	60554000	40859000	29417000	41150000	0	31845000	58624000	43668000	40825000	30344000	38981000	50428000	24548000	0	31831000	31619000	32518000	0	26315000	32322000	25797000	39189000	20743000	0		GLSA1_ECOLI
sp|P77444|SUFS_ECOLI	104430000	118540000	107920000	96021000	99804000	89464000	80235000	112170000	111270000	107700000	123440000	115870000	97817000	84919000	101910000	88995000	101240000	88291000	81040000	85809000	80613000	64958000	79573000	62435000		SUFS_ECOLI
sp|P77434|ALAC_ECOLI	88670000	93782000	106500000	83752000	97466000	113150000	90260000	103220000	100630000	88172000	100420000	112010000	107530000	113130000	107390000	94908000	101470000	104770000	96319000	119140000	95220000	94727000	90310000	100410000		ALAC_ECOLI
sp|P77433|YKGG_ECOLI	46635000	38239000	18303000	17628000	18088000	18917000	19434000	28461000	26294000	15059000	37506000	29548000	21619000	15772000	26307000	17843000	27905000	17422000	15110000	22832000	18668000	17691000	18874000	0		YKGG_ECOLI
sp|P77425|ALLC_ECOLI	0	0	0	0	0	0	0	0	0	0	0	0	0	0	0	0	0	0	0	0	0	0	0	0		ALLC_ECOLI
sp|P77414|WCAA_ECOLI	0	0	0	0	0	0	0	0	37260000	0	0	0	0	0	0	0	0	0	0	0	0	0	59634000	0		WCAA_ECOLI
sp|P77409|YDHU_ECOLI	0	0	0	0	0	0	0	0	0	0	0	0	0	0	0	0	0	0	0	0	0	0	0	0		YDHU_ECOLI
sp|P77399|FADJ_ECOLI	13697000	20290000	17850000	15102000	17051000	31683000	13239000	30699000	19495000	19242000	20290000	24560000	19969000	19053000	22505000	22643000	23612000	17126000	17285000	24909000	19330000	22291000	18516000	0		FADJ_ECOLI
sp|P77398|ARNA_ECOLI	283110000	143620000	249410000	143750000	235050000	350230000	323990000	303870000	224770000	281930000	240290000	331650000	315060000	287530000	261280000	337020000	282980000	377420000	235840000	491320000	196190000	285400000	287870000	236920000		ARNA_ECOLI
sp|P77395|CNOX_ECOLI	682740000	964950000	824630000	637130000	821840000	706880000	518840000	955200000	641390000	512970000	626410000	903770000	565850000	410050000	747350000	566920000	656170000	673510000	709830000	663480000	675820000	618000000	621880000	530830000		CNOX_ECOLI
sp|P77376|YDGJ_ECOLI	104010000	90396000	75477000	92631000	89136000	113800000	118130000	133430000	103480000	94164000	105150000	106990000	109810000	77482000	88592000	89051000	94600000	93826000	84434000	92185000	90627000	83959000	87905000	66583000		YDGJ_ECOLI
sp|P77357|ABGA_ECOLI	0	0	0	0	0	19781000	6208800	13064000	9588700	0	11111000	7593400	10494000	9641900	0	14245000	0	0	0	15036000	8298700	0	16908000	24531000		ABGA_ECOLI
sp|P77348|MPPA_ECOLI	90792000	105110000	82474000	106280000	91229000	99870000	100000000	98165000	95587000	92007000	96560000	97709000	102460000	81491000	85274000	97320000	93566000	86983000	102750000	87067000	99126000	103860000	77578000	82810000		MPPA_ECOLI
sp|P77338|MSCK_ECOLI	60652000	63910000	50036000	46720000	45629000	60897000	68881000	64365000	49712000	50059000	51764000	78009000	67115000	44032000	53813000	58648000	57525000	59239000	38868000	59860000	63435000	61332000	54606000	47272000		MSCK_ECOLI
sp|P77330|BORD_ECOLI	805730000	4943200000	0	0	0	0	0	1849800000	0	0	0	0	0	0	0	1124100000	0	3971300000	0	0	0	0	0	894920000		BORD_ECOLI
sp|P77318|YDEN_ECOLI	174850000	172350000	132320000	154960000	144350000	141790000	171710000	201520000	169740000	147200000	189450000	157900000	142500000	129110000	139600000	136260000	177980000	125070000	133990000	139320000	121280000	119920000	136420000	95996000		YDEN_ECOLI
sp|P77307|FETB_ECOLI	0	0	0	0	0	0	0	0	0	0	0	0	0	0	0	0	0	0	0	0	0	0	0	0		FETB_ECOLI
sp|P77295|YGAV_ECOLI	25443000	23714000	0	18895000	0	0	21526000	26499000	22416000	21361000	20545000	27105000	0	31491000	0	18214000	22515000	27558000	0	0	0	0	0	0		YGAV_ECOLI
sp|P77285|RSXG_ECOLI	29415000	50574000	65080000	81046000	64249000	55182000	49897000	43232000	47976000	66797000	51285000	53053000	51487000	75044000	77632000	55300000	43220000	70292000	65412000	46655000	72700000	56964000	51938000	66530000		RSXG_ECOLI
sp|P77279|FETA_ECOLI	66917000	72253000	69290000	52890000	74551000	45179000	75957000	68007000	61126000	55526000	49423000	80141000	70634000	72721000	75193000	67343000	48945000	54296000	56692000	48245000	66239000	55673000	49431000	46050000		FETA_ECOLI
sp|P77272|PTYBC_ECOLI	21164000	14952000	14629000	13186000	13046000	27111000	14293000	24166000	12869000	13089000	15234000	25187000	18524000	8436700	17214000	18500000	20113000	16853000	13120000	18944000	10195000	12850000	10196000	0		PTYBC_ECOLI
sp|P77265|MDLA_ECOLI	0	0	0	0	0	0	0	0	0	0	0	0	0	0	0	0	0	0	0	0	0	0	0	0		MDLA_ECOLI
sp|P77263|ECPE_ECOLI	0	0	0	0	0	0	0	0	0	0	0	0	0	0	0	0	0	0	0	0	0	0	0	0		ECPE_ECOLI
sp|P77258|NEMA_ECOLI	245050000	256490000	215550000	228580000	207960000	212530000	247770000	258040000	234090000	214570000	242160000	248630000	225280000	202700000	231970000	218200000	229000000	193290000	240830000	232890000	206480000	214240000	204900000	190020000		NEMA_ECOLI
sp|P77257|LSRA_ECOLI	0	0	0	0	0	0	0	0	0	0	0	0	0	0	0	0	0	0	0	0	0	0	0	0		LSRA_ECOLI
sp|P77252|YKGE_ECOLI	12744000	0	0	0	14062000	11451000	0	0	0	11828000	0	16184000	0	0	9131600	0	0	11938000	0	13207000	0	0	0	11862000		YKGE_ECOLI
sp|P77247|HXPB_ECOLI	65953000	88529000	65567000	76476000	61902000	79353000	65130000	69916000	73968000	68837000	80858000	64950000	53630000	132580000	60054000	65367000	69397000	68096000	72451000	70027000	59905000	59584000	65294000	53103000		HXPB_ECOLI
sp|P77243|PRPD_ECOLI	289610000	176510000	165400000	155010000	129230000	146620000	243590000	207850000	179720000	202310000	189240000	207660000	162600000	148100000	162240000	226130000	196110000	177410000	163080000	204160000	146150000	170270000	131540000	96036000		PRPD_ECOLI
sp|P77239|CUSB_ECOLI	9961800	0	0	20833000	0	33387000	24493000	0	0	0	0	39541000	32220000	35335000	0	17657000	19618000	20417000	19020000	30225000	32367000	28418000	28565000	21344000		CUSB_ECOLI
sp|P77223|RSXB_ECOLI	105850000	87156000	83457000	97084000	81124000	69172000	83393000	92794000	106750000	82882000	75351000	76051000	94174000	60261000	60789000	86921000	68830000	66524000	73967000	64300000	62462000	85734000	79855000	67045000		RSXB_ECOLI
sp|P77214|CUSF_ECOLI	95428000	42099000	0	39953000	55261000	43110000	0	142660000	68568000	0	30281000	66991000	63647000	0	0	0	0	0	75650000	101040000	90690000	35127000	53457000	79223000		CUSF_ECOLI
sp|P77213|GCS2_ECOLI	0	0	0	8883500	0	0	6973400	0	5412000	0	0	0	5873900	8642900	0	6684600	6430800	0	0	0	0	0	0	0		GCS2_ECOLI
sp|P77211|CUSC_ECOLI	31656000	29508000	21272000	32852000	21610000	34850000	36599000	29448000	29080000	28212000	26317000	36997000	33269000	15444000	28835000	26261000	30897000	24196000	26711000	28420000	29165000	31981000	41805000	15903000		CUSC_ECOLI
sp|P77202|DSBG_ECOLI	72869000	50920000	50859000	58081000	49664000	59679000	67037000	66190000	65496000	60242000	64361000	70547000	63224000	38687000	58760000	53538000	72836000	48611000	51689000	52366000	52845000	60295000	61584000	43482000		DSBG_ECOLI
sp|P77182|MNMC_ECOLI	36116000	43604000	36399000	29593000	25254000	42066000	32024000	45622000	37216000	23394000	37745000	43713000	33687000	29806000	32390000	27754000	40081000	30991000	25295000	44491000	25500000	30633000	32455000	21064000		MNMC_ECOLI
sp|P77173|ZIPA_ECOLI	618670000	655010000	507850000	620900000	493840000	640530000	705030000	872400000	705890000	591170000	763700000	841250000	628460000	346830000	638360000	583890000	690360000	531010000	594680000	703790000	568050000	616190000	685280000	428230000		ZIPA_ECOLI
sp|P77171|YDCI_ECOLI	40076000	38618000	32816000	74640000	37057000	74295000	47541000	50674000	42438000	44840000	42288000	46071000	57382000	45340000	38011000	57826000	52136000	49922000	47396000	60400000	42667000	57425000	46700000	51629000		YDCI_ECOLI
sp|P77170|PINQ_ECOLI;sp|P0ADI0|PINR_ECOLI	0	0	0	0	0	0	0	0	0	0	0	0	0	0	0	0	0	0	0	0	0	0	0	0		PINQ_ECOLI
sp|P77150|PDXY_ECOLI	244450000	254200000	227720000	293100000	215970000	209670000	308620000	295990000	270150000	270540000	269950000	281390000	231340000	188130000	237890000	237180000	244310000	229790000	232720000	215930000	196830000	213750000	210830000	112110000		PDXY_ECOLI
sp|P77044|MHPC_ECOLI	0	0	0	0	0	0	0	1045700000	0	0	0	0	0	0	0	0	0	0	0	0	0	934250000	0	0		MHPC_ECOLI
sp|P76938|EPMC_ECOLI	0	0	0	0	32499000	46457000	34929000	38555000	36347000	32735000	38019000	0	0	40660000	40927000	0	36221000	0	0	38003000	0	0	32618000	0		EPMC_ECOLI
sp|P76658|HLDE_ECOLI	263930000	278950000	315250000	279500000	301430000	374410000	298700000	342650000	310230000	325410000	320330000	318640000	337680000	315880000	350080000	341110000	329660000	353100000	324380000	355480000	359200000	321940000	345170000	332520000		HLDE_ECOLI
sp|P76630|YGAZ_ECOLI	0	0	0	0	0	0	0	0	0	0	0	0	0	0	0	0	0	0	0	0	0	0	0	0		YGAZ_ECOLI
sp|P76621|GLAH_ECOLI	41634000	32217000	30474000	34978000	28296000	23261000	29341000	27479000	33082000	32856000	21031000	30455000	31876000	21395000	24635000	31264000	23171000	20821000	33261000	19463000	17849000	23240000	15514000	15056000		GLAH_ECOLI
sp|P76594|LYSAC_ECOLI	51627000	56971000	0	39850000	51070000	59176000	0	44874000	0	0	0	0	63293000	0	64229000	40561000	32323000	58088000	53125000	53437000	52848000	72612000	41847000	0		LYSAC_ECOLI
sp|P76586|YPHH_ECOLI	0	0	0	0	0	0	0	0	0	0	0	0	0	0	0	0	0	0	0	0	0	0	0	0		YPHH_ECOLI
sp|P76578|A2MG_ECOLI	61680000	86798000	109570000	110220000	108630000	132570000	76635000	79532000	96850000	97787000	140680000	131960000	93039000	74163000	98368000	118240000	108960000	134780000	104640000	101130000	92474000	75754000	110390000	254670000		A2MG_ECOLI
sp|P76576|YFGM_ECOLI	975390000	1089900000	816410000	728560000	760080000	891050000	930770000	929440000	1060500000	790300000	979320000	863540000	898740000	891370000	725370000	804010000	926980000	738780000	770740000	760660000	595020000	712330000	748800000	721630000		YFGM_ECOLI
sp|P76575|YFGJ_ECOLI	39383000	49245000	54537000	93749000	71160000	40901000	81182000	56159000	73765000	76642000	36642000	36863000	68768000	61446000	46302000	81244000	61312000	61815000	66037000	56903000	58503000	40573000	80460000	0		YFGJ_ECOLI
sp|P76569|YFGD_ECOLI	234900000	265140000	189660000	234730000	201050000	268540000	240420000	294280000	235030000	204920000	240240000	262270000	252900000	185660000	222310000	208140000	242100000	196940000	215690000	227090000	218860000	208660000	215750000	188420000		YFGD_ECOLI
sp|P76561|YPFH_ECOLI	31327000	34947000	37534000	30862000	32891000	25022000	28399000	35294000	30090000	26041000	30584000	25850000	35879000	24179000	34790000	22650000	28962000	27947000	30713000	28400000	24038000	21571000	25974000	14461000		YPFH_ECOLI
sp|P76558|MAO2_ECOLI	193910000	157010000	169120000	125540000	177200000	270360000	199030000	263660000	185920000	192840000	207290000	291020000	220790000	209090000	229690000	224320000	248000000	272970000	214060000	335340000	192160000	231190000	249920000	187440000		MAO2_ECOLI
sp|P76541|EUTL_ECOLI	0	0	0	15639000	13727000	14850000	0	20535000	0	0	0	0	13004000	14484000	0	0	0	0	0	0	0	0	12145000	0		EUTL_ECOLI
sp|P76539|YPEA_ECOLI	32395000	45348000	63737000	51306000	65124000	43979000	47124000	58255000	37491000	56224000	45304000	37644000	30629000	80227000	55711000	35509000	24516000	42994000	42423000	35637000	47051000	28568000	44111000	42926000		YPEA_ECOLI
sp|P76538|YFEZ_ECOLI	0	0	0	9509900	10094000	7806600	2426100	0	5102700	9769700	7648700	5943900	8062700	0	9038400	8032700	0	9724000	7774700	7781600	0	0	0	0		YFEZ_ECOLI
sp|P76537|YFEY_ECOLI	32621000	23478000	11901000	29808000	19999000	34617000	0	26303000	22531000	12411000	24409000	31065000	30681000	22828000	24541000	23255000	27160000	28963000	20759000	25496000	24833000	18512000	27548000	23026000		YFEY_ECOLI
sp|P76536|YFEX_ECOLI	272400000	374330000	308960000	327500000	291840000	335500000	339860000	366190000	353550000	269970000	338360000	388970000	355050000	230590000	344350000	299850000	355940000	288760000	313400000	345750000	302810000	291900000	289310000	178880000		YFEX_ECOLI
sp|P76535|MURQ_ECOLI	183050000	161950000	191440000	139090000	158580000	199320000	201450000	249150000	195080000	204770000	195530000	263690000	209930000	173230000	201100000	215860000	194710000	209950000	170860000	220750000	189920000	231530000	186990000	135400000		MURQ_ECOLI
sp|P76506|MLAA_ECOLI	218960000	206860000	194040000	232120000	182290000	197320000	204800000	197400000	232560000	216880000	190970000	192720000	193330000	179480000	179000000	183470000	193260000	176000000	168210000	153480000	159160000	139780000	226780000	165820000		MLAA_ECOLI
sp|P76503|FADI_ECOLI	26935000	28548000	28540000	21545000	39451000	35170000	18919000	48081000	37839000	26744000	0	33948000	32631000	26572000	27701000	26392000	30916000	36656000	19533000	21029000	28787000	34128000	31916000	25457000		FADI_ECOLI
sp|P76502|SIXA_ECOLI	109230000	104720000	106730000	86379000	102150000	89848000	111900000	94959000	96485000	83537000	93203000	82657000	98952000	89428000	91065000	91001000	73414000	95221000	103000000	79420000	83112000	71303000	73783000	82630000		SIXA_ECOLI
sp|P76491|5DNU_ECOLI	135960000	154360000	110410000	123090000	106260000	134170000	119560000	174720000	125710000	101210000	139180000	174850000	136540000	91532000	139680000	101110000	131490000	108610000	109910000	115990000	119510000	123090000	106270000	77153000		5DNU_ECOLI
sp|P76473|ARNT_ECOLI	46605000	29561000	55618000	29336000	43886000	46566000	58318000	46457000	39858000	54500000	36606000	64289000	49410000	40901000	41034000	50090000	42067000	68509000	44798000	68757000	37746000	43985000	53069000	36085000		ARNT_ECOLI
sp|P76472|ARND_ECOLI	466020000	463810000	443060000	503060000	437690000	521290000	481280000	521660000	501420000	409820000	502380000	490750000	455820000	356540000	451920000	429510000	456160000	415960000	471210000	465770000	439970000	431640000	408330000	376740000		ARND_ECOLI
sp|P76471|YFAZ_ECOLI	129450000	88303000	67478000	99618000	57276000	74111000	131570000	108020000	81472000	71007000	76853000	112250000	96605000	50569000	85165000	71862000	75569000	66628000	62758000	64999000	61148000	79455000	75754000	61183000		YFAZ_ECOLI
sp|P76469|RHMA_ECOLI	0	0	0	0	0	0	0	20573000	15290000	0	17896000	0	20389000	0	15231000	16754000	16309000	0	12801000	14641000	0	0	0	0		RHMA_ECOLI
sp|P76445|LPXT_ECOLI	81563000	77090000	0	77098000	59694000	97194000	88768000	0	0	0	85315000	79360000	0	121130000	85686000	96824000	85211000	96540000	89851000	0	0	0	0	0		LPXT_ECOLI
sp|P76440|PRET_ECOLI	0	0	0	0	0	0	0	0	0	0	0	0	0	0	0	0	0	0	0	0	0	0	0	0		PRET_ECOLI
sp|P76423|THIM_ECOLI	59210000	87287000	90318000	85181000	115080000	106750000	112070000	85477000	83491000	107160000	83138000	75184000	110920000	87677000	98106000	78603000	77121000	96795000	107310000	99581000	98270000	96703000	88501000	53615000		THIM_ECOLI
sp|P76422|THID_ECOLI	296690000	222240000	195030000	230530000	175510000	195150000	270820000	305910000	240890000	214160000	224050000	323860000	233880000	174290000	244390000	230760000	253030000	172090000	214120000	199130000	200720000	267990000	207490000	143750000		THID_ECOLI
sp|P76418|YEGU_ECOLI	79354000	78295000	70904000	82869000	65310000	59560000	60017000	89092000	75342000	64478000	62174000	105240000	0	54501000	65057000	57000000	76974000	59025000	64380000	65573000	73266000	61883000	61345000	36735000		YEGU_ECOLI
sp|P76407|YEGS_ECOLI	0	0	0	0	0	0	0	0	0	0	0	0	0	0	0	0	0	0	0	0	0	0	0	0		YEGS_ECOLI
sp|P76403|YEGQ_ECOLI	286450000	182130000	207720000	183190000	173250000	251660000	271920000	262020000	224920000	224780000	220990000	278450000	261860000	195740000	226690000	244170000	234670000	249700000	204810000	295660000	205510000	253730000	203340000	191810000		YEGQ_ECOLI
sp|P76402|YEGP_ECOLI	360680000	319080000	230010000	209810000	199700000	170310000	260740000	225530000	211450000	195610000	211710000	228930000	229400000	119110000	204100000	191220000	177140000	165930000	201700000	177280000	155380000	207870000	144880000	113960000		YEGP_ECOLI
sp|P76399|MDTC_ECOLI	0	0	0	0	0	0	0	0	0	0	0	0	0	0	0	0	0	0	0	0	0	0	0	0		MDTC_ECOLI
sp|P76397|MDTA_ECOLI	816670000	912270000	573680000	661290000	566220000	852020000	717150000	543150000	462410000	544090000	452080000	589120000	677920000	397500000	437800000	546280000	504830000	513790000	547390000	592710000	561900000	515350000	648220000	480550000		MDTA_ECOLI
sp|P76389|YEGH_ECOLI	0	0	0	0	0	0	0	0	0	0	0	0	0	0	0	0	0	0	0	0	0	0	0	0		YEGH_ECOLI
sp|P76387|WZC_ECOLI	0	0	0	0	0	0	0	0	0	0	0	0	0	0	0	0	0	0	0	0	0	0	0	0		WZC_ECOLI
sp|P76373|UDG_ECOLI	220250000	246220000	220900000	225580000	222820000	257550000	226430000	252630000	241000000	239400000	251350000	221700000	250540000	248470000	230810000	234380000	231130000	228990000	238570000	237420000	221220000	228580000	223780000	189480000		UDG_ECOLI
sp|P76372|WZZB_ECOLI	190730000	218610000	221840000	231850000	232670000	223980000	178620000	201130000	234990000	202120000	185790000	173030000	223050000	210590000	208960000	189170000	183640000	213140000	205740000	168630000	211190000	181580000	210320000	231460000		WZZB_ECOLI
sp|P76346|MTFA_ECOLI	27955000	25551000	35022000	25551000	38724000	37328000	29822000	42056000	27878000	35241000	37547000	33818000	25506000	0	34334000	30199000	40482000	35045000	31866000	28173000	29805000	21783000	34937000	32942000		MTFA_ECOLI
sp|P76345|C56H_ECOLI	0	68793000	64811000	65174000	64610000	0	75859000	0	64516000	55409000	72542000	0	0	0	0	0	58658000	48051000	0	0	43647000	40705000	0	0		C56H_ECOLI
sp|P76344|ZINT_ECOLI	0	0	0	0	0	0	0	0	0	0	0	0	0	0	0	0	0	0	0	0	0	0	0	0		ZINT_ECOLI
sp|P76341|HIUH_ECOLI	0	44896000	43771000	33577000	44841000	37998000	44269000	46304000	44735000	35752000	42764000	47042000	0	29132000	43088000	34214000	41568000	41946000	34111000	35167000	35614000	34697000	45704000	28303000		HIUH_ECOLI
sp|P76308|YECR_ECOLI	0	50490000	0	0	0	0	0	27962000	27120000	0	0	0	0	0	0	24469000	0	0	52528000	0	0	0	0	0		YECR_ECOLI
sp|P76298|FLHA_ECOLI	41310000	42295000	46383000	34589000	36231000	51947000	43793000	39562000	58701000	73484000	60536000	52631000	52679000	59338000	43105000	71556000	48784000	73750000	68908000	40779000	42788000	59746000	48703000	0		FLHA_ECOLI
sp|P76297|FLHE_ECOLI	0	17949000	22501000	25603000	0	17893000	0	0	21719000	24911000	0	14046000	19415000	0	0	0	0	0	24485000	0	0	0	0	18292000		FLHE_ECOLI
sp|P76291|CMOB_ECOLI	96444000	95407000	106560000	112830000	111980000	95293000	95615000	108370000	92850000	107230000	96650000	99439000	99320000	98364000	98633000	97399000	91932000	100500000	106380000	102400000	101610000	108800000	98442000	73075000		CMOB_ECOLI
sp|P76290|CMOA_ECOLI	459530000	394070000	439710000	459020000	404580000	383500000	517500000	361960000	530000000	503820000	442360000	307530000	444480000	436810000	367010000	402540000	386780000	356500000	331120000	345620000	304700000	283470000	303290000	306120000		CMOA_ECOLI
sp|P76273|RSMF_ECOLI	128250000	142910000	106970000	99362000	76736000	138440000	104500000	131000000	114590000	113380000	115720000	125640000	122620000	77787000	99554000	132120000	121630000	107850000	127180000	120980000	98531000	126330000	90998000	63818000		RSMF_ECOLI
sp|P76272|YEBT_ECOLI	66740000	54465000	41339000	48341000	40972000	56881000	57644000	51192000	52079000	41598000	41014000	60097000	58114000	29836000	45489000	49126000	48508000	37831000	40778000	50704000	42258000	50721000	41120000	28710000		YEBT_ECOLI
sp|P76270|MSRC_ECOLI	277720000	353120000	322390000	370280000	275080000	231580000	330710000	263210000	317880000	282840000	306140000	251220000	233800000	315550000	339690000	267080000	269600000	262090000	273100000	227540000	274810000	280690000	280720000	210200000		MSRC_ECOLI
sp|P76268|KDGR_ECOLI	338770000	355140000	332470000	336770000	311490000	331030000	387950000	293780000	386060000	363670000	364430000	320440000	359940000	388580000	305780000	308520000	337320000	292210000	325090000	260370000	293390000	277500000	269050000	255290000		KDGR_ECOLI
sp|P76257|YOAA_ECOLI	0	0	0	0	0	20829000	0	0	0	0	0	0	0	0	0	0	0	0	0	0	0	0	0	0		YOAA_ECOLI
sp|P76256|TSAB_ECOLI	213520000	189900000	181220000	196880000	164550000	149690000	205200000	160020000	179350000	172430000	148610000	160500000	175550000	159040000	161180000	163560000	155540000	147960000	163350000	135380000	140810000	181310000	141820000	156690000		TSAB_ECOLI
sp|P76251|DMLA_ECOLI	98678000	100700000	104310000	99330000	84509000	87405000	101510000	89755000	98940000	97379000	88527000	97259000	87543000	91263000	93811000	81503000	86182000	83388000	88815000	70619000	71381000	51343000	61322000	46467000		DMLA_ECOLI
sp|P76245|DGCP_ECOLI	32240000	31887000	21472000	28142000	24706000	25858000	29112000	29502000	38109000	25935000	28423000	30668000	27731000	25260000	27859000	25321000	28384000	23599000	17632000	24127000	24490000	27779000	22607000	19632000		DGCP_ECOLI
sp|P76243|YEAO_ECOLI	35142000	32607000	27213000	33810000	26915000	30192000	30113000	34301000	37561000	26395000	34317000	31101000	33759000	31734000	25709000	24122000	31037000	25862000	22799000	25965000	24303000	24468000	24851000	44036000		YEAO_ECOLI
sp|P76241|NIMR_ECOLI	0	0	0	0	0	0	0	0	0	0	0	0	0	0	0	0	0	0	0	0	0	0	0	0		NIMR_ECOLI
sp|P76234|YEAE_ECOLI	0	0	0	0	0	0	0	0	0	0	0	0	0	0	0	0	0	0	0	0	0	0	0	0		YEAE_ECOLI
sp|P76231|YEAC_ECOLI	22283000	0	0	25349000	20530000	0	21938000	21543000	0	20059000	0	17379000	13611000	15934000	0	0	0	16635000	0	14354000	0	0	0	31705000		YEAC_ECOLI
sp|P76223|YNJB_ECOLI	25887000	24412000	16866000	19366000	18346000	24988000	21248000	26785000	23603000	22307000	22380000	30322000	15346000	14397000	25677000	18216000	24603000	17825000	19119000	18859000	18538000	0	20245000	0		YNJB_ECOLI
sp|P76217|ASTD_ECOLI	97344000	77045000	67714000	65177000	75049000	62053000	100480000	64144000	74228000	82306000	65214000	53909000	65233000	80127000	58049000	78863000	66021000	67143000	69272000	58443000	64244000	66508000	51022000	45565000		ASTD_ECOLI
sp|P76216|ASTB_ECOLI	84020000	72284000	66842000	68785000	51981000	47532000	75099000	64717000	65725000	61488000	53139000	45187000	48910000	36666000	56101000	54788000	44694000	50317000	46498000	39050000	50086000	52397000	37070000	30418000		ASTB_ECOLI
sp|P76215|ASTE_ECOLI	0	12206000	7122000	0	9378700	0	0	0	0	0	0	0	9754500	0	7859200	0	0	10064000	0	8811500	0	0	0	0		ASTE_ECOLI
sp|P76213|CHO_ECOLI	16342000	20270000	26062000	16792000	26991000	17888000	16773000	23163000	22986000	28301000	18187000	23313000	15174000	23180000	29550000	20433000	24615000	19667000	19488000	14925000	28594000	20468000	27271000	17134000		CHO_ECOLI
sp|P76208|YNIB_ECOLI	0	0	0	0	0	0	0	0	0	0	0	0	0	0	0	0	0	0	0	0	0	0	0	0		YNIB_ECOLI
sp|P76206|YDIY_ECOLI	54867000	53070000	35502000	45355000	38798000	43219000	44226000	37254000	48178000	44686000	48253000	49881000	48579000	32675000	43764000	37649000	33087000	33308000	44079000	38286000	31504000	39710000	39803000	43628000		YDIY_ECOLI
sp|P76205|ARPB_ECOLI	0	0	0	0	0	0	0	0	0	0	0	0	0	0	0	0	0	0	0	0	0	0	0	0		ARPB_ECOLI
sp|P76194|SUFE_ECOLI	19477000	16467000	0	16150000	0	0	18012000	0	19727000	10652000	19286000	0	0	20459000	14526000	0	19774000	0	0	0	0	14042000	0	0		SUFE_ECOLI
sp|P76193|YNHG_ECOLI	71401000	66336000	60601000	56780000	48029000	54356000	67228000	63621000	58501000	53110000	59010000	41665000	60363000	37387000	45673000	46763000	43523000	42680000	42901000	37318000	33844000	37936000	32976000	33541000		YNHG_ECOLI
sp|P76187|YDHF_ECOLI	185820000	234150000	230970000	227790000	224730000	255640000	229440000	213690000	220370000	219210000	240860000	182920000	190700000	219220000	212520000	199650000	193160000	197760000	187550000	209250000	148300000	171760000	178790000	191310000		YDHF_ECOLI
sp|P76185|YDHJ_ECOLI	56856000	59853000	45137000	47841000	43719000	47840000	48643000	50338000	52813000	35315000	51748000	48963000	50775000	43524000	42973000	0	46189000	39338000	41549000	36374000	32807000	35308000	39720000	43101000		YDHJ_ECOLI
sp|P76177|YDGH_ECOLI	459970000	536480000	490610000	476030000	481450000	532330000	477710000	509590000	524100000	410930000	488180000	498750000	473780000	388570000	477620000	409260000	441760000	423670000	424020000	423990000	414810000	433800000	428670000	460220000		YDGH_ECOLI
sp|P76172|YNFD_ECOLI	119480000	113010000	82289000	96442000	57842000	70387000	116900000	107600000	95951000	71872000	88840000	116850000	118170000	51691000	72548000	91212000	110020000	66112000	80018000	69838000	0	114290000	71728000	0		YNFD_ECOLI
sp|P76170|YNFB_ECOLI	174110000	223110000	152820000	229850000	194200000	128840000	216660000	172920000	195260000	191020000	156510000	152630000	192420000	147430000	130350000	187270000	141540000	160780000	177550000	117870000	177840000	195200000	196590000	173030000		YNFB_ECOLI
sp|P76150|YNEK_ECOLI	0	0	0	0	0	0	0	0	0	0	0	0	0	0	0	0	0	0	0	0	0	0	0	0		YNEK_ECOLI
sp|P76149|SAD_ECOLI	34321000	46881000	42075000	30213000	43203000	43017000	30576000	44125000	44951000	31105000	48759000	48703000	28173000	50147000	52478000	25625000	49460000	43832000	28812000	52148000	49745000	24839000	46552000	36530000		SAD_ECOLI
sp|P76148|YNEG_ECOLI	0	0	0	0	0	0	0	0	0	0	0	0	0	0	0	0	0	0	0	0	0	0	0	0		YNEG_ECOLI
sp|P76145|TAM_ECOLI	61963000	42445000	42050000	68286000	42760000	37890000	48674000	0	38175000	61257000	37028000	0	52239000	0	0	42439000	39340000	38573000	46535000	39038000	26774000	0	27550000	0		TAM_ECOLI
sp|P76143|LSRF_ECOLI	0	0	0	0	0	0	0	0	0	0	0	0	0	0	0	0	0	0	0	0	0	0	0	0		LSRF_ECOLI
sp|P76142|LSRB_ECOLI	0	0	0	0	0	0	0	0	0	0	0	0	0	0	0	0	0	0	0	0	0	0	0	0		LSRB_ECOLI
sp|P76134|YDEM_ECOLI	0	0	0	0	0	0	0	0	0	0	0	0	0	0	0	0	0	0	0	0	0	0	0	0		YDEM_ECOLI
sp|P76128|DDPA_ECOLI	42269000	33335000	32600000	41754000	41501000	26711000	44949000	43187000	30744000	38724000	29172000	34675000	32273000	24319000	33242000	27284000	32503000	31788000	31133000	28390000	30664000	26930000	0	40405000		DDPA_ECOLI
sp|P76121|YDDH_ECOLI	0	0	0	0	0	0	0	0	0	0	0	0	0	0	0	0	26413000	0	21503000	0	0	0	0	0		YDDH_ECOLI
sp|P76116|YNCE_ECOLI	374040000	347710000	329370000	349070000	327620000	362750000	352920000	372540000	328960000	347030000	388120000	419390000	331710000	304540000	361270000	325120000	350540000	286070000	347070000	309030000	321630000	363600000	354210000	380970000		YNCE_ECOLI
sp|P76115|YNCD_ECOLI	584200000	473700000	430000000	547090000	380010000	502010000	596010000	480040000	490290000	493980000	438730000	474600000	529190000	365320000	456830000	481700000	415760000	382150000	463480000	442610000	433660000	488070000	474390000	423910000		YNCD_ECOLI
sp|P76113|CURA_ECOLI	147560000	122760000	113110000	121580000	111190000	113100000	112210000	126200000	98206000	121970000	114600000	114730000	127520000	104300000	107350000	97051000	93171000	83814000	111890000	93067000	90511000	97136000	65173000	89814000		CURA_ECOLI
sp|P76108|YDCS_ECOLI	61459000	44644000	29987000	55404000	26494000	25453000	53862000	43899000	40785000	27450000	35080000	45453000	41529000	14952000	37981000	28767000	34349000	30289000	35746000	23504000	31087000	30080000	26709000	0		YDCS_ECOLI
sp|P76104|RLHA_ECOLI	135980000	148440000	133150000	121560000	118460000	151190000	145020000	160010000	139670000	148370000	131780000	159570000	170100000	130330000	153680000	146260000	140530000	155040000	136380000	163820000	127970000	128000000	131860000	145610000		RLHA_ECOLI
sp|P76102|INSQ_ECOLI	0	0	0	0	0	0	0	0	0	0	0	0	0	0	0	0	0	0	0	0	0	0	0	0		INSQ_ECOLI
sp|P76097|YDCJ_ECOLI	111880000	107040000	105840000	130600000	118080000	73295000	90955000	70826000	95746000	120110000	94615000	60716000	88213000	91721000	76516000	77768000	71154000	108750000	91346000	69627000	80404000	90768000	104510000	0		YDCJ_ECOLI
sp|P76055|TTCA_ECOLI	424770000	341240000	351300000	413020000	330650000	259830000	433760000	394200000	353910000	388480000	313770000	340170000	332980000	295940000	331750000	366710000	331870000	259390000	317240000	277310000	317250000	331600000	288680000	266800000		TTCA_ECOLI
sp|P76053|SMRA_ECOLI	28259000	21809000	17712000	17522000	23820000	0	14320000	10269000	14780000	21353000	29822000	23326000	36205000	43628000	18074000	44081000	54294000	26444000	30621000	35930000	49830000	0	23887000	32585000		SMRA_ECOLI
sp|P76052|ABGB_ECOLI	0	0	0	0	0	0	0	0	0	0	0	0	0	0	0	0	0	0	13264000	10282000	0	0	16418000	0		ABGB_ECOLI
sp|P76049|YCJY_ECOLI	30671000	25919000	31279000	39502000	31576000	26442000	36540000	37874000	39040000	36296000	32290000	37804000	39091000	27682000	35666000	36888000	31440000	30257000	34248000	35901000	31139000	32060000	31537000	0		YCJY_ECOLI
sp|P76046|YCJX_ECOLI	37685000	44500000	53903000	41631000	50907000	50046000	38467000	79605000	66726000	46609000	67547000	51219000	50882000	63902000	51593000	54176000	51877000	40358000	45625000	44489000	47855000	46661000	45595000	31409000		YCJX_ECOLI
sp|P76034|YCIT_ECOLI	181310000	207500000	153410000	157090000	145920000	159050000	166150000	195570000	165620000	171870000	182920000	154520000	155950000	120000000	149740000	172480000	186720000	151460000	144370000	154320000	135400000	148390000	138210000	109300000		YCIT_ECOLI
sp|P76027|OPPD_ECOLI	351550000	376630000	364400000	380580000	373570000	534390000	358780000	445470000	401190000	355350000	388020000	419940000	424100000	326810000	390000000	384170000	380080000	408280000	428930000	476360000	422680000	419950000	456030000	344420000		OPPD_ECOLI
sp|P76015|DHAK_ECOLI	127530000	152990000	110170000	110240000	139150000	140980000	121160000	179990000	151030000	109080000	157020000	142890000	118700000	102520000	128880000	113770000	138130000	111950000	119910000	134250000	113430000	111120000	105720000	95128000		DHAK_ECOLI
sp|P76014|DHAL_ECOLI	102190000	124660000	83473000	98224000	118670000	115010000	90898000	136620000	122310000	78011000	113520000	110630000	84252000	97044000	98707000	91758000	117640000	92190000	87850000	93623000	86136000	85671000	95663000	65451000		DHAL_ECOLI
sp|P76008|LDCA_ECOLI	48828000	34011000	35267000	18824000	33915000	43165000	33280000	47547000	31416000	43345000	34419000	41884000	47620000	50739000	43271000	41944000	42469000	49295000	33339000	54200000	41704000	45266000	39395000	35122000		LDCA_ECOLI
sp|P76007|NHAP2_ECOLI	0	0	0	0	0	0	0	0	0	0	0	0	0	0	0	0	0	44867000	0	40868000	0	37840000	0	0		NHAP2_ECOLI
sp|P76004|YCGM_ECOLI	187800000	183220000	148630000	171970000	169210000	123650000	213640000	190430000	211750000	191570000	193140000	206980000	151560000	154300000	158680000	176060000	155350000	142430000	150650000	153970000	148760000	131450000	135750000	71853000		YCGM_ECOLI
sp|P76002|PLIG_ECOLI	236070000	210020000	177820000	188970000	199630000	148170000	165210000	225160000	195810000	148980000	175270000	195280000	162370000	193910000	199270000	129630000	160890000	149830000	129450000	150590000	189250000	132490000	153240000	234280000		PLIG_ECOLI
sp|P75991|YCGZ_ECOLI	0	0	0	0	0	0	0	0	0	0	0	0	0	0	0	0	0	0	0	0	0	0	0	0		YCGZ_ECOLI
sp|P75990|BLUF_ECOLI	0	0	0	0	0	0	0	0	0	0	0	0	0	0	0	0	0	0	0	0	0	0	7445100	0		BLUF_ECOLI
sp|P75989|BLUR_ECOLI	0	17191000	0	0	15698000	0	16777000	16872000	0	0	0	0	0	0	0	0	13084000	15495000	0	0	0	0	0	0		BLUR_ECOLI
sp|P75974|COHE_ECOLI	273950000	210130000	167610000	180620000	127040000	188750000	176900000	154080000	136200000	174710000	202450000	0	151260000	199810000	200830000	163110000	163540000	0	179190000	176390000	0	177110000	167000000	103240000		COHE_ECOLI
sp|P75966|RLUE_ECOLI	1173900000	1103600000	1059500000	1294800000	960620000	1116000000	1234400000	1335600000	0	1059400000	1229800000	1568900000	1509600000	0	0	1202800000	1071300000	1181000000	1211000000	846300000	1051800000	1238300000	998180000	0		RLUE_ECOLI
sp|P75959|NAGK_ECOLI	0	0	0	0	0	0	0	0	0	0	0	0	0	0	0	0	0	0	0	0	0	0	0	0		NAGK_ECOLI
sp|P75958|LOLE_ECOLI	59178000	65962000	44124000	39684000	0	58707000	57269000	0	0	46120000	45669000	0	0	0	0	48420000	0	42354000	43804000	56648000	48487000	41515000	0	0		LOLE_ECOLI
sp|P75957|LOLD_ECOLI	240580000	228750000	234680000	241950000	193940000	204640000	197500000	247960000	223670000	207150000	184500000	240920000	270920000	204170000	247720000	191080000	151300000	190070000	208100000	173630000	229020000	235370000	189280000	192320000		LOLD_ECOLI
sp|P75954|YCFS_ECOLI	34584000	30962000	23066000	27781000	28238000	33017000	28877000	36899000	30747000	24466000	26502000	37425000	33333000	25848000	24325000	24586000	30173000	20318000	27827000	27690000	26879000	28091000	22997000	22184000		YCFS_ECOLI
sp|P75952|COMR_ECOLI	13214000	25880000	0	23853000	25574000	0	22525000	29014000	23544000	22900000	19662000	0	16973000	34070000	0	0	0	0	0	0	14342000	0	0	0		COMR_ECOLI
sp|P75949|NAGZ_ECOLI	112740000	134680000	139880000	144950000	149720000	140170000	130800000	122930000	133970000	147100000	135340000	131020000	136160000	138930000	157730000	149290000	139100000	154960000	142410000	129140000	137330000	115760000	122110000	102060000		NAGZ_ECOLI
sp|P75942|FLGJ_ECOLI	116070000	76137000	48709000	87015000	42089000	79066000	100100000	72134000	63573000	59092000	56430000	63230000	93400000	37065000	52205000	68581000	48500000	48324000	69334000	49852000	46608000	56850000	44891000	41936000		FLGJ_ECOLI
sp|P75938|FLGF_ECOLI	171740000	154000000	127670000	167920000	105150000	132450000	171170000	144970000	124100000	130050000	134280000	132030000	153770000	91053000	106660000	134460000	112640000	97529000	124360000	93492000	87912000	131910000	83511000	79669000		FLGF_ECOLI
sp|P75937|FLGE_ECOLI	1016600000	800600000	762580000	926990000	677930000	765890000	1105600000	850940000	795950000	886270000	713830000	805650000	1014600000	564700000	797550000	823270000	554330000	604060000	838920000	553710000	622690000	806160000	586620000	566940000		FLGE_ECOLI
sp|P75936|FLGD_ECOLI	0	292980000	134900000	0	134670000	224820000	291910000	238820000	182730000	170990000	214430000	226320000	170350000	164950000	139090000	160790000	173800000	131240000	201700000	167100000	141930000	187020000	169430000	158650000		FLGD_ECOLI
sp|P75933|FLGA_ECOLI	98320000	71285000	47784000	83550000	47423000	85120000	86548000	69501000	63916000	78236000	75122000	86309000	101320000	32961000	53021000	71651000	57670000	47910000	76143000	53692000	44116000	71321000	44332000	29143000		FLGA_ECOLI
sp|P75931|YCEM_ECOLI	36997000	33588000	26661000	30035000	24354000	34895000	39531000	26377000	29280000	30986000	30391000	24498000	25045000	16793000	27704000	25132000	31851000	25108000	20427000	30664000	23550000	23922000	26203000	14115000		YCEM_ECOLI
sp|P75915|YCDY_ECOLI	530340000	661460000	485700000	483280000	503300000	517620000	555430000	530380000	617680000	515590000	602240000	428720000	141400000	394540000	358260000	481150000	533870000	393150000	449660000	441010000	384900000	417560000	474450000	396360000		YCDY_ECOLI
sp|P75914|YCDX_ECOLI	262480000	371690000	368630000	336740000	354880000	332930000	276100000	344090000	338750000	309750000	354870000	317000000	333830000	315740000	350960000	304350000	289530000	339410000	331380000	291510000	289420000	243690000	337140000	251830000		YCDX_ECOLI
sp|P75913|GHRA_ECOLI	392790000	466410000	452500000	414690000	436510000	431680000	414340000	481180000	485410000	409120000	459730000	463010000	385180000	460320000	446060000	371890000	433200000	405850000	443830000	437700000	428230000	352040000	415470000	301250000		GHRA_ECOLI
sp|P75876|RLMI_ECOLI	205880000	198360000	202090000	222420000	189270000	238130000	223710000	185780000	180910000	228260000	192590000	179850000	201130000	216390000	187840000	212920000	205350000	193060000	215730000	213200000	185440000	194110000	196920000	233950000		RLMI_ECOLI
sp|P75874|YCCU_ECOLI	153260000	184920000	197360000	194770000	250490000	126560000	150010000	164200000	172030000	166790000	141020000	125710000	151950000	155580000	150790000	141030000	124460000	176940000	171840000	121090000	138780000	119450000	134390000	143100000		YCCU_ECOLI
sp|P75867|LONH_ECOLI	166570000	128330000	110310000	120560000	96168000	183960000	167580000	149000000	130840000	133900000	148830000	157580000	168390000	103860000	135200000	161020000	137140000	129920000	155860000	169760000	134600000	167280000	150710000	137740000		LONH_ECOLI
sp|P75864|RLMKL_ECOLI	146220000	105670000	121670000	110410000	114420000	141260000	151430000	124360000	112740000	161540000	117430000	118140000	164660000	148680000	125750000	151980000	128220000	151850000	132090000	150580000	122000000	152860000	123480000	119960000		RLMKL_ECOLI
sp|P75863|YCBX_ECOLI	1769100000	1801700000	1623400000	1856200000	1710100000	1683300000	1779800000	1990200000	1786700000	1620400000	1852400000	1871200000	1801100000	1341700000	1729000000	1627300000	1630600000	1610800000	1600100000	1683600000	1532300000	1450400000	1458600000	1366800000		YCBX_ECOLI
sp|P75849|GLO22_ECOLI	380110000	434460000	369600000	392950000	307850000	346080000	336220000	443970000	389800000	323030000	387700000	402090000	351710000	282260000	387600000	324240000	311230000	320860000	366620000	279280000	352470000	329740000	341730000	236410000		GLO22_ECOLI
sp|P75838|YCAO_ECOLI	701550000	559990000	479480000	523080000	403960000	547670000	676330000	621010000	545770000	580940000	515080000	575510000	553530000	413070000	505520000	595400000	536010000	494370000	553600000	579430000	459640000	583220000	466710000	328550000		YCAO_ECOLI
sp|P75831|MACB_ECOLI	364390000	384470000	0	361310000	0	112640000	262160000	230280000	0	317790000	171380000	261810000	302620000	0	318560000	210790000	0	0	0	0	0	0	0	0		MACB_ECOLI
sp|P75830|MACA_ECOLI	97143000	94541000	77175000	71693000	74734000	94549000	97289000	112540000	96302000	84861000	100700000	92951000	88465000	58671000	83720000	77377000	80546000	80674000	68083000	76902000	63413000	76809000	75866000	77748000		MACA_ECOLI
sp|P75829|YBJX_ECOLI	71303000	53856000	91138000	56905000	86122000	79243000	77286000	90959000	80750000	86022000	80821000	94475000	76147000	97794000	82633000	96859000	80873000	106870000	65045000	105080000	87166000	76538000	89834000	107740000		YBJX_ECOLI
sp|P75823|LTAE_ECOLI	188870000	167980000	168710000	179470000	182920000	151640000	168570000	191670000	189440000	176050000	180280000	159080000	143980000	160050000	161810000	142220000	156540000	153060000	137310000	162700000	136000000	129760000	142730000	122060000		LTAE_ECOLI
sp|P75821|YBJS_ECOLI	135020000	135320000	150910000	143730000	151800000	174950000	141400000	139710000	180250000	175450000	163190000	144940000	142410000	129530000	126930000	159670000	155860000	160590000	132840000	135390000	138850000	137670000	148330000	148590000		YBJS_ECOLI
sp|P75820|AMID_ECOLI	18765000	15186000	0	14760000	0	0	13454000	12763000	16270000	0	0	0	0	0	0	0	0	0	0	13149000	0	0	13031000	0		AMID_ECOLI
sp|P75818|YBJP_ECOLI	262760000	238110000	223150000	273020000	235190000	180230000	228100000	197940000	208660000	204590000	185770000	165850000	191090000	206110000	203550000	174530000	165250000	172950000	194590000	151870000	169830000	163430000	179250000	149900000		YBJP_ECOLI
sp|P75817|RLMC_ECOLI	29920000	30648000	41258000	36558000	54431000	34447000	30120000	43728000	45713000	38053000	34167000	35820000	38100000	29449000	29551000	28888000	23146000	34060000	25121000	28946000	27497000	23202000	20614000	13655000		RLMC_ECOLI
sp|P75811|RCDA_ECOLI	0	0	0	0	0	0	0	0	0	0	0	0	0	0	0	0	0	0	0	0	0	0	0	0		RCDA_ECOLI
sp|P75809|YBJI_ECOLI	132070000	0	77986000	81208000	0	31218000	98547000	74332000	155480000	151780000	127690000	0	0	129390000	67123000	69407000	137120000	335460000	121260000	76301000	0	211270000	120800000	0		YBJI_ECOLI
sp|P75797|GSIB_ECOLI	48546000	47218000	38650000	33869000	36686000	42645000	57598000	43619000	39331000	42642000	34937000	40581000	39588000	43553000	38114000	29427000	43840000	33392000	34195000	31795000	27827000	33224000	31495000	35342000		GSIB_ECOLI
sp|P75792|SUPH_ECOLI	93663000	87445000	81673000	98621000	74435000	87059000	101220000	118130000	111930000	76956000	87164000	109240000	86729000	71191000	97139000	72417000	87617000	63485000	85398000	89444000	76897000	66822000	72567000	45207000		SUPH_ECOLI
sp|P75791|YBIU_ECOLI	40323000	30033000	30517000	25141000	23270000	21227000	39938000	34905000	34528000	26378000	24459000	36637000	22450000	20795000	26639000	29128000	31696000	26189000	27313000	26549000	20818000	38206000	18802000	0		YBIU_ECOLI
sp|P75782|RLMF_ECOLI	197300000	193310000	133240000	167000000	146120000	192970000	160730000	206980000	172420000	143730000	158630000	188880000	185520000	115520000	152500000	142130000	149350000	131890000	151300000	157540000	129700000	132830000	128360000	99228000		RLMF_ECOLI
sp|P75777|YBHG_ECOLI	39993000	27944000	31342000	22262000	27952000	38220000	37053000	52199000	32061000	27299000	32935000	49538000	32528000	31373000	29044000	28655000	38213000	29717000	29551000	36409000	32018000	26058000	37796000	28882000		YBHG_ECOLI
sp|P75767|GNGF_ECOLI	24952000	33662000	25502000	26490000	30889000	26485000	27474000	28600000	37802000	27644000	31312000	26483000	38113000	29062000	21961000	19722000	25191000	22180000	27565000	19721000	32309000	23187000	24840000	29140000		GNGF_ECOLI
sp|P75757|ZITB_ECOLI	0	0	0	0	0	0	0	0	0	0	0	0	0	0	0	0	0	0	0	0	0	0	0	0		ZITB_ECOLI
sp|P75750|YBGQ_ECOLI	0	0	0	0	0	0	0	0	0	0	0	0	0	0	0	0	0	0	0	0	0	0	0	0		YBGQ_ECOLI
sp|P75746|PXPA_ECOLI	0	0	4742000	0	10906000	17026000	0	0	1996500	6606400	10312000	0	7332800	0	7906800	6733800	7678300	9252900	4945600	4436500	12082000	4451600	10147000	0		PXPA_ECOLI
sp|P75745|PXPC_ECOLI	32821000	40447000	37293000	29488000	35148000	46958000	17683000	33812000	35097000	32724000	35079000	35466000	32596000	31319000	30119000	31345000	35908000	39457000	33136000	36302000	35183000	19233000	29474000	42734000		PXPC_ECOLI
sp|P75736|YBFF_ECOLI	107290000	129740000	149040000	137740000	166870000	155430000	100710000	131000000	124610000	131820000	116740000	85111000	117330000	136820000	119880000	104440000	105740000	134260000	127210000	104620000	112660000	107090000	115800000	99296000		YBFF_ECOLI
sp|P75728|UBIF_ECOLI	50402000	41461000	51295000	25288000	34214000	54151000	62297000	53496000	45588000	42435000	51476000	53205000	49400000	37807000	46454000	51601000	50905000	54765000	40580000	61392000	44426000	42287000	41793000	39791000		UBIF_ECOLI
sp|P75719|RZPD_ECOLI	0	0	0	0	0	0	0	0	0	0	0	0	0	0	0	0	0	0	0	0	0	0	0	0		RZPD_ECOLI
sp|P75713|ALLE_ECOLI	0	0	0	0	0	0	0	0	0	0	0	0	0	0	0	0	0	0	0	0	0	0	0	0		ALLE_ECOLI
sp|P75694|YAHO_ECOLI	334780000	240210000	161060000	281780000	151700000	168020000	344580000	236150000	168630000	195460000	182230000	234870000	381860000	107740000	157350000	180610000	163150000	148480000	234530000	156800000	170130000	203430000	160480000	236370000		YAHO_ECOLI
sp|P75691|YAHK_ECOLI	424920000	368330000	356230000	461210000	317010000	270350000	390570000	354100000	334010000	376230000	319340000	338250000	368490000	278470000	307640000	342510000	295520000	288360000	337870000	266910000	284430000	278210000	249390000	209840000		YAHK_ECOLI
sp|P75672|YAFS_ECOLI	0	0	0	0	0	0	0	0	0	0	0	0	0	0	0	0	0	0	0	0	0	0	0	0		YAFS_ECOLI
sp|P71237|WCAC_ECOLI	0	0	0	0	0	0	0	0	0	0	0	0	0	0	0	0	0	0	0	0	0	0	0	0		WCAC_ECOLI
sp|P69931|HDA_ECOLI	35539000	39665000	42539000	37233000	45479000	43334000	38315000	42323000	41384000	40276000	40780000	37966000	38159000	44283000	40293000	38001000	34843000	37161000	38669000	36470000	39449000	34015000	32071000	49200000		HDA_ECOLI
sp|P69924|RIR2_ECOLI	437070000	436210000	414620000	430450000	376090000	358260000	414860000	430260000	489560000	413950000	435870000	427950000	319630000	399010000	392460000	406490000	419720000	407560000	353110000	362560000	356690000	308410000	369280000	328300000		RIR2_ECOLI
sp|P69922|FUCI_ECOLI	247730000	349800000	270310000	226680000	344480000	367810000	224540000	385780000	319020000	211080000	349640000	325140000	208670000	273510000	287120000	221740000	363580000	273030000	215910000	325950000	279080000	197270000	263380000	170490000		FUCI_ECOLI
sp|P69913|CSRA_ECOLI	0	338550000	281790000	0	235840000	356080000	0	363890000	284240000	0	441360000	571030000	450410000	178760000	0	503320000	468160000	262890000	536680000	527550000	426570000	596720000	816110000	291980000		CSRA_ECOLI
sp|P69874|POTA_ECOLI	175550000	152890000	154810000	135500000	115970000	149010000	171460000	173450000	136560000	149030000	148980000	159890000	159670000	135870000	142810000	143860000	139890000	123680000	134070000	157970000	128470000	148210000	132860000	151310000		POTA_ECOLI
sp|P69853|DMSD_ECOLI	17801000	0	13989000	0	0	0	22938000	0	18249000	12390000	19767000	0	0	43267000	0	0	13005000	0	0	17625000	0	0	0	0		DMSD_ECOLI
sp|P69829|PTSN_ECOLI	371570000	376020000	284800000	310590000	217480000	322770000	322990000	334140000	312830000	254490000	324430000	372870000	273190000	232680000	274740000	251920000	272390000	212160000	271100000	268190000	268460000	253670000	243410000	188230000		PTSN_ECOLI
sp|P69822|ULAB_ECOLI	0	0	0	0	0	0	0	0	0	0	0	0	0	0	0	0	0	0	0	0	0	0	0	0		ULAB_ECOLI
sp|P69816|PTFB2_ECOLI	0	0	0	0	0	0	0	0	0	0	0	0	0	0	0	0	0	0	0	0	0	0	0	0		PTFB2_ECOLI
sp|P69811|PTFAH_ECOLI	451410000	391630000	333430000	350450000	297960000	302910000	384120000	372380000	340850000	288340000	313630000	335850000	327920000	226910000	311490000	294530000	308090000	273550000	318610000	243520000	235190000	275840000	229240000	218280000		PTFAH_ECOLI
sp|P69805|PTND_ECOLI	376920000	277160000	277420000	293740000	282780000	336690000	279830000	334090000	314550000	259310000	270050000	326430000	219040000	298020000	372460000	326350000	340280000	346370000	316150000	405980000	255600000	309470000	268590000	253130000		PTND_ECOLI
sp|P69801|PTNC_ECOLI	0	0	0	0	0	0	0	0	0	0	0	0	0	0	0	0	0	0	0	0	0	0	0	0		PTNC_ECOLI
sp|P69797|PTNAB_ECOLI	232430000	207460000	204550000	184860000	206670000	220340000	218220000	247630000	212520000	191370000	224130000	244890000	228170000	225830000	243870000	189030000	187870000	206930000	187300000	206110000	210250000	183880000	181630000	196250000		PTNAB_ECOLI
sp|P69795|PTQB_ECOLI	35082000	52427000	0	59150000	42606000	39692000	56126000	0	109240000	88541000	96554000	45925000	0	67803000	89488000	86431000	96039000	48825000	61761000	40478000	33105000	59177000	57951000	0		PTQB_ECOLI
sp|P69786|PTGCB_ECOLI	300330000	204940000	289240000	194560000	282800000	247040000	324000000	316760000	274150000	294020000	277730000	315340000	294500000	322100000	274620000	387740000	282980000	381870000	299680000	420650000	297350000	311060000	284500000	340780000		PTGCB_ECOLI
sp|P69783|PTGA_ECOLI	5009300000	4812100000	4219500000	4544100000	3947100000	3885400000	4058600000	4973300000	4394900000	3980300000	3961100000	4714700000	4802500000	3381800000	4087500000	3643500000	3664300000	3630700000	3945900000	3782300000	3923400000	3747800000	3553100000	4646800000		PTGA_ECOLI
sp|P69776|LPP_ECOLI	3947700000	4070000000	1871900000	3038200000	1814900000	3172300000	3852600000	1597300000	2015900000	2878900000	2328200000	1109900000	1059900000	2128800000	2957000000	1993400000	2320100000	1727900000	2330900000	955810000	1769700000	2327800000	1399400000	4578200000		LPP_ECOLI
sp|P69741|MBHT_ECOLI	25568000	29163000	0	32136000	23049000	41584000	0	31000000	32237000	33672000	28071000	29949000	28257000	21308000	19995000	35136000	37553000	28802000	27265000	31001000	28380000	27878000	31103000	0		MBHT_ECOLI
sp|P69702|REGA_BPT4	0	0	0	0	0	0	0	12460000	0	34006000	193050000	92071000	300170000	505820000	266540000	995030000	1061300000	1143500000	1925300000	1387700000	1767600000	1678600000	1441700000	1471200000		REGA_BPT4
sp|P69506|YTFE_ECOLI	0	0	0	0	0	0	0	0	0	0	0	0	0	0	0	0	0	0	0	0	0	0	0	0		YTFE_ECOLI
sp|P69503|APT_ECOLI	1140400000	928380000	810560000	998530000	770410000	726580000	975540000	917170000	892880000	983960000	903050000	816420000	556840000	835540000	823890000	825360000	770700000	617810000	849440000	764010000	647460000	781200000	687770000	565260000		APT_ECOLI
sp|P69490|CCME_ECOLI	0	47400000	0	0	34762000	0	0	0	0	0	0	0	0	0	0	0	0	0	0	0	0	0	0	0		CCME_ECOLI
sp|P69488|CUTA_ECOLI	55893000	55467000	37585000	36657000	33889000	33319000	43658000	55025000	47473000	27333000	46678000	36677000	32242000	0	28806000	23831000	38730000	27356000	24529000	34760000	0	0	23510000	0		CUTA_ECOLI
sp|P69451|LCFA_ECOLI	74525000	86461000	59386000	60761000	59648000	49127000	63957000	72488000	72206000	70453000	72140000	79497000	60517000	61942000	55003000	80423000	54360000	62928000	68073000	67875000	60948000	74936000	62133000	46348000		LCFA_ECOLI
sp|P69441|KAD_ECOLI	2441600000	2790800000	2693200000	2883600000	2882300000	2902000000	2342600000	2732500000	2668000000	2759700000	2516700000	2659200000	2905600000	2628100000	2944300000	2590800000	2347500000	2532300000	2709900000	2338900000	2822900000	2601500000	3102000000	3478300000		KAD_ECOLI
sp|P69428|TATA_ECOLI	0	0	0	0	0	0	2205500	0	0	0	0	0	2828700	0	2449500	0	0	0	0	0	3187000	3552200	2833600	3759800		TATA_ECOLI
sp|P69425|TATB_ECOLI	227890000	214220000	166720000	227340000	199860000	196160000	236470000	315310000	204640000	186540000	208400000	224900000	229690000	138500000	174850000	212410000	194060000	153920000	179990000	185520000	204550000	196350000	255600000	195930000		TATB_ECOLI
sp|P69423|TATC_ECOLI	17171000	14491000	39331000	29314000	26314000	57385000	64812000	15292000	23678000	0	50974000	40478000	59126000	27738000	43900000	47438000	41337000	47663000	45202000	77409000	45506000	51649000	48872000	36899000		TATC_ECOLI
sp|P69411|RCSF_ECOLI	422630000	402480000	316680000	385530000	322200000	344080000	419930000	411770000	386860000	315280000	357180000	352530000	374050000	317620000	352490000	297000000	334080000	289520000	317060000	290330000	299970000	301190000	343110000	191390000		RCSF_ECOLI
sp|P69380|FIEF_ECOLI	16491000	30718000	25189000	19936000	31160000	32197000	24680000	17078000	29677000	38210000	26151000	0	29108000	39229000	33470000	32690000	36533000	35671000	25385000	27966000	25677000	23155000	26506000	31539000		FIEF_ECOLI
sp|P69228|BAER_ECOLI	83023000	117080000	125120000	107960000	139300000	104820000	95441000	124920000	109020000	103950000	103760000	96779000	114750000	113450000	108530000	87451000	101130000	108910000	95789000	89354000	107050000	80801000	91523000	109670000		BAER_ECOLI
sp|P69222|IF1_ECOLI	1906900000	1963900000	1700700000	1946200000	1598400000	1773000000	1881900000	1808300000	1632800000	1786800000	1545100000	1584200000	2005900000	1489200000	1504600000	1602300000	1609300000	1550300000	1756400000	1510400000	1879500000	1881000000	1451700000	2164200000		IF1_ECOLI
sp|P69054|DHSC_ECOLI	0	0	0	0	0	0	0	0	0	0	0	0	0	0	0	0	0	0	0	0	0	0	0	0		DHSC_ECOLI
sp|P68919|RL25_ECOLI	3517300000	3833800000	4172900000	4590800000	4130100000	3822100000	4304200000	4030800000	3614300000	4306400000	3432500000	3007900000	4511000000	3603400000	3797100000	3663200000	2881700000	3568800000	4047300000	2735200000	3665700000	3665400000	3121900000	5130900000		RL25_ECOLI
sp|P68767|AMPA_ECOLI	603840000	611730000	606970000	562070000	586720000	544300000	644790000	732920000	658960000	582080000	628300000	632110000	610550000	589280000	617230000	547140000	597090000	567580000	590910000	543600000	507710000	486340000	513840000	364230000		AMPA_ECOLI
sp|P68739|NFI_ECOLI	0	48744000	57611000	60226000	109930000	36859000	130450000	66621000	169480000	179450000	195050000	112330000	84141000	343660000	89630000	93622000	248490000	86436000	104010000	82553000	49529000	45247000	51891000	0		NFI_ECOLI
sp|P68699|ATPL_ECOLI	0	0	0	0	47812000	0	0	0	0	0	0	0	0	184500000	50021000	0	0	0	0	0	0	0	0	0		ATPL_ECOLI
sp|P68688|GLRX1_ECOLI	53645000	70297000	58845000	75981000	81717000	63114000	67033000	98285000	66766000	66579000	80946000	61902000	77621000	45394000	65817000	62829000	71743000	66576000	86220000	80849000	88579000	73386000	82425000	67077000		GLRX1_ECOLI
sp|P68679|RS21_ECOLI	3054700000	3287900000	3748600000	4416200000	4273200000	3480600000	3544300000	3034200000	3649900000	3914000000	3528700000	3161200000	4538800000	3399900000	3851000000	3398300000	3308400000	3655000000	4168400000	3532700000	4044300000	3668700000	3710700000	4580400000		RS21_ECOLI
sp|P68567|RSMJ_ECOLI	150080000	136370000	198440000	142200000	160220000	169900000	146500000	169470000	157560000	144670000	154450000	143190000	151010000	165470000	155100000	150460000	136860000	142970000	148350000	140750000	135540000	127870000	122290000	124920000		RSMJ_ECOLI
sp|P68398|TADA_ECOLI	20191000	22837000	25276000	32259000	36005000	23385000	22272000	26457000	24752000	28742000	21009000	17549000	30284000	33896000	24084000	18993000	18420000	29506000	23455000	21744000	22736000	25919000	25897000	25883000		TADA_ECOLI
sp|P68206|YJBJ_ECOLI	1780900000	1049700000	1121700000	1754200000	1145100000	678920000	1433100000	880420000	1267700000	1501300000	1063200000	738720000	828340000	1415400000	978810000	1204700000	1053000000	1049900000	962820000	752730000	913930000	808670000	764390000	859540000		YJBJ_ECOLI
sp|P68191|SRA_ECOLI	5072800	0	9959100	0	12960000	10083000	0	0	0	14289000	10818000	0	15449000	0	16413000	13796000	12737000	10033000	11081000	0	14642000	14674000	15069000	0		SRA_ECOLI
sp|P68066|GRCA_ECOLI	431560000	451940000	412670000	572780000	537710000	352590000	473380000	561630000	438740000	523870000	597180000	491020000	653490000	636010000	639600000	629540000	754660000	686450000	743060000	675630000	769260000	643190000	835150000	927990000		GRCA_ECOLI
sp|P67910|HLDD_ECOLI	1182800000	1301100000	1311900000	1244400000	1285200000	1207100000	1162400000	1296200000	1230200000	1164200000	1159800000	1110700000	1181600000	1063500000	1162300000	1055900000	1094700000	1113400000	1092000000	992910000	1057100000	1049700000	980440000	1155400000		HLDD_ECOLI
sp|P67826|CUTC_ECOLI	57646000	59076000	68586000	57800000	60641000	70570000	44923000	52530000	54027000	46912000	53149000	53028000	55637000	60714000	53181000	44609000	44244000	49715000	45553000	46054000	42869000	46113000	43222000	54294000		CUTC_ECOLI
sp|P67762|YHBP_ECOLI	11360000	12220000	0	10255000	13540000	11324000	13479000	14776000	13958000	13121000	14385000	16185000	15740000	7440900	11221000	14294000	12347000	13010000	14075000	13802000	12616000	10493000	0	0		YHBP_ECOLI
sp|P67701|HIGA_ECOLI	0	0	0	0	0	0	0	0	0	0	0	0	0	0	0	0	43962000	0	0	0	0	0	0	0		HIGA_ECOLI
sp|P67699|YDDM_ECOLI	0	23507000	11577000	14574000	0	0	0	0	0	0	0	0	0	0	0	0	0	0	0	0	0	0	0	0		YDDM_ECOLI
sp|P67662|AAER_ECOLI	0	0	0	0	0	0	0	0	0	0	0	0	0	0	0	0	0	0	0	0	0	0	0	0		AAER_ECOLI
sp|P67660|YHAJ_ECOLI	43439000	44971000	34420000	38317000	38281000	41254000	30195000	44550000	33917000	32874000	45623000	35898000	35196000	41871000	39543000	27224000	33143000	32136000	28236000	34450000	32951000	28090000	27862000	29641000		YHAJ_ECOLI
sp|P67603|YQFB_ECOLI	179100000	156920000	131100000	147870000	157580000	213680000	195840000	160490000	169850000	125730000	94156000	137120000	204180000	147250000	107930000	152170000	150340000	137710000	173850000	67477000	137190000	103680000	145350000	248640000		YQFB_ECOLI
sp|P67553|YNFC_ECOLI	0	0	0	0	0	0	0	0	0	0	0	0	0	0	0	0	0	0	0	0	0	0	0	0		YNFC_ECOLI
sp|P67430|NEMR_ECOLI	0	0	0	0	0	0	0	0	0	0	0	0	0	0	0	0	0	0	0	0	0	0	0	0		NEMR_ECOLI
sp|P67338|YOAH_ECOLI	0	0	0	0	0	0	0	0	0	0	0	0	9836900	0	0	0	0	0	9081900	0	0	0	0	0		YOAH_ECOLI
sp|P67244|YQHA_ECOLI	0	65590000	83048000	48511000	75120000	50976000	69483000	53369000	69159000	93900000	74899000	40517000	40803000	113180000	69333000	47994000	66367000	52493000	61220000	52403000	49041000	27432000	73302000	54953000		YQHA_ECOLI
sp|P67095|YFCE_ECOLI	131490000	158290000	139850000	145730000	145340000	139880000	170810000	162810000	202240000	125220000	164560000	100190000	115180000	171270000	106060000	125320000	162340000	109310000	108610000	116060000	158050000	92140000	114340000	75310000		YFCE_ECOLI
sp|P67087|RSMI_ECOLI	473680000	543180000	512400000	602770000	505820000	536820000	542510000	563210000	596080000	605470000	596450000	556310000	603890000	452140000	524510000	551060000	530800000	453430000	527960000	483300000	507630000	512120000	511540000	387450000		RSMI_ECOLI
sp|P67080|PLPHP_ECOLI	120320000	166680000	148570000	183390000	176540000	130800000	149730000	145320000	137550000	130590000	129830000	108990000	145540000	155970000	138190000	121200000	108580000	139260000	133010000	107910000	141450000	126790000	124410000	119860000		PLPHP_ECOLI
sp|P66948|BEPA_ECOLI	50263000	52058000	43698000	35829000	39328000	42427000	44719000	60246000	49500000	35110000	46619000	47739000	40749000	38029000	45047000	34659000	46569000	34213000	33537000	38258000	36657000	32696000	32228000	43781000		BEPA_ECOLI
sp|P66817|DIAA_ECOLI	162420000	169450000	124730000	144070000	125130000	136580000	167730000	161840000	190040000	135470000	171270000	146150000	102150000	142320000	119340000	127000000	163720000	115550000	102340000	129420000	105740000	105200000	111000000	67365000		DIAA_ECOLI
sp|P65870|QUED_ECOLI	250250000	228310000	205480000	284470000	179760000	152290000	307290000	162360000	274700000	332630000	274830000	177960000	212010000	226660000	168820000	285130000	280770000	184060000	190380000	137540000	172560000	163660000	235790000	129170000		QUED_ECOLI
sp|P65556|YFCD_ECOLI	203840000	243570000	232340000	188390000	192550000	226010000	174760000	238390000	213510000	182600000	197280000	230060000	198100000	150370000	205390000	164650000	189020000	182690000	188530000	200150000	177740000	173050000	187310000	170820000		YFCD_ECOLI
sp|P65367|YQCA_ECOLI	172240000	212940000	134040000	151600000	125520000	144930000	165500000	173920000	155500000	114190000	141870000	150790000	148810000	105230000	108370000	106280000	147650000	124280000	150070000	110150000	126270000	113330000	119730000	113460000		YQCA_ECOLI
sp|P65294|YGDR_ECOLI	121390000	0	76622000	0	92378000	89759000	116210000	124850000	118040000	78098000	125730000	127480000	102280000	62859000	84039000	71707000	109130000	73793000	80151000	95357000	0	0	0	62601000		YGDR_ECOLI
sp|P65292|YGDI_ECOLI	250260000	204010000	170740000	220010000	164880000	140880000	195950000	187130000	138240000	194980000	198940000	137350000	157330000	78342000	122910000	148550000	129080000	140790000	149990000	137410000	118970000	143720000	150100000	86486000		YGDI_ECOLI
sp|P64638|FEOC_ECOLI	0	0	0	0	0	0	0	0	0	0	0	0	0	0	0	0	0	0	0	0	0	0	0	0		FEOC_ECOLI
sp|P64636|YRFG_ECOLI	66880000	61639000	64116000	76738000	64494000	54751000	62683000	67809000	68845000	70440000	62823000	76187000	72054000	62926000	73868000	61182000	60324000	66308000	64571000	51502000	61116000	63579000	61027000	84846000		YRFG_ECOLI
sp|P64624|YHEO_ECOLI	208160000	228480000	223110000	209070000	254070000	240680000	212740000	223130000	226980000	220010000	237910000	226160000	251360000	229760000	243440000	204510000	200880000	221490000	196500000	213670000	198590000	221550000	180290000	156590000		YHEO_ECOLI
sp|P64614|YHCN_ECOLI	1111000000	920550000	1117800000	1245400000	974770000	719590000	978580000	747980000	792510000	1171100000	955300000	607900000	1075500000	715020000	695920000	775850000	641980000	884040000	828690000	559820000	820490000	760860000	985070000	1047900000		YHCN_ECOLI
sp|P64612|ZAPE_ECOLI	240180000	167740000	262360000	133540000	232300000	213680000	156850000	186680000	176380000	236600000	230920000	239760000	214990000	281440000	246520000	233880000	230680000	280980000	256540000	260000000	253530000	202470000	264550000	269970000		ZAPE_ECOLI
sp|P64606|MLAE_ECOLI	10193000	15026000	39488000	15071000	29910000	23937000	20563000	30833000	18613000	29005000	22580000	37633000	28202000	21982000	0	26423000	21480000	39655000	29872000	32564000	30189000	33789000	30385000	29268000		MLAE_ECOLI
sp|P64604|MLAD_ECOLI	451560000	446930000	321040000	390360000	320370000	369230000	454660000	439000000	363840000	334280000	358060000	458290000	399120000	255350000	368740000	323840000	347140000	288380000	311950000	308320000	325270000	346570000	347540000	243460000		MLAD_ECOLI
sp|P64602|MLAB_ECOLI	45471000	46851000	49835000	67689000	54927000	37719000	60291000	52591000	62580000	62687000	61745000	47398000	46989000	59768000	54998000	51571000	53513000	50471000	39105000	53109000	48653000	40383000	56898000	44665000		MLAB_ECOLI
sp|P64599|UBIT_ECOLI	17135000	13965000	19032000	14174000	0	0	22969000	24574000	25472000	24993000	22554000	18947000	0	0	21548000	21332000	29890000	26921000	20334000	19569000	0	0	0	0		UBIT_ECOLI
sp|P64596|YRAP_ECOLI	424920000	442760000	420050000	401190000	444020000	380120000	413790000	478950000	424660000	366380000	432540000	456920000	435790000	330860000	424850000	359480000	362730000	372750000	333300000	370120000	369410000	341740000	365610000	355980000		YRAP_ECOLI
sp|P64588|YQJI_ECOLI	88395000	101920000	72561000	80896000	74587000	73455000	95455000	50936000	115480000	141700000	133650000	93935000	78584000	125800000	72342000	95703000	112740000	73258000	63092000	81173000	100880000	52399000	75319000	71257000		YQJI_ECOLI
sp|P64585|YQJE_ECOLI	0	0	0	36850000	32017000	0	23896000	0	0	0	0	0	0	0	25926000	0	0	0	0	0	0	0	0	0		YQJE_ECOLI
sp|P64581|YQJD_ECOLI	1241000000	1610500000	1528000000	1212300000	1597900000	1024000000	993710000	1030700000	1531800000	1100700000	1134100000	1429900000	1124600000	1034300000	1010900000	1089800000	1184700000	1039500000	727660000	827880000	1522900000	968880000	1503900000	1803800000		YQJD_ECOLI
sp|P64564|YGGT_ECOLI	0	0	0	0	0	0	0	0	0	0	0	0	0	25396000	0	0	0	0	0	0	14046000	0	0	11790000		YGGT_ECOLI
sp|P64559|SDHE_ECOLI	108660000	226700000	169590000	130260000	163710000	181550000	111020000	189050000	143010000	138680000	151950000	189560000	189090000	120660000	172480000	130570000	139050000	163930000	199770000	185790000	135490000	154530000	182320000	275690000		SDHE_ECOLI
sp|P64554|QUEE_ECOLI	148060000	167160000	169390000	184690000	152870000	151370000	161330000	203640000	167960000	199930000	181730000	183350000	193370000	156120000	174750000	191890000	172480000	167320000	199160000	170420000	169650000	176970000	159580000	106210000		QUEE_ECOLI
sp|P64545|YFGG_ECOLI	0	0	0	0	0	0	0	0	0	0	0	0	0	0	0	0	0	0	0	0	0	0	0	0		YFGG_ECOLI
sp|P64540|YFCL_ECOLI	788900000	986580000	666480000	888230000	677400000	1064100000	760460000	1096900000	780950000	787580000	855250000	775760000	937230000	584890000	763470000	711550000	755410000	709390000	746010000	775010000	655810000	870590000	740680000	568610000		YFCL_ECOLI
sp|P64536|YEIS_ECOLI	0	0	0	0	0	0	0	0	0	0	0	0	0	0	0	0	0	0	0	0	0	0	0	0		YEIS_ECOLI
sp|P64534|RCNB_ECOLI	0	0	0	0	0	0	0	0	0	0	0	0	0	0	0	0	0	0	0	0	0	0	0	0		RCNB_ECOLI
sp|P64506|YEBY_ECOLI	228810000	282480000	233880000	200350000	215290000	211390000	223160000	269730000	215690000	215250000	223810000	277270000	167430000	177680000	208860000	185210000	201520000	181520000	181640000	119430000	168650000	189940000	172430000	113230000		YEBY_ECOLI
sp|P64503|YEBV_ECOLI	115590000	120130000	83147000	118570000	80816000	74734000	129480000	91446000	94153000	81397000	61609000	90874000	77994000	0	48403000	114100000	57742000	68046000	48939000	44611000	61257000	45319000	55690000	0		YEBV_ECOLI
sp|P64499|YEBO_ECOLI	106590000	154910000	168540000	127990000	136560000	138590000	73229000	192210000	184730000	157700000	156070000	158920000	225070000	101160000	187380000	176730000	154060000	149710000	177540000	152130000	141220000	170840000	174850000	117010000		YEBO_ECOLI
sp|P64493|YOAF_ECOLI	0	0	0	0	0	0	0	0	0	0	0	0	0	0	0	0	0	0	0	0	0	0	0	0		YOAF_ECOLI
sp|P64490|YOAC_ECOLI	0	36280000	0	0	0	0	0	0	0	0	38124000	31406000	34289000	0	24258000	21467000	0	26895000	0	0	22304000	0	0	18258000		YOAC_ECOLI
sp|P64483|YEAK_ECOLI	121080000	158360000	116040000	103070000	107880000	143200000	128240000	167430000	130520000	91998000	123860000	129070000	120380000	96305000	128850000	99548000	131290000	121750000	98546000	119390000	107260000	94046000	93430000	71013000		YEAK_ECOLI
sp|P64479|YDIZ_ECOLI	85142000	51587000	32426000	44215000	36771000	48115000	52243000	69042000	39940000	39275000	0	0	55198000	0	32268000	30026000	0	0	0	29465000	0	25434000	0	0		YDIZ_ECOLI
sp|P64476|YDIH_ECOLI	90733000	81300000	0	70591000	55992000	56904000	0	71964000	88646000	57259000	60271000	74781000	80555000	0	68415000	69383000	65734000	45412000	50779000	0	54761000	69051000	63233000	59085000		YDIH_ECOLI
sp|P64467|CNU_ECOLI	0	0	28705000	34327000	32937000	20086000	23040000	26269000	21947000	30712000	27872000	30323000	31137000	30773000	17751000	25604000	20296000	19119000	26928000	19180000	21772000	20858000	22559000	32444000		CNU_ECOLI
sp|P64463|YDFZ_ECOLI	0	0	32532000	0	0	11244000	0	0	0	21226000	0	0	67617000	27516000	0	20478000	0	17612000	17453000	9392100	20097000	0	0	0		YDFZ_ECOLI
sp|P64455|YDCY_ECOLI	0	0	0	0	103020000	76281000	0	69549000	0	0	0	0	106000000	0	0	0	0	0	79394000	0	0	0	0	0		YDCY_ECOLI
sp|P64451|YDCL_ECOLI	548260000	571750000	397920000	413550000	336340000	400440000	493010000	496500000	428730000	392300000	424590000	501150000	399980000	294680000	383110000	415380000	393280000	387160000	415800000	333560000	320950000	387290000	357250000	154740000		YDCL_ECOLI
sp|P64448|YNBE_ECOLI	19431000	0	0	23776000	0	0	0	17909000	17373000	26400000	19387000	17544000	18433000	18023000	0	18977000	0	0	0	0	23082000	17473000	0	0		YNBE_ECOLI
sp|P64432|YPJD_ECOLI	0	0	0	0	0	0	0	0	0	0	0	0	0	0	0	0	0	0	0	0	0	0	0	0		YPJD_ECOLI
sp|P64429|YPFJ_ECOLI	146220000	135800000	105480000	123960000	118310000	120580000	153080000	163260000	125700000	101100000	147760000	135900000	131820000	88053000	118920000	120220000	133510000	94856000	116150000	123130000	105750000	102360000	114000000	74024000		YPFJ_ECOLI
sp|P64426|YDDW_ECOLI	11862000	4971900	12532000	11345000	14870000	0	0	0	6290200	9367200	5308100	0	0	9357300	7551500	9823600	5239600	7736500	0	0	8227900	0	12847000	0		YDDW_ECOLI
sp|P64423|ZNTB_ECOLI	0	0	0	199750000	203710000	0	212310000	0	0	0	0	0	184700000	142410000	0	0	0	0	0	0	0	0	0	0		ZNTB_ECOLI
sp|P63883|AMIC_ECOLI	63021000	91412000	85483000	72700000	82166000	100820000	74220000	82093000	96457000	76955000	85037000	103710000	91421000	76633000	90479000	78763000	94939000	82658000	86128000	84324000	83984000	80890000	71223000	80572000		AMIC_ECOLI
sp|P63417|YHBS_ECOLI	231870000	271710000	337820000	332730000	391240000	264920000	220280000	327890000	281710000	268500000	273980000	214050000	320780000	265310000	311070000	221770000	176350000	293880000	211910000	223960000	291040000	215320000	285280000	156880000		YHBS_ECOLI
sp|P63389|YHES_ECOLI	112790000	72950000	104250000	83658000	103790000	120690000	128780000	121340000	96938000	130420000	97233000	120160000	123210000	114250000	108730000	136790000	109450000	137440000	117820000	148920000	106190000	123010000	114850000	142310000		YHES_ECOLI
sp|P63386|MLAF_ECOLI	325690000	303290000	277170000	315940000	281070000	322950000	322000000	318460000	307240000	299620000	312400000	311650000	316610000	240620000	293570000	285930000	311000000	277060000	302850000	283130000	267580000	270400000	277070000	209030000		MLAF_ECOLI
sp|P63340|YQEG_ECOLI	0	0	0	0	0	0	0	0	0	17180000	0	0	0	0	0	0	0	13405000	0	0	0	0	0	0		YQEG_ECOLI
sp|P63284|CLPB_ECOLI	1491300000	1790600000	1604500000	1610500000	1852200000	1314000000	1405800000	1747700000	1659500000	1369800000	1645800000	1368100000	1409400000	1668700000	1484400000	1208300000	1427800000	1427700000	1170400000	1204200000	1268000000	1074800000	1214200000	1265900000
sp|P63228|GMHBB_ECOLI	274190000	319880000	219620000	287950000	222840000	243040000	208350000	320950000	255800000	196010000	266080000	273140000	255200000	193190000	237470000	216510000	235880000	204370000	241690000	261690000	226770000	253370000	226620000	142530000		GMHBB_ECOLI
sp|P63224|GMHA_ECOLI	749850000	835910000	681910000	774200000	710030000	583300000	700250000	792120000	864520000	795110000	921190000	759210000	502810000	693390000	641440000	691200000	811460000	692580000	672420000	761690000	598770000	522520000	669380000	265780000		GMHA_ECOLI
sp|P63183|KUP_ECOLI	0	0	0	0	0	0	0	0	0	0	0	0	0	0	0	0	0	0	0	0	0	0	0	0		KUP_ECOLI
sp|P63177|RLMB_ECOLI	250420000	365980000	354200000	344500000	347840000	313390000	325100000	339960000	340860000	393100000	306230000	326140000	338100000	314970000	364710000	351870000	279820000	336490000	343230000	332760000	333360000	332550000	328210000	298260000		RLMB_ECOLI
sp|P63020|NFUA_ECOLI	1980800000	2340000000	1942900000	1914100000	2047800000	2078100000	1914400000	2003600000	2009700000	1659400000	2085800000	1941800000	1691600000	1330000000	1942800000	1620400000	1874000000	1719600000	1635800000	1321800000	1592300000	1478100000	2122600000	1807600000		NFUA_ECOLI
sp|P62768|YAEH_ECOLI	351710000	344190000	354560000	368550000	406850000	305780000	325810000	306330000	325460000	341600000	298390000	303600000	307410000	306220000	340760000	311770000	272830000	321860000	290110000	257520000	324980000	246950000	323500000	360010000		YAEH_ECOLI
sp|P62707|GPMA_ECOLI	3505900000	3617200000	3465300000	3491400000	3501700000	3194300000	2988600000	3367300000	3165000000	3096300000	2942400000	3262600000	3207000000	2983500000	3546300000	3065700000	2841300000	3155400000	2889200000	2747600000	3308500000	2942700000	2898800000	3371200000		GPMA_ECOLI
sp|P62672|APAG_ECOLI	0	0	0	0	0	0	0	0	0	0	0	0	0	0	0	0	0	0	0	0	0	0	0	0		APAG_ECOLI
sp|P62623|ISPH_ECOLI	302480000	343000000	308040000	313370000	303430000	350510000	287200000	352370000	338640000	263920000	351550000	307900000	366010000	255780000	309810000	287800000	323140000	304620000	321980000	389720000	294590000	334130000	261510000	261000000		ISPH_ECOLI
sp|P62620|ISPG_ECOLI	468390000	483320000	437950000	470700000	430850000	493670000	472120000	442680000	445130000	447260000	449290000	441670000	468840000	423060000	434300000	419520000	424280000	412020000	446970000	423200000	417820000	405060000	393830000	389170000		ISPG_ECOLI
sp|P62617|ISPF_ECOLI	295520000	379780000	380050000	403160000	448370000	421340000	384520000	508020000	421070000	387680000	471320000	417980000	394760000	390970000	475670000	374730000	417930000	407520000	429440000	409910000	372060000	336670000	404650000	279690000		ISPF_ECOLI
sp|P62615|ISPE_ECOLI	143310000	130780000	125000000	124290000	120730000	108870000	124970000	129040000	136080000	124790000	117190000	129480000	111250000	111350000	137400000	122360000	105400000	90463000	117280000	110450000	124470000	113900000	102080000	114340000		ISPE_ECOLI
sp|P62517|OPGH_ECOLI	97783000	54271000	65263000	45130000	52121000	71945000	102260000	98532000	74710000	67723000	72011000	108260000	77089000	57814000	64414000	84784000	85063000	83943000	59157000	81648000	54382000	72952000	69243000	37698000		OPGH_ECOLI
sp|P62399|RL5_ECOLI	10674000000	9388400000	9052000000	10532000000	8890500000	9405300000	9715100000	9553900000	8740100000	9389400000	8425100000	9602100000	10570000000	8121300000	9412200000	8588900000	8029700000	7563800000	8989400000	7317600000	8459800000	8475000000	7781000000	10070000000
sp|P61949|FLAV_ECOLI	2483600000	2496700000	2114200000	2580200000	2202000000	2175500000	2631500000	2710300000	2288800000	2196800000	2211500000	2360200000	2264500000	1799500000	2201300000	2191600000	2124300000	2033800000	2132800000	2044100000	1982900000	2018100000	2303700000	1683900000		FLAV_ECOLI
sp|P61889|MDH_ECOLI	6885200000	8399600000	5789000000	6201900000	6266900000	7847500000	6202500000	9179000000	7514000000	5548200000	7322300000	8170200000	6234300000	5122200000	6493400000	5866300000	7755500000	6110600000	5909500000	7062800000	6361200000	5916400000	6083900000	4825800000		MDH_ECOLI
sp|P61887|RMLA2_ECOLI	89472000	64844000	73298000	75629000	79667000	73840000	71787000	72211000	74209000	94250000	80728000	66195000	101170000	97021000	72806000	106150000	65423000	68804000	80699000	72611000	75580000	72304000	70866000	81371000		RMLA2_ECOLI
sp|P61714|RISB_ECOLI	2638900000	2950900000	2377000000	2624200000	2062500000	2440300000	2312300000	2782900000	2384800000	2010300000	2288500000	2862800000	2681900000	1800900000	2492700000	2110000000	2310900000	1865600000	2242800000	2263400000	2072600000	2354500000	2079900000	1731900000		RISB_ECOLI
sp|P61517|CAN_ECOLI	961610000	1057400000	1137700000	1137600000	1213600000	1087900000	1092300000	1104900000	1230700000	1054600000	1225400000	1046200000	1167200000	1016600000	977340000	1023900000	1049900000	1007500000	1146600000	1061700000	1007200000	841980000	938220000	909420000		CAN_ECOLI
sp|P61320|LOLB_ECOLI	246860000	255830000	242690000	247000000	225560000	242600000	260420000	228780000	238360000	219650000	242210000	233050000	241450000	211010000	228760000	211490000	214220000	203150000	220070000	187590000	196530000	209940000	221810000	233200000		LOLB_ECOLI
sp|P61316|LOLA_ECOLI	643450000	635650000	493040000	687190000	578730000	622170000	661830000	638330000	683020000	646990000	582520000	571960000	634530000	549120000	562390000	544100000	568760000	554600000	652780000	574520000	540360000	548360000	645330000	599880000		LOLA_ECOLI
sp|P61175|RL22_ECOLI	6490300000	6112500000	5521900000	6479900000	5058400000	5175400000	5998000000	5522400000	5451100000	5795900000	5164100000	5340100000	6396700000	4630600000	5217100000	5235200000	4771300000	4862400000	5219700000	4897900000	4949100000	5000500000	5091800000	5246400000
sp|P60955|LGT_ECOLI	64984000	59097000	48599000	38271000	32409000	62232000	69151000	59248000	72071000	49254000	62684000	74573000	52045000	61204000	34162000	72457000	73120000	58023000	45994000	60937000	33409000	48767000	52254000	0		LGT_ECOLI
sp|P60906|SYH_ECOLI	1049500000	1030000000	948140000	1016100000	870060000	885600000	1066400000	937960000	995930000	938670000	946710000	888450000	920450000	858910000	892580000	926060000	944110000	852990000	874510000	848620000	889280000	919920000	822290000	781900000		SYH_ECOLI
sp|P60869|YBJL_ECOLI	0	0	0	0	0	0	0	0	0	0	0	0	0	0	0	0	0	0	0	0	0	0	0	0		YBJL_ECOLI
sp|P60785|LEPA_ECOLI	306830000	160240000	256940000	160170000	217610000	285360000	325760000	271420000	237840000	270840000	238910000	310800000	294460000	292870000	258650000	320250000	284910000	355600000	232140000	394020000	226890000	299280000	258060000	272070000		LEPA_ECOLI
sp|P60782|PLSY_ECOLI	0	0	0	0	0	0	0	0	0	0	0	0	0	0	0	0	0	0	0	0	0	0	0	0		PLSY_ECOLI
sp|P60757|HIS1_ECOLI	131830000	183340000	152140000	142820000	149160000	128050000	113200000	165270000	147080000	119460000	148040000	168110000	122230000	128180000	143110000	127540000	139380000	125960000	120190000	149580000	137380000	113340000	119740000	113000000		HIS1_ECOLI
sp|P60752|MSBA_ECOLI	168150000	115320000	128520000	101920000	116290000	172730000	193390000	140570000	137700000	153100000	143290000	154500000	147370000	134280000	135120000	163960000	158810000	142130000	125500000	180370000	130510000	148500000	153900000	114470000		MSBA_ECOLI
sp|P60723|RL4_ECOLI	8632800000	8942200000	9868900000	10490000000	9867700000	8950200000	9490100000	9760400000	10591000000	11203000000	9086100000	10542000000	11174000000	10302000000	10648000000	10044000000	9366900000	9667900000	10107000000	8219800000	11484000000	9877300000	10046000000	15395000000		RL4_ECOLI
sp|P60720|LIPB_ECOLI	85970000	92512000	87862000	104010000	87957000	88841000	103860000	106420000	85999000	85298000	85113000	85859000	103440000	79646000	100510000	72806000	71861000	84513000	77815000	76318000	84145000	77775000	78084000	89263000		LIPB_ECOLI
sp|P60716|LIPA_ECOLI	5417900000	6346400000	5516900000	6117600000	5317500000	4815400000	5950200000	6843200000	5838000000	5731600000	5758000000	5952200000	4845500000	4419100000	5471300000	5057700000	5256800000	4612300000	4874200000	4525300000	4738100000	4165900000	5085300000	3417300000		LIPA_ECOLI
sp|P60664|HIS6_ECOLI	108070000	134500000	109580000	113600000	107760000	108370000	117650000	134340000	121420000	96547000	111360000	120410000	70428000	113210000	111150000	82214000	94987000	89491000	81411000	103990000	87422000	81183000	84265000	72540000		HIS6_ECOLI
sp|P60651|SPEB_ECOLI	700460000	668010000	545750000	605180000	502090000	626510000	655710000	674670000	616800000	562060000	594120000	679950000	612710000	435520000	578430000	572100000	543270000	513390000	595630000	606910000	478150000	561050000	501880000	368200000		SPEB_ECOLI
sp|P60624|RL24_ECOLI	4370200000	4730900000	4643900000	5771800000	5052900000	4325300000	4582000000	3548600000	4428900000	5188100000	3895600000	3771100000	4662800000	4364400000	4336300000	4123900000	3694600000	4730800000	4592800000	3446600000	4361800000	4436600000	4551200000	5759600000
sp|P60595|HIS5_ECOLI	165410000	117980000	153040000	160080000	159870000	102970000	160370000	178690000	170990000	119870000	120670000	141970000	161710000	128860000	138540000	130530000	142220000	105270000	106230000	141170000	139980000	109500000	126600000	94083000		HIS5_ECOLI
sp|P60560|GUAC_ECOLI	485060000	459680000	346840000	391090000	355020000	365080000	455560000	499560000	491120000	341160000	453860000	446030000	394730000	299200000	402620000	352210000	438740000	352860000	309020000	405430000	383670000	304970000	323000000	160250000		GUAC_ECOLI
sp|P60546|KGUA_ECOLI	251420000	348610000	323910000	355060000	318460000	339030000	424480000	393570000	329920000	410250000	335340000	259720000	415920000	295770000	329230000	320170000	275570000	264090000	340630000	320000000	282570000	345540000	325090000	291870000		KGUA_ECOLI
sp|P60472|UPPS_ECOLI	143240000	140000000	125220000	131750000	101850000	167920000	149320000	157230000	113020000	123910000	150830000	151810000	168220000	0	137680000	163840000	143030000	129170000	134540000	176090000	116960000	125000000	150480000	93274000		UPPS_ECOLI
sp|P60438|RL3_ECOLI	9808900000	9803100000	10204000000	11493000000	9750200000	10457000000	10660000000	9340300000	9081100000	9810100000	9608200000	11745000000	12516000000	12450000000	10905000000	10634000000	8411300000	9403400000	9374900000	9008700000	10704000000	10550000000	10089000000	18388000000		RL3_ECOLI
sp|P60422|RL2_ECOLI	8476400000	7780400000	7793700000	9398100000	7587900000	8177100000	8242300000	6454300000	7035600000	8277400000	6718400000	7349600000	8989900000	7825100000	8329900000	7946900000	6949100000	7400900000	7970200000	6505400000	7911500000	7886500000	7577100000	11771000000
sp|P60390|RSMH_ECOLI	341720000	358370000	261210000	297620000	252720000	292570000	314340000	306590000	269620000	258630000	294910000	293780000	299200000	214080000	264140000	255910000	265140000	223220000	281990000	276360000	224540000	236350000	239160000	220860000		RSMH_ECOLI
sp|P60340|TRUB_ECOLI	259260000	278020000	288750000	332650000	276290000	271250000	316530000	282080000	287910000	321620000	295300000	239600000	325940000	265920000	230270000	260170000	223790000	245050000	247660000	223270000	245400000	257960000	256060000	232840000		TRUB_ECOLI
sp|P60293|MUKF_ECOLI	139870000	142080000	125520000	119920000	124710000	131160000	126470000	148260000	129410000	124170000	124130000	139310000	114790000	118310000	128630000	121820000	120470000	108190000	108450000	114340000	109280000	113670000	111750000	102780000		MUKF_ECOLI
sp|P60240|RAPA_ECOLI	588750000	486030000	523710000	531570000	467640000	530350000	617920000	547130000	512260000	643790000	509790000	522340000	635600000	558050000	520850000	624340000	543910000	572160000	540280000	584900000	469120000	540390000	455810000	457860000		RAPA_ECOLI
sp|P56580|PTHB_ECOLI	0	16053000	0	0	0	16979000	0	0	0	0	0	0	0	0	0	0	0	22444000	0	15202000	0	0	0	0		PTHB_ECOLI
sp|P56262|DLHH_ECOLI	62600000	142700000	70831000	103550000	88134000	70589000	114890000	107560000	103300000	116400000	105080000	85246000	71680000	96231000	77452000	118210000	98312000	90118000	226870000	61426000	71641000	79482000	88163000	41675000		DLHH_ECOLI
sp|P56258|WECF_ECOLI	39891000	40253000	32144000	39840000	35105000	36732000	40453000	42781000	40143000	34235000	34900000	36995000	37497000	34654000	32734000	30428000	39899000	30376000	35868000	35469000	37893000	34554000	40078000	29002000		WECF_ECOLI
sp|P55734|YGAP_ECOLI	59665000	68380000	61278000	70141000	101830000	90695000	71399000	76724000	61722000	80157000	69524000	61333000	89742000	87656000	66587000	79702000	72597000	82247000	81639000	72268000	61581000	61280000	70272000	56153000		YGAP_ECOLI
sp|P55138|YGCE_ECOLI	0	0	0	0	0	0	0	0	0	0	0	0	0	0	0	0	0	0	0	0	0	0	0	0		YGCE_ECOLI
sp|P55135|RLMD_ECOLI	64808000	47244000	51778000	44151000	50711000	53254000	57394000	63596000	52265000	56638000	48022000	40540000	39359000	43181000	48607000	49242000	45989000	47012000	49411000	48490000	41841000	61980000	49750000	41118000		RLMD_ECOLI
sp|P54901|CSIE_ECOLI	0	0	0	0	0	0	0	0	0	0	0	0	0	0	0	0	0	0	0	0	0	0	0	0		CSIE_ECOLI
sp|P54746|MNGB_ECOLI	0	0	0	0	0	0	0	0	0	0	0	0	0	0	0	0	0	0	0	0	0	0	0	0		MNGB_ECOLI
sp|P52697|6PGL_ECOLI	832730000	1107100000	930030000	935260000	1001100000	885080000	1020000000	1327400000	983700000	931750000	1007600000	1040900000	985080000	745620000	1041200000	927390000	920840000	903910000	875900000	1016700000	924230000	825770000	863320000	504030000		6PGL_ECOLI
sp|P52647|NIFJ_ECOLI	128650000	87272000	107440000	75309000	90450000	130790000	149720000	147150000	98981000	139690000	112530000	158520000	143950000	121660000	121730000	148030000	136720000	140470000	109730000	156590000	99770000	132150000	127010000	99476000		NIFJ_ECOLI
sp|P52645|YDBH_ECOLI	0	0	0	5752000	0	0	0	0	0	0	0	0	0	0	0	9913400	0	0	0	0	0	0	0	0		YDBH_ECOLI
sp|P52644|HSLJ_ECOLI	173870000	186940000	180490000	165390000	131070000	136020000	148010000	161840000	162310000	121510000	125730000	153960000	146960000	97851000	135300000	118710000	132770000	111320000	121340000	78764000	120150000	111430000	124760000	69815000		HSLJ_ECOLI
sp|P52643|LDHD_ECOLI	222660000	265040000	261220000	240710000	249260000	215110000	215580000	267720000	255880000	224370000	252630000	265970000	213940000	238870000	247120000	213730000	235820000	247210000	213310000	211880000	238040000	196210000	204490000	177010000		LDHD_ECOLI
sp|P52143|YPJA_ECOLI	0	278750000	169990000	0	198610000	196330000	0	221270000	216110000	207630000	208710000	0	0	172300000	214750000	0	204850000	0	0	0	0	0	199030000	191550000		YPJA_ECOLI
sp|P52119|RATB_ECOLI	138840000	138210000	128900000	134090000	124290000	140280000	129680000	136210000	146760000	120990000	117200000	111050000	123060000	148780000	103780000	112900000	100540000	105080000	110900000	124650000	99300000	88469000	107350000	147560000		RATB_ECOLI
sp|P52108|RSTA_ECOLI	88071000	94707000	115690000	105370000	117290000	101710000	93516000	86282000	103860000	105340000	100380000	79092000	106340000	116760000	89685000	83289000	90177000	99517000	86355000	67789000	90217000	68937000	87067000	79519000		RSTA_ECOLI
sp|P52102|YFHL_ECOLI	0	0	0	0	0	0	0	0	0	0	0	0	0	0	0	0	0	0	0	0	0	0	0	0		YFHL_ECOLI
sp|P52101|GLRK_ECOLI	0	0	0	0	0	0	0	0	0	0	0	0	0	0	0	0	0	0	0	0	0	0	0	0		GLRK_ECOLI
sp|P52097|TILS_ECOLI	69082000	93889000	69426000	65564000	85892000	99490000	57733000	50473000	73346000	66439000	69294000	55207000	0	67475000	72779000	59558000	68186000	77609000	52962000	57385000	77874000	60255000	62872000	0		TILS_ECOLI
sp|P52096|YAER_ECOLI	129530000	141430000	160050000	85184000	0	118880000	81377000	0	106200000	58129000	103880000	89409000	84447000	82009000	72617000	0	102970000	74250000	64903000	93634000	69062000	92151000	62166000	69373000		YAER_ECOLI
sp|P52094|HISQ_ECOLI	0	0	0	0	8627900	20580000	0	17392000	0	0	13718000	17374000	0	0	0	0	0	0	0	28332000	19860000	15508000	0	0		HISQ_ECOLI
sp|P52076|QSEB_ECOLI	30147000	22503000	37222000	29056000	40283000	30457000	27327000	32282000	21696000	22481000	25506000	22889000	23425000	33225000	29530000	19874000	24120000	24601000	19649000	20695000	19290000	16772000	19301000	27002000		QSEB_ECOLI
sp|P52067|FSR_ECOLI	0	23508000	0	0	0	66074000	0	0	0	0	0	0	0	0	0	44937000	0	35178000	0	39392000	29730000	0	0	17592000		FSR_ECOLI
sp|P52062|HEMW_ECOLI	43493000	55132000	80482000	78378000	72894000	52449000	56953000	63467000	64916000	74346000	67754000	52493000	67660000	65379000	64280000	54721000	52562000	65254000	62717000	49267000	69868000	55022000	58250000	61873000		HEMW_ECOLI
sp|P52061|IXTPA_ECOLI	174530000	105950000	150710000	165330000	194500000	130330000	145320000	154730000	158190000	147610000	125990000	178760000	140090000	172150000	133640000	131760000	124330000	152030000	167110000	129660000	155940000	122430000	153030000	136020000		IXTPA_ECOLI
sp|P52060|YGGU_ECOLI	96205000	71758000	66329000	90722000	56478000	79700000	83758000	89893000	0	70608000	0	83356000	76669000	43062000	55613000	67005000	0	0	66818000	55320000	51839000	59873000	56596000	38609000		YGGU_ECOLI
sp|P52045|SCPB_ECOLI	0	0	0	0	0	0	0	0	0	0	0	0	0	0	0	0	0	0	0	0	0	0	0	0		SCPB_ECOLI
sp|P52044|YGFI_ECOLI	0	0	0	50774000	0	30762000	29528000	31330000	0	38189000	0	0	31440000	37179000	0	0	0	0	0	27691000	0	0	0	0		YGFI_ECOLI
sp|P52007|YECM_ECOLI	150230000	168100000	152570000	137610000	146920000	135340000	155890000	193320000	163370000	126880000	153150000	183980000	143520000	132360000	165230000	116780000	137000000	142700000	123950000	143050000	140690000	120800000	154100000	130670000		YECM_ECOLI
sp|P52006|NUDI_ECOLI	0	0	0	0	0	0	0	0	0	0	0	0	0	0	0	0	0	0	0	0	0	0	0	0		NUDI_ECOLI
sp|P51981|AEEP_ECOLI	38186000	41751000	42431000	35897000	38798000	39221000	33543000	38159000	46308000	31960000	34351000	42125000	40588000	33163000	41870000	41252000	34587000	45481000	44730000	47900000	35728000	36256000	35339000	30877000		AEEP_ECOLI
sp|P51025|SFGH1_ECOLI	41322000	36348000	17973000	34204000	27828000	0	30536000	0	0	23000000	0	0	0	22944000	0	23495000	0	31360000	18997000	28277000	21708000	29716000	0	33626000		SFGH1_ECOLI
sp|P51024|YAIL_ECOLI	198020000	150840000	114480000	135000000	105320000	112870000	177600000	163610000	160710000	127410000	140640000	154120000	162690000	122610000	107230000	144860000	148060000	98224000	111060000	126480000	93523000	108880000	105150000	109400000		YAIL_ECOLI
sp|P50466|AER_ECOLI	0	0	0	0	0	0	0	0	0	0	0	0	0	0	0	0	0	0	0	0	0	0	0	0		AER_ECOLI
sp|P50465|END8_ECOLI	0	13265000	13655000	15686000	13666000	14168000	13646000	11209000	0	9105100	16305000	0	0	9140200	15169000	10362000	17730000	13747000	7995000	15824000	14544000	0	9653000	9056000		END8_ECOLI
sp|P50456|MLC_ECOLI	29845000	25035000	30208000	34414000	33221000	42289000	22430000	27395000	34409000	36284000	32829000	41284000	28232000	27933000	32828000	32392000	33822000	29760000	35998000	33940000	28067000	29006000	29942000	21059000		MLC_ECOLI
sp|P46891|COF_ECOLI	0	0	0	0	0	0	0	0	0	0	0	0	0	0	0	0	0	0	0	0	0	0	0	0		COF_ECOLI
sp|P46890|YBAE_ECOLI	30118000	31824000	31163000	22601000	34206000	35448000	29964000	39781000	43679000	25622000	37739000	35822000	32840000	31366000	31175000	28830000	30756000	31641000	24711000	31163000	27185000	27269000	32131000	22540000		YBAE_ECOLI
sp|P46889|FTSK_ECOLI	111050000	98070000	86896000	79461000	82461000	113480000	111480000	109130000	97250000	85504000	88558000	112320000	102160000	67095000	90944000	93566000	97443000	93955000	92337000	117070000	89149000	96985000	89209000	76567000		FTSK_ECOLI
sp|P46888|USPC_ECOLI	0	0	0	0	0	0	0	0	0	0	0	0	0	0	0	0	0	0	0	0	0	0	0	0		USPC_ECOLI
sp|P46859|GNTK_ECOLI	0	0	0	0	0	0	0	0	0	0	0	0	0	0	0	0	0	0	35763000	0	0	0	0	34430000		GNTK_ECOLI
sp|P46853|YHHX_ECOLI	170810000	165550000	159690000	143640000	160950000	175140000	183860000	181990000	160200000	149880000	166940000	169360000	170350000	146100000	170480000	153290000	170700000	160580000	162080000	158110000	139980000	157850000	157210000	135870000		YHHX_ECOLI
sp|P46852|YHHW_ECOLI	21734000	30995000	41325000	39261000	41531000	36310000	30605000	41601000	35596000	33267000	39115000	34221000	43877000	33403000	23132000	26459000	30544000	32676000	0	37478000	31749000	23857000	46981000	31933000		YHHW_ECOLI
sp|P46850|RTCB_ECOLI	0	0	0	0	0	0	0	0	0	0	0	0	0	0	0	0	0	0	0	0	0	0	0	0		RTCB_ECOLI
sp|P46837|YHGF_ECOLI	245930000	163250000	210960000	170580000	220680000	266030000	285820000	243490000	215140000	245320000	219820000	250470000	234780000	209690000	216690000	251940000	239980000	293180000	206200000	317430000	206560000	239450000	245780000	227480000		YHGF_ECOLI
sp|P46482|AAEA_ECOLI	26944000	34531000	37311000	32663000	0	0	33949000	49397000	28136000	34108000	36817000	42047000	40657000	30757000	34045000	0	0	28542000	0	38832000	36177000	0	0	46060000		AAEA_ECOLI
sp|P46474|YHDP_ECOLI	254260000	319750000	331630000	267230000	286000000	327290000	314640000	348420000	332850000	238750000	319350000	357710000	370250000	247920000	281400000	280570000	289950000	277360000	293840000	304030000	278990000	314300000	315300000	236280000		YHDP_ECOLI
sp|P46187|RSEC_ECOLI	25007000	39504000	20838000	20770000	20753000	28983000	21627000	32253000	22803000	22080000	32392000	34428000	29670000	15902000	22223000	24580000	21501000	23684000	25201000	31804000	25180000	22736000	0	11808000		RSEC_ECOLI
sp|P46130|YBHC_ECOLI	974730000	887010000	712180000	874520000	598660000	788170000	942300000	851280000	742190000	655650000	745060000	871560000	794630000	515980000	701080000	615220000	619870000	549080000	632460000	615460000	601230000	646250000	593700000	603320000		YBHC_ECOLI
sp|P46118|HEXR_ECOLI	74927000	84365000	78691000	74447000	80255000	87263000	73132000	84724000	79168000	72113000	85156000	77520000	79408000	63011000	74873000	60766000	86473000	71248000	67220000	67192000	66555000	57966000	68905000	71306000		HEXR_ECOLI
sp|P45955|CPOB_ECOLI	1037500000	977000000	766700000	978530000	800690000	808350000	1151900000	1124500000	1126400000	1036400000	1171200000	880420000	877400000	718380000	806340000	919560000	1091100000	799900000	870820000	715340000	766810000	895280000	931140000	774510000		CPOB_ECOLI
sp|P45807|YBAM_ECOLI	22324000	35550000	30658000	30096000	30904000	0	0	26103000	28903000	0	0	0	35845000	0	0	24253000	0	0	0	27027000	25092000	0	0	29743000		YBAM_ECOLI
sp|P45800|IGAA_ECOLI	165930000	140260000	136560000	135660000	154900000	173580000	131650000	197150000	159860000	154810000	194450000	174260000	136620000	112210000	132120000	170350000	205530000	151430000	134760000	136610000	130290000	126910000	171200000	105260000		IGAA_ECOLI
sp|P45799|NUDE_ECOLI	268640000	306280000	256140000	275980000	249200000	322730000	253270000	318150000	274610000	247970000	271770000	297700000	323310000	200770000	282370000	247860000	273200000	259020000	289780000	278370000	250620000	230290000	250380000	252810000		NUDE_ECOLI
sp|P45795|YRDB_ECOLI	24244000	37806000	45698000	36834000	31579000	33641000	41552000	0	35964000	0	0	0	0	0	0	0	0	0	31641000	0	0	0	0	0		YRDB_ECOLI
sp|P45771|YRDD_ECOLI	0	0	0	0	0	0	0	0	0	0	0	0	0	0	0	0	0	0	0	0	0	0	0	0		YRDD_ECOLI
sp|P45758|GSPD_ECOLI	0	0	0	0	0	0	0	0	0	0	0	0	0	0	0	0	0	0	0	0	0	0	0	0		GSPD_ECOLI
sp|P45748|TSAC_ECOLI	268650000	317750000	261470000	270800000	231610000	291660000	297880000	276140000	295280000	268850000	298340000	266280000	299410000	229330000	264600000	288310000	254860000	235480000	246640000	244730000	195100000	243440000	267630000	196680000		TSAC_ECOLI
sp|P45578|LUXS_ECOLI	1960900000	2146300000	1856600000	1857900000	1990000000	1825000000	1992700000	2176500000	1809100000	1620300000	1806100000	1840900000	1737600000	1662800000	1817800000	1529500000	1635900000	1535700000	1653900000	1644700000	1746000000	1372200000	1693600000	1458000000		LUXS_ECOLI
sp|P45577|PROQ_ECOLI	1150000000	1305500000	1363200000	1450700000	1203500000	1226300000	1555900000	1288100000	1437000000	1663000000	1390600000	1169000000	1583000000	1340200000	1252500000	1337200000	1231200000	1157400000	1225100000	1106100000	1188100000	1318800000	1132500000	1182400000		PROQ_ECOLI
sp|P45568|DXR_ECOLI	106480000	101460000	89758000	95896000	81360000	105440000	96177000	98292000	102730000	99782000	96732000	98870000	100850000	80306000	94974000	85013000	93142000	89887000	86738000	87947000	91114000	88052000	93184000	58578000		DXR_ECOLI
sp|P45565|AIS_ECOLI	1688900000	1538900000	1330000000	1794000000	1491700000	1857000000	1962700000	1715600000	1426600000	1454000000	1268500000	1437500000	1718000000	1346600000	1518700000	1351200000	1294100000	1236600000	1637400000	1208700000	1487900000	1712600000	1539000000	1590100000		AIS_ECOLI
sp|P45552|YHFZ_ECOLI	0	0	0	0	0	0	0	0	0	0	20348000	0	0	0	0	0	0	0	0	19958000	0	0	0	0		YHFZ_ECOLI
sp|P45544|FRLR_ECOLI	41712000	46922000	38940000	38534000	37862000	36887000	35822000	38236000	45081000	38122000	39785000	37469000	37387000	43755000	35641000	35246000	33998000	31723000	33178000	32047000	39590000	25411000	38962000	24651000		FRLR_ECOLI
sp|P45537|YHFK_ECOLI	0	0	0	0	0	0	0	0	0	0	0	0	0	0	0	0	0	0	0	0	0	0	0	0		YHFK_ECOLI
sp|P45532|TUSD_ECOLI	0	0	0	0	0	0	0	0	0	0	0	0	0	0	0	0	0	0	0	0	0	0	0	0		TUSD_ECOLI
sp|P45531|TUSC_ECOLI	36498000	46070000	0	0	49384000	40391000	36959000	50357000	0	33047000	0	39001000	0	0	0	0	0	0	0	0	30023000	0	28358000	0		TUSC_ECOLI
sp|P45530|TUSB_ECOLI	41034000	38268000	38867000	36787000	37178000	26974000	43082000	43567000	44591000	32615000	41947000	36917000	23646000	30529000	34287000	33825000	37170000	30024000	30391000	32850000	32805000	34451000	33267000	32478000		TUSB_ECOLI
sp|P45524|YHET_ECOLI	34521000	34359000	25450000	29289000	27349000	32000000	40517000	28995000	36448000	35616000	23156000	39160000	34714000	32744000	26036000	33313000	34020000	27157000	30242000	23782000	30491000	28104000	29243000	30336000		YHET_ECOLI
sp|P45523|FKBA_ECOLI	1378700000	1624500000	1427900000	1540800000	1442700000	1595300000	1503100000	1779100000	1639500000	1425600000	1566500000	1732900000	1766800000	1201800000	1594000000	1476100000	1573400000	1531400000	1383600000	1467800000	1466800000	1498400000	1649400000	1453100000		FKBA_ECOLI
sp|P45470|YHBO_ECOLI	58888000	57475000	51597000	61434000	47820000	44509000	50085000	42861000	50572000	43037000	45054000	50930000	54950000	31479000	44356000	0	32225000	40842000	38624000	44565000	32827000	47697000	0	33992000		YHBO_ECOLI
sp|P45469|YRAR_ECOLI	0	0	0	0	0	0	0	0	0	0	0	0	0	0	0	0	0	0	0	0	0	0	0	0		YRAR_ECOLI
sp|P45464|LPOA_ECOLI	208190000	237680000	225630000	241470000	234440000	237570000	214730000	231200000	228550000	209390000	211030000	238580000	235760000	165000000	225400000	198260000	198450000	220370000	216480000	191440000	210670000	190760000	230860000	207190000		LPOA_ECOLI
sp|P45425|NANK_ECOLI	45102000	39189000	31541000	33187000	53853000	61135000	40126000	62539000	51727000	30825000	58937000	77683000	40108000	51325000	47803000	42884000	66341000	54929000	38002000	58431000	47883000	38990000	49061000	48721000		NANK_ECOLI
sp|P45424|YHCH_ECOLI	123880000	130960000	119750000	114790000	122150000	135930000	100180000	188130000	0	0	116140000	158990000	0	132170000	124930000	83971000	102100000	104300000	101960000	107900000	130140000	99117000	109420000	0		YHCH_ECOLI
sp|P45395|KDSD_ECOLI	57439000	50183000	74823000	59441000	77703000	72886000	80649000	69113000	72180000	75795000	66578000	75480000	76763000	89097000	83039000	65647000	66957000	102960000	62039000	88110000	89761000	70225000	78314000	70387000		KDSD_ECOLI
sp|P43672|UUP_ECOLI	297370000	209910000	236410000	204280000	186120000	268970000	316400000	300250000	232190000	244570000	221140000	305020000	286900000	208460000	228700000	257300000	229330000	229560000	217980000	275710000	192390000	268150000	220680000	198160000		UUP_ECOLI
sp|P43671|PQIB_ECOLI	156370000	162540000	151930000	138300000	140630000	134360000	165820000	165960000	148030000	148490000	158450000	150080000	151030000	120040000	140530000	129120000	138630000	120110000	131480000	133520000	129740000	128870000	123100000	119160000		PQIB_ECOLI
sp|P43533|FLGN_ECOLI	30962000	30813000	0	39321000	28080000	41209000	46932000	38950000	35609000	33592000	32546000	0	57925000	26324000	33125000	30767000	31929000	21647000	30466000	21264000	0	27804000	0	0		FLGN_ECOLI
sp|P43341|LPXH_ECOLI	28683000	34993000	27240000	32336000	34160000	24979000	39638000	36125000	37620000	34638000	0	33962000	0	23503000	32403000	29651000	22445000	26806000	29620000	23811000	24376000	29537000	29043000	0		LPXH_ECOLI
sp|P43337|NUDL_ECOLI	0	0	0	0	0	15896000	0	0	0	0	12741000	0	0	0	32754000	0	0	0	0	0	0	0	0	0		NUDL_ECOLI
sp|P43329|HRPA_ECOLI	346610000	290220000	376650000	303570000	325100000	352920000	345080000	335370000	335930000	361930000	282560000	321550000	378520000	363180000	318840000	317930000	289130000	343530000	333190000	298660000	329060000	340940000	289050000	332760000		HRPA_ECOLI
sp|P42641|OBG_ECOLI	534610000	493830000	503950000	530740000	408920000	406410000	479780000	482400000	475750000	523880000	451320000	466380000	544610000	360080000	420970000	458810000	382940000	339490000	433940000	404080000	377700000	453750000	383310000	328290000		OBG_ECOLI
sp|P42632|TDCE_ECOLI	0	0	0	0	0	0	0	0	0	0	26422000	0	0	0	0	0	0	24501000	0	0	0	0	0	0		TDCE_ECOLI
sp|P42630|TDCG_ECOLI	0	0	0	0	0	0	0	0	0	0	0	0	0	0	0	0	0	0	0	0	0	0	0	0		TDCG_ECOLI
sp|P42626|YHAM_ECOLI	72960000	57675000	54945000	52191000	67730000	64400000	88993000	68596000	52572000	70544000	63249000	61013000	77369000	75371000	61618000	53164000	55395000	74632000	49346000	76804000	50321000	68215000	51830000	61403000		YHAM_ECOLI
sp|P42624|YHAK_ECOLI	0	0	0	0	0	0	0	0	0	0	0	0	0	0	0	0	0	0	0	0	0	0	0	0		YHAK_ECOLI
sp|P42620|YQJG_ECOLI	51052000	60737000	74159000	57132000	67432000	63244000	63620000	52132000	56850000	61812000	68015000	54742000	65003000	75582000	53144000	47788000	58533000	57167000	52806000	42490000	46824000	47547000	40519000	43883000		YQJG_ECOLI
sp|P42616|YQJC_ECOLI	3489200	14802000	18669000	31555000	24963000	9195400	12143000	5733500	14478000	23687000	19450000	22933000	27851000	21410000	31244000	30423000	24670000	21492000	33367000	13238000	29663000	26805000	29517000	27369000		YQJC_ECOLI
sp|P42604|UXAA_ECOLI	22928000	16881000	20443000	22398000	0	0	18241000	24532000	21519000	0	23558000	19254000	0	0	17800000	0	20847000	0	0	0	0	0	0	0		UXAA_ECOLI
sp|P42599|YGJR_ECOLI	21812000	0	24613000	0	0	0	0	27224000	0	24690000	0	0	0	0	0	26002000	24374000	0	26378000	41237000	0	21214000	0	20218000		YGJR_ECOLI
sp|P42597|UTPP_ECOLI	0	3430000	15143000	27906000	23875000	19667000	20396000	2635900	7879600	28348000	18801000	15845000	27561000	20549000	35663000	25574000	33075000	29236000	17748000	21823000	28491000	0	24747000	0		UTPP_ECOLI
sp|P42596|RLMG_ECOLI	203270000	151420000	155780000	180860000	147610000	178750000	178840000	148650000	159900000	161390000	134770000	158870000	174320000	141600000	148890000	141260000	145180000	156150000	151120000	148700000	145460000	143620000	121800000	169030000		RLMG_ECOLI
sp|P42593|FADH_ECOLI	28122000	28985000	24789000	19037000	21634000	26560000	29524000	33819000	27765000	24081000	28895000	30115000	30527000	28702000	23320000	30876000	28924000	31702000	25482000	32814000	25503000	26111000	23783000	23353000		FADH_ECOLI
sp|P42589|YGJH_ECOLI	39045000	35378000	43657000	35949000	30096000	37830000	28748000	32652000	30856000	31211000	29070000	0	0	0	33950000	29168000	0	37076000	36698000	0	24329000	0	25647000	0		YGJH_ECOLI
sp|P41409|RIHA_ECOLI	287290000	393490000	342760000	379250000	349100000	358200000	335690000	405370000	385720000	358600000	383450000	342210000	277090000	350440000	345930000	311500000	371470000	390250000	377380000	348620000	342230000	340120000	318190000	357540000		RIHA_ECOLI
sp|P41407|AZOR_ECOLI	138720000	159020000	162810000	104700000	131280000	106460000	98939000	125500000	150530000	127840000	139630000	132170000	127340000	134060000	126560000	100180000	128210000	133120000	138780000	132020000	120740000	123620000	123970000	154120000		AZOR_ECOLI
sp|P41052|MLTB_ECOLI	145870000	131630000	121630000	119390000	107610000	116880000	149190000	157290000	149290000	118830000	147350000	121790000	98170000	118570000	119840000	107200000	119040000	118190000	111960000	113210000	92585000	107440000	114740000	105800000		MLTB_ECOLI
sp|P41039|YBII_ECOLI	0	0	0	0	0	0	0	0	0	0	0	0	0	0	0	0	0	0	0	0	0	0	0	0		YBII_ECOLI
sp|P40874|MTOX_ECOLI	198990000	210320000	246700000	236940000	252180000	197410000	240670000	216770000	261420000	239570000	253410000	204950000	206770000	256350000	247470000	218910000	229480000	223840000	217760000	200790000	222160000	197380000	204200000	163150000		MTOX_ECOLI
sp|P40719|QSEC_ECOLI	25431000	24338000	25503000	28048000	30282000	31662000	25433000	43370000	30650000	27143000	30904000	28337000	32281000	26894000	29627000	31077000	33205000	33710000	30149000	29688000	29213000	24792000	24559000	23837000		QSEC_ECOLI
sp|P40711|ARFB_ECOLI	0	0	0	0	0	0	0	0	0	0	0	0	0	0	0	0	0	0	0	0	0	0	0	0		ARFB_ECOLI
sp|P40710|NLPE_ECOLI	82010000	73615000	65221000	93243000	83300000	73979000	82032000	83833000	74118000	72366000	68412000	71825000	69603000	60751000	66607000	57324000	60777000	70493000	58304000	70291000	74367000	66438000	78245000	43987000		NLPE_ECOLI
sp|P40191|PDXK_ECOLI	124840000	113990000	111850000	120300000	120810000	104650000	127660000	159560000	164800000	117860000	143510000	131850000	96653000	124800000	113120000	90935000	102850000	113670000	109240000	130180000	92709000	90451000	102700000	50292000		PDXK_ECOLI
sp|P40120|OPGD_ECOLI	67470000	43146000	43557000	50423000	47686000	61050000	57804000	58064000	46077000	47134000	45536000	54654000	53064000	37358000	47283000	42659000	42870000	49984000	46131000	46357000	38800000	45328000	44551000	32776000		OPGD_ECOLI
sp|P39836|YFEH_ECOLI	0	0	0	0	0	0	0	0	0	0	0	0	0	0	0	0	0	0	0	0	0	0	0	0		YFEH_ECOLI
sp|P39831|YDFG_ECOLI	688410000	696890000	623480000	543050000	577190000	584350000	658030000	723230000	700360000	510420000	620740000	662570000	519820000	473920000	602270000	506760000	577790000	606530000	527160000	590290000	505990000	551070000	509810000	416870000		YDFG_ECOLI
sp|P39830|YBAL_ECOLI	67266000	49507000	68881000	36603000	55804000	76779000	73599000	66140000	68373000	65307000	68914000	84231000	71773000	58824000	85694000	75614000	70989000	78126000	62231000	94898000	54565000	64673000	77219000	61545000		YBAL_ECOLI
sp|P39829|GARD_ECOLI	0	0	0	0	0	0	0	0	832460	0	839330	0	0	0	0	0	2458700	0	0	0	3076900	0	3152300	0		GARD_ECOLI
sp|P39510|ARN_BPT4	0	0	0	0	0	0	0	95165000	0	0	188880000	140900000	173140000	256320000	142950000	270620000	289200000	303610000	362800000	273680000	311890000	368690000	262790000	298430000		ARN_BPT4
sp|P39508|Y14E_BPT4	0	0	0	27074000	0	0	82077000	111870000	60228000	103340000	126090000	125330000	111990000	94420000	106770000	106420000	148930000	113260000	125800000	145600000	109360000	134870000	104960000	131310000		Y14E_BPT4
sp|P39507|Y14D_BPT4	0	0	0	22596000	11373000	7617000	102040000	185270000	150920000	317520000	639340000	584610000	775090000	445610000	662640000	1017600000	1188800000	768090000	1298000000	975310000	890050000	1023300000	878440000	390390000		Y14D_BPT4
sp|P39506|Y14C_BPT4	0	0	0	0	0	0	0	0	0	0	0	26019000	32651000	0	27607000	0	0	29723000	30506000	26804000	28507000	30385000	0	37083000		Y14C_BPT4
sp|P39505|Y13L_BPT4	0	0	0	0	0	0	0	0	0	0	63282000	0	117100000	116640000	95901000	211760000	299060000	230810000	328170000	399180000	466840000	434100000	499760000	333820000		Y13L_BPT4
sp|P39504|SPAN1_BPT4	0	0	0	14496000	3951300	1471500	18321000	24071000	3846000	127050000	251960000	141820000	352340000	308120000	330250000	567770000	501590000	480250000	770190000	554820000	780700000	695370000	675320000	425110000		SPAN1_BPT4
sp|P39503|SPAN2_BPT4	0	0	0	0	0	0	25306000	61110000	35175000	97717000	179360000	99466000	136740000	323810000	166150000	359660000	288580000	249970000	383030000	317970000	352240000	380430000	356230000	296200000		SPAN2_BPT4
sp|P39502|Y13I_BPT4	0	0	0	26168000	0	0	22917000	71808000	29213000	45404000	119380000	87515000	187230000	149530000	89036000	278470000	212280000	279920000	429930000	270000000	312800000	356390000	263810000	346340000		Y13I_BPT4
sp|P39501|Y13H_BPT4	0	0	0	0	0	0	0	0	0	0	0	0	0	16563000	10353000	23664000	26020000	35503000	39219000	49834000	34940000	34035000	43255000	44217000		Y13H_BPT4
sp|P39500|Y13G_BPT4	0	0	0	0	0	0	0	0	67361000	0	138090000	84390000	137070000	229450000	166430000	278520000	298680000	304000000	447210000	521860000	670980000	416100000	397500000	280970000		Y13G_BPT4
sp|P39499|Y13F_BPT4	0	0	0	0	0	0	0	0	0	0	81480000	74533000	68288000	150260000	109520000	211640000	176450000	204230000	238240000	247860000	283090000	263870000	224900000	266290000		Y13F_BPT4
sp|P39498|Y13E_BPT4	0	0	0	33729000	0	0	112940000	313180000	173600000	375620000	579210000	431380000	723920000	630980000	481990000	583880000	634820000	500640000	582200000	519200000	540220000	573980000	427600000	431970000		Y13E_BPT4
sp|P39497|Y12H_BPT4	0	0	0	0	0	0	0	0	14749000	32739000	22845000	0	29714000	30831000	41802000	54042000	0	63046000	41311000	0	55481000	40851000	36922000	36285000		Y12H_BPT4
sp|P39496|Y12D_BPT4	0	0	0	0	0	0	0	0	0	143890000	203650000	211050000	133480000	215130000	68039000	312900000	195850000	313550000	379360000	327560000	280910000	316260000	189720000	667790000		Y12D_BPT4
sp|P39495|Y12C_BPT4	0	0	0	0	0	0	0	0	0	0	0	0	0	0	0	0	0	0	0	0	0	0	0	0		Y12C_BPT4
sp|P39493|Y12A_BPT4	0	0	0	134640000	64280000	73324000	510760000	1230100000	596620000	1041500000	1560600000	1587800000	1648100000	1065700000	1466900000	2028800000	1864200000	1809700000	1885700000	1914900000	1920600000	2212500000	1299900000	1126300000		Y12A_BPT4
sp|P39492|Y10C_BPT4	0	0	0	0	0	0	0	0	0	0	42480000	0	0	82425000	46355000	74048000	47680000	68428000	87099000	55951000	75137000	63221000	47764000	46687000		Y10C_BPT4
sp|P39491|Y07E_BPT4	0	0	0	0	0	0	0	0	0	0	0	0	0	0	0	0	0	0	48463000	96615000	76113000	73481000	55220000	130530000		Y07E_BPT4
sp|P39490|Y04J_BPT4	0	0	0	0	0	0	0	0	0	0	0	0	0	0	0	0	22122000	27968000	61477000	44281000	0	0	0	25927000		Y04J_BPT4
sp|P39489|Y03I_BPT4	0	0	0	0	0	0	0	0	0	0	0	0	0	24989000	0	0	55700000	0	294490000	373050000	286600000	460180000	413300000	560890000		Y03I_BPT4
sp|P39487|Y00B_BPT4	0	0	0	0	0	0	0	0	0	0	45642000	0	0	96509000	0	111660000	148030000	153650000	174970000	168320000	205920000	201480000	190250000	243690000		Y00B_BPT4
sp|P39451|ADHP_ECOLI	203200000	164170000	165940000	177490000	148910000	137380000	192690000	177470000	155080000	184070000	143300000	161830000	204550000	114260000	161210000	185720000	144960000	151600000	165900000	141320000	127270000	137710000	126620000	88054000		ADHP_ECOLI
sp|P39427|Y01H_BPT4	0	0	0	0	0	0	0	0	0	0	19468000	0	0	22680000	0	0	0	28785000	68815000	0	0	0	0	0		Y01H_BPT4
sp|P39426|Y01G_BPT4	0	0	0	0	0	0	0	0	0	19953000	27246000	18011000	109450000	60815000	33690000	75835000	54061000	81024000	189950000	103750000	92861000	185190000	77492000	207350000		Y01G_BPT4
sp|P39425|Y01F_BPT4	18472000	0	0	0	0	0	0	77028000	21105000	124150000	275050000	159080000	392170000	500600000	319930000	754980000	709380000	688660000	1161500000	872840000	794720000	1037300000	705740000	797850000		Y01F_BPT4
sp|P39424|Y01E_BPT4	0	0	0	0	0	0	0	0	0	0	24933000	0	36711000	30631000	26337000	63649000	0	67291000	118310000	108010000	51511000	65892000	77774000	0		Y01E_BPT4
sp|P39423mut|MODB_BPT4mut	0	0	15418000	0	0	9938200	0	0	0	40066000	0	0	0	0	0	0	41973000	0	0	0	0	0	0	0		MODB_BPT4mut
sp|P39423|MODB_BPT4	0	0	0	0	0	0	40531000	40699000	32682000	35070000	39873000	44048000	32405000	43040000	40128000	31696000	38957000	30719000	23899000	30457000	35344000	37777000	28957000	52973000		MODB_BPT4
sp|P39421|MODA_BPT4	0	0	0	0	0	0	30950000	87266000	43472000	64516000	96843000	102520000	88041000	74663000	107500000	128410000	135090000	135970000	106560000	148150000	99587000	135150000	93525000	71376000		MODA_BPT4
sp|P39420|Y01B_BPT4	0	0	0	18775000	0	0	18518000	22633000	12298000	42742000	27065000	21494000	41447000	35616000	28269000	48730000	31173000	39134000	41361000	22762000	43452000	36159000	37342000	32149000		Y01B_BPT4
sp|P39419|Y01A_BPT4	0	0	0	0	0	0	98337000	63075000	49873000	98015000	94151000	90352000	0	521050000	110990000	346570000	328130000	175140000	481750000	213600000	691470000	818510000	236840000	569560000		Y01A_BPT4
sp|P39418|Y00H_BPT4	0	0	0	0	0	0	0	27304000	0	30151000	76536000	50227000	157780000	149880000	78233000	190290000	184190000	162510000	293020000	181400000	220570000	232980000	125350000	368070000		Y00H_BPT4
sp|P39416|Y00F_BPT4	0	0	0	0	0	0	39626000	51186000	48268000	45692000	44701000	43569000	0	21550000	45519000	43104000	0	32902000	45103000	52692000	48220000	47353000	52878000	0		Y00F_BPT4
sp|P39415|Y00E_BPT4	0	0	0	0	0	0	0	36340000	24415000	86631000	188510000	150640000	107690000	237330000	175920000	259410000	342510000	291780000	227050000	257000000	289480000	291620000	277020000	332690000		Y00E_BPT4
sp|P39411|NCPP_ECOLI	678950000	775530000	772780000	799020000	726810000	784540000	635990000	946770000	709720000	673810000	814910000	982080000	831810000	524480000	899300000	803600000	615510000	676740000	773150000	818860000	773800000	625310000	671940000	548480000		NCPP_ECOLI
sp|P39408|YJJV_ECOLI	206980000	208790000	155910000	191870000	159460000	220220000	2304800000	221580000	203090000	159980000	172010000	164740000	200340000	136860000	181750000	183220000	165580000	152750000	147870000	145280000	145220000	165740000	155830000	101940000		YJJV_ECOLI
sp|P39407|YJJU_ECOLI	76863000	107240000	94275000	83000000	90928000	88273000	68285000	129980000	110670000	83943000	113230000	117400000	120500000	70535000	100110000	89776000	90405000	91485000	81987000	102710000	86404000	90471000	81141000	70250000		YJJU_ECOLI
sp|P39406|RSMC_ECOLI	374590000	319250000	308990000	337900000	277260000	317460000	354730000	353180000	332480000	308550000	286260000	335170000	330490000	240280000	316930000	315500000	300810000	267230000	328360000	309080000	300810000	323480000	271720000	253550000		RSMC_ECOLI
sp|P39401|OPGB_ECOLI	467480000	444070000	544250000	449530000	537160000	443240000	397810000	479700000	461160000	453250000	413600000	423330000	444090000	508130000	474960000	521460000	390140000	448980000	423920000	412120000	445800000	437130000	406170000	552470000		OPGB_ECOLI
sp|P39396|BTST_ECOLI	190170000	57204000	119380000	84603000	91753000	107970000	234020000	147430000	98686000	134430000	85556000	172500000	160650000	115350000	103790000	144230000	92661000	114640000	99594000	113050000	91465000	114640000	98458000	107250000		BTST_ECOLI
sp|P39393|YJIV_ECOLI	0	0	0	0	0	0	0	0	0	0	0	0	0	0	0	0	0	0	0	0	0	0	0	0		YJIV_ECOLI
sp|P39385|YJIN_ECOLI	0	599690000	0	0	0	457550000	0	0	0	0	586510000	496220000	0	446150000	0	0	514740000	0	511760000	375810000	0	501230000	483040000	0		YJIN_ECOLI
sp|P39384|YJIM_ECOLI	0	0	0	0	0	0	0	0	0	0	0	0	0	0	0	0	0	0	0	0	0	0	0	0		YJIM_ECOLI
sp|P39382|YJIK_ECOLI	0	0	0	0	0	0	0	0	0	0	0	0	0	0	0	0	0	0	0	0	0	0	0	0		YJIK_ECOLI
sp|P39380|KPTA_ECOLI	4238100	0	0	8610000	0	0	0	0	0	0	0	0	0	0	0	0	0	0	0	0	0	0	0	0		KPTA_ECOLI
sp|P39377|IADA_ECOLI	259390000	304180000	278590000	276830000	263250000	272910000	281350000	343770000	267280000	243910000	286140000	319790000	291860000	202530000	288740000	237750000	271360000	241110000	261160000	254860000	236370000	234810000	210460000	226810000		IADA_ECOLI
sp|P39367|YJHP_ECOLI	0	0	0	0	0	0	0	0	0	0	0	0	0	0	0	0	0	0	0	0	0	0	0	0		YJHP_ECOLI
sp|P39365|SGCC_ECOLI	0	0	0	0	0	0	0	0	0	0	0	0	0	0	0	0	0	0	0	0	0	0	0	0		SGCC_ECOLI
sp|P39359|YJHH_ECOLI	0	0	0	0	0	0	0	0	0	0	0	0	0	0	0	0	0	0	0	0	0	0	0	0		YJHH_ECOLI
sp|P39353|YJHC_ECOLI	0	5076500	16093000	10729000	19101000	17113000	0	13382000	0	14942000	22137000	19496000	15505000	11367000	18534000	19960000	19644000	19876000	24652000	17332000	20908000	14399000	21434000	0		YJHC_ECOLI
sp|P39342|YJGR_ECOLI	90932000	96091000	76364000	68288000	63112000	74672000	96113000	97787000	87365000	72487000	90993000	111230000	77607000	66411000	80765000	78510000	86763000	69639000	79108000	78033000	70533000	75242000	86077000	43122000		YJGR_ECOLI
sp|P39337|YJGM_ECOLI	63175000	58380000	65891000	65163000	66499000	53814000	63471000	58113000	49665000	64673000	60669000	60216000	63868000	68805000	61264000	48731000	58076000	53709000	53854000	36837000	58101000	55079000	48380000	44310000		YJGM_ECOLI
sp|P39334|BDCR_ECOLI	0	49017000	35983000	43468000	35020000	30893000	49751000	0	44626000	0	0	0	0	0	0	0	0	0	0	32370000	29354000	0	0	0		BDCR_ECOLI
sp|P39333|BDCA_ECOLI	0	29522000	35663000	0	0	26016000	0	0	0	0	0	0	26955000	0	0	26769000	0	23934000	26258000	0	0	18781000	20540000	0		BDCA_ECOLI
sp|P39325|YTFQ_ECOLI	101080000	115140000	111770000	89505000	103090000	74148000	69842000	89544000	107960000	99947000	73705000	91406000	94707000	84642000	95093000	86221000	70133000	93929000	95608000	55121000	79672000	65477000	66115000	78063000		YTFQ_ECOLI
sp|P39321|TAMB_ECOLI	246760000	191340000	187730000	179550000	149610000	208610000	256040000	269620000	217780000	164040000	195730000	215540000	210950000	126140000	203040000	176130000	189430000	148230000	158010000	204260000	166200000	186920000	133380000	124010000		TAMB_ECOLI
sp|P39315|QOR2_ECOLI	62579000	49532000	43519000	47282000	40118000	40714000	47669000	57606000	45621000	37502000	46849000	54937000	41161000	37980000	47346000	36238000	48987000	36844000	36717000	39527000	37028000	33948000	36297000	33408000		QOR2_ECOLI
sp|P39310|YTFB_ECOLI	73752000	62229000	42576000	76141000	64672000	47946000	73597000	61091000	48151000	60754000	53763000	68496000	53133000	46390000	39872000	43019000	53295000	39402000	42516000	42363000	42495000	45858000	46491000	72703000		YTFB_ECOLI
sp|P39309|YTFA_ECOLI	0	0	0	0	0	0	0	0	0	0	0	0	0	0	0	0	0	0	0	0	0	0	0	0		YTFA_ECOLI
sp|P39304|ULAD_ECOLI	0	0	0	0	0	15675000	0	0	0	0	0	0	0	0	0	0	13026000	0	0	12097000	0	0	0	0		ULAD_ECOLI
sp|P39300|ULAG_ECOLI	19768000	30599000	31149000	21047000	26723000	26120000	16639000	19459000	25921000	24953000	22591000	20843000	25483000	24822000	21837000	32327000	22478000	22870000	23139000	24157000	19270000	23370000	19240000	24940000		ULAG_ECOLI
sp|P39298|YJFP_ECOLI	0	0	0	0	0	0	0	0	0	24840000	0	0	0	0	21481000	0	0	0	0	0	0	16705000	0	0		YJFP_ECOLI
sp|P39288|QUEG_ECOLI	0	0	0	0	0	0	0	0	0	0	0	0	0	0	0	0	0	0	0	26975000	0	21808000	0	0		QUEG_ECOLI
sp|P39286|RSGA_ECOLI	110080000	131470000	130310000	147250000	140370000	135060000	129470000	136660000	131430000	135820000	127460000	122790000	137560000	138730000	120460000	126940000	121550000	130410000	137450000	115780000	139330000	111180000	140270000	156120000		RSGA_ECOLI
sp|P39285|MSCM_ECOLI	144220000	103180000	116340000	114890000	107920000	147810000	146170000	151370000	148640000	129100000	132110000	155380000	164170000	110500000	127090000	155490000	157480000	127440000	125880000	137120000	140710000	135310000	126920000	133520000		MSCM_ECOLI
sp|P39280|EPMB_ECOLI	13247000	8893200	13935000	14652000	12762000	14751000	8561900	7274500	9533300	11663000	11961000	10906000	14230000	15253000	17354000	11414000	12710000	14265000	11381000	8819800	11735000	8619800	11614000	6056300		EPMB_ECOLI
sp|P39274|YJDJ_ECOLI	58856000	78385000	85828000	0	0	56115000	60231000	41535000	0	61464000	0	0	0	0	63981000	0	55144000	45215000	64170000	48080000	43581000	0	47467000	0		YJDJ_ECOLI
sp|P39265|ALSB_ECOLI	86831000	73678000	58842000	66192000	76546000	79999000	72573000	86034000	70134000	57438000	78030000	78640000	67277000	67567000	72533000	55166000	56657000	61413000	51509000	57458000	57414000	47797000	56449000	44613000		ALSB_ECOLI
sp|P39261|Y05F_BPT4	0	0	0	13217000	0	0	26393000	23850000	17393000	30451000	24485000	34629000	34754000	33948000	28648000	35903000	22108000	40082000	28095000	42892000	24863000	28829000	34423000	24957000		Y05F_BPT4
sp|P39260|Y05E_BPT4	0	0	0	0	0	0	92770000	95838000	87155000	145690000	116080000	96028000	66446000	153920000	140090000	142080000	121470000	123330000	125060000	122920000	118620000	114610000	108910000	81851000		Y05E_BPT4
sp|P39259|Y05D_BPT4	0	0	0	18575000	33231000	0	21625000	26905000	28619000	39072000	26578000	22040000	48467000	33297000	33777000	48930000	29052000	37294000	35824000	21244000	38726000	36006000	44078000	51477000		Y05D_BPT4
sp|P39258|Y05C_BPT4	0	0	0	0	0	0	0	0	0	0	0	0	17554000	0	38156000	30991000	0	0	0	0	0	29930000	0	0		Y05C_BPT4
sp|P39257|Y05B_BPT4	0	0	1311400	2002900	0	0	37533000	302250000	150040000	375370000	595910000	480050000	654400000	765620000	433390000	784360000	721610000	856110000	906770000	806690000	866130000	811210000	669630000	701780000		Y05B_BPT4
sp|P39256|Y05A_BPT4	0	0	0	0	9315400	1391200	17385000	79816000	42414000	140990000	354620000	257780000	396390000	566600000	410870000	857130000	680150000	752790000	1031200000	748400000	893820000	878380000	785790000	740120000		Y05A_BPT4
sp|P39255|Y04P_BPT4	0	0	0	4468000	0	0	84101000	170490000	76625000	219200000	321180000	267150000	449520000	379670000	344940000	561530000	411210000	537460000	464380000	448990000	517850000	571210000	404040000	435500000		Y04P_BPT4
sp|P39254|Y04O_BPT4	0	0	0	0	0	0	20844000	76024000	36003000	103280000	184030000	159190000	225560000	271100000	235120000	314760000	325720000	296370000	383050000	276120000	326800000	320460000	235340000	202660000		Y04O_BPT4
sp|P39253|Y04N_BPT4	0	0	0	0	0	0	0	103630000	23188000	86472000	249010000	183150000	490450000	351280000	349410000	783200000	512800000	519380000	714370000	620410000	567480000	686960000	621300000	318980000		Y04N_BPT4
sp|P39252|Y04M_BPT4	0	0	0	0	0	0	0	37783000	0	33539000	73552000	63543000	127610000	105830000	88673000	161590000	160860000	202790000	273260000	181690000	249480000	303100000	260150000	236100000		Y04M_BPT4
sp|P39251|Y16Q_BPT4	0	0	0	0	0	0	0	0	0	13849000	39387000	17169000	62131000	85831000	34178000	162980000	159630000	116780000	202290000	115250000	178250000	194390000	148530000	132260000		Y16Q_BPT4
sp|P39250|END4_BPT4	0	0	0	0	0	0	0	0	0	0	132200000	355670000	385390000	579570000	166920000	846130000	1093700000	454810000	754110000	1570800000	1000900000	1148900000	1101500000	698050000		END4_BPT4
sp|P39245|Y16M_BPT4	0	0	0	0	0	0	0	0	0	0	0	0	0	0	0	0	0	0	0	0	0	0	0	0		Y16M_BPT4
sp|P39243|Y16K_BPT4	0	0	0	0	0	0	82522000	151900000	124340000	147870000	255750000	172800000	387910000	155150000	154440000	342170000	364300000	249230000	417820000	175090000	258120000	197710000	242570000	319400000		Y16K_BPT4
sp|P39242|Y05G_BPT4	1267200	1550300	0	1246900	3020500	3480800	10599000	107670000	40495000	104640000	501670000	218360000	348900000	427490000	375280000	1082000000	684540000	639410000	1044900000	716320000	652210000	1146400000	468710000	599890000		Y05G_BPT4
sp|P39241|MOBD_BPT4	0	0	0	0	0	0	19215000	100730000	26850000	112930000	241990000	126520000	211990000	355050000	199790000	365500000	383680000	404080000	386680000	330020000	400290000	324460000	371480000	383190000		MOBD_BPT4
sp|P39240|Y05I_BPT4	0	0	0	16126000	0	0	103080000	271000000	177200000	300540000	405020000	372900000	493050000	318460000	462830000	590540000	557130000	534500000	647370000	577690000	533550000	600040000	454330000	421880000		Y05I_BPT4
sp|P39238|Y05K_BPT4	0	0	0	0	0	0	58289000	138660000	100360000	145120000	201510000	186750000	165780000	182440000	170080000	297030000	327980000	270560000	415640000	302610000	399760000	415230000	281120000	341510000		Y05K_BPT4
sp|P39237|Y05L_BPT4	0	0	0	0	0	0	51506000	170720000	0	128030000	152790000	202060000	486760000	179460000	276450000	309710000	228220000	299610000	427470000	275430000	363600000	408980000	275290000	388330000		Y05L_BPT4
sp|P39234|NEED5_BPT4	0	0	0	0	0	0	0	0	0	0	0	0	0	0	0	0	15909000	0	48967000	45075000	52489000	87305000	79270000	149840000		NEED5_BPT4
sp|P39232|DMD_BPT4	0	0	0	0	0	0	25210000	76904000	40761000	67820000	80496000	112840000	136030000	41311000	94362000	130390000	91200000	111240000	133710000	110970000	118740000	136170000	85337000	130930000		DMD_BPT4
sp|P39231|Y02A_BPT4	0	0	0	0	0	0	49859000	0	49327000	73702000	98004000	200340000	181880000	183030000	191600000	157270000	120180000	182450000	202170000	170460000	234670000	200680000	128770000	232970000		Y02A_BPT4
sp|P39230|SPAC_BPT4	0	0	0	99768000	67035000	0	218160000	240110000	240990000	192840000	460680000	252690000	345480000	525180000	469380000	520050000	442960000	376580000	601380000	292640000	481350000	560730000	408600000	857220000		SPAC_BPT4
sp|P39229|Y01L_BPT4	0	0	0	0	0	0	23297000	51190000	43214000	105520000	143680000	135970000	183940000	215760000	175010000	276240000	248660000	297060000	244260000	354310000	208660000	288830000	252860000	210490000		Y01L_BPT4
sp|P39226|Y07A_BPT4	0	0	0	55945000	25839000	0	172160000	273840000	202420000	221680000	222690000	222700000	371030000	195290000	197990000	215500000	217510000	210610000	208910000	111610000	220290000	202000000	179540000	262330000		Y07A_BPT4
sp|P39225|Y06R_BPT4	0	0	0	0	0	0	29641000	47794000	43878000	62977000	59010000	60035000	52763000	196480000	44401000	37862000	59549000	43030000	30355000	0	52874000	35514000	0	52553000		Y06R_BPT4
sp|P39224|Y06Q_BPT4	5692100	0	0	36995000	16252000	0	258850000	964770000	475760000	1006700000	2441300000	1949900000	2807000000	2687200000	2739500000	4294700000	4952100000	4013600000	5798700000	4635700000	5686300000	6485400000	4928700000	6239700000		Y06Q_BPT4
sp|P39223|Y06P_BPT4	0	0	0	0	0	0	26680000	62436000	51332000	62853000	115310000	87268000	95789000	100450000	78666000	111790000	115670000	93896000	99296000	127230000	95728000	97419000	91154000	78689000		Y06P_BPT4
sp|P39222|Y06O_BPT4	0	0	0	0	0	0	11177000	44646000	23517000	60988000	85333000	59783000	98130000	96912000	82372000	99851000	90076000	134170000	120160000	101500000	92935000	104820000	75186000	89882000		Y06O_BPT4
sp|P39212|INSN2_ECOLI;sp|P75679|INSN1_ECOLI	0	0	0	0	0	53954000	0	0	0	0	0	0	0	0	0	0	0	42044000	49710000	51323000	0	0	0	0		INSN2_ECOLI
sp|P39199|PRMB_ECOLI	619680000	626490000	504740000	560770000	534500000	596920000	599880000	724620000	604140000	513070000	592140000	582050000	556270000	378550000	483930000	475430000	568100000	447470000	503800000	499990000	417820000	436960000	446580000	299210000		PRMB_ECOLI
sp|P39187|YTFJ_ECOLI	40405000	66272000	69905000	77889000	76417000	79227000	53076000	59941000	62076000	64306000	52168000	43704000	73736000	48491000	59866000	46414000	61992000	74353000	65275000	55494000	63502000	56718000	59401000	50910000		YTFJ_ECOLI
sp|P39177|USPG_ECOLI	35045000	108310000	120660000	120020000	116010000	129240000	92194000	131120000	84808000	104640000	114240000	106390000	150960000	88695000	143560000	98584000	107010000	92528000	115780000	96774000	131380000	94757000	110250000	54614000		USPG_ECOLI
sp|P39176|ERFK_ECOLI	0	0	0	0	0	0	0	0	0	0	0	0	0	0	0	0	0	0	0	0	0	0	0	0		ERFK_ECOLI
sp|P39173|YEAD_ECOLI	588780000	770960000	610250000	557930000	582060000	736850000	550290000	763560000	586360000	453950000	760560000	710210000	604700000	459730000	621140000	545980000	686390000	574170000	564430000	737880000	586120000	476880000	494320000	313020000		YEAD_ECOLI
sp|P39172|ZNUA_ECOLI	283710000	339550000	347290000	340020000	325500000	358060000	317580000	340480000	315480000	306720000	327290000	299030000	374150000	307330000	334950000	256370000	297200000	311640000	264220000	242250000	361460000	281820000	261960000	389650000		ZNUA_ECOLI
sp|P39161|UXUR_ECOLI	31765000	25762000	28778000	29107000	35655000	23511000	31648000	0	32257000	26789000	29520000	32083000	23521000	37189000	0	16480000	18609000	18579000	16862000	17121000	20650000	19883000	21721000	16139000		UXUR_ECOLI
sp|P39160|UXUB_ECOLI;sp|P77260|YDFI_ECOLI	242870000	243040000	189170000	204130000	209500000	198780000	198360000	250040000	223560000	164620000	213550000	216120000	179960000	195000000	202830000	169490000	207120000	177200000	176550000	184110000	186120000	155980000	157120000	128650000		UXUB_ECOLI
sp|P39099|DEGQ_ECOLI	136110000	167600000	155660000	128880000	153630000	144170000	128640000	170630000	150270000	113410000	144250000	154550000	137080000	119210000	146480000	117190000	129490000	133910000	135340000	132050000	124500000	121210000	125930000	138370000		DEGQ_ECOLI
sp|P38684|TORR_ECOLI	0	0	0	0	0	0	0	0	0	0	0	0	0	0	9373800	0	0	0	0	11234000	0	0	8970500	0		TORR_ECOLI
sp|P38521|YGGL_ECOLI	222560000	333220000	247530000	187420000	199520000	217560000	180540000	233350000	241770000	182300000	198100000	219050000	214190000	165470000	195910000	191980000	188070000	165790000	199770000	171210000	214280000	224460000	173610000	143280000		YGGL_ECOLI
sp|P38506|XNI_ECOLI	11639000	17876000	13501000	20662000	20778000	12013000	19419000	18914000	14677000	15360000	21512000	21365000	17492000	26335000	22026000	17212000	19560000	16332000	14655000	15213000	22304000	12186000	21181000	19305000		XNI_ECOLI
sp|P38489|NFSB_ECOLI	1053800000	1211400000	1181700000	1241900000	1243600000	1271900000	1130600000	1180600000	1222000000	1231400000	1142400000	1152700000	1329300000	1048700000	1116900000	1176000000	1047600000	1303600000	1134500000	1106600000	1263200000	1121800000	1045100000	1137300000		NFSB_ECOLI
sp|P38051|MENF_ECOLI	13187000	0	21816000	0	17072000	21678000	24696000	19300000	17752000	27970000	18223000	26592000	28524000	23273000	26386000	21508000	39496000	22213000	0	17717000	16045000	13762000	24049000	0		MENF_ECOLI
sp|P38038|CYSJ_ECOLI	55179000	52919000	60182000	66688000	56943000	53554000	70168000	58599000	48725000	61380000	46035000	56331000	72161000	46927000	58683000	51590000	50223000	49291000	61636000	61618000	61155000	61373000	69163000	80263000		CYSJ_ECOLI
sp|P37908|YFJD_ECOLI	100390000	101890000	97282000	81471000	69713000	105670000	90354000	104410000	90877000	85106000	91788000	107490000	108260000	77112000	97508000	82255000	91933000	77689000	82221000	99502000	85208000	88601000	89959000	65110000		YFJD_ECOLI
sp|P37903|USPF_ECOLI	44973000	123270000	104030000	148970000	121750000	93603000	123660000	89909000	106130000	107470000	122870000	127280000	127990000	91161000	153640000	116310000	147240000	90912000	87395000	83417000	82868000	71874000	86245000	32570000		USPF_ECOLI
sp|P37902|GLTI_ECOLI	923020000	836010000	770710000	932000000	784410000	859120000	851130000	788140000	760090000	737330000	715290000	790950000	762190000	695220000	792760000	773670000	646370000	672080000	773110000	660950000	688450000	761500000	683620000	702050000		GLTI_ECOLI
sp|P37773|MPL_ECOLI	175730000	216550000	211380000	173840000	194180000	220500000	198190000	239750000	199480000	201810000	206050000	234390000	228050000	194180000	197460000	194920000	176740000	203530000	193760000	215430000	187290000	207200000	183740000	140580000		MPL_ECOLI
sp|P37767|YFHH_ECOLI	0	0	31113000	0	0	0	0	0	0	25298000	35983000	0	0	0	0	0	0	25478000	0	0	0	0	0	0		YFHH_ECOLI
sp|P37765|RLUB_ECOLI	180590000	178860000	168320000	192580000	165590000	182020000	212100000	141260000	170860000	192970000	144490000	138990000	189270000	158780000	151560000	183240000	161190000	169450000	182310000	169460000	163890000	183610000	158300000	159960000		RLUB_ECOLI
sp|P37760|RMLD_ECOLI	371540000	402130000	363830000	327370000	346000000	363320000	383370000	368050000	363910000	331350000	388190000	405030000	336240000	382140000	356360000	337070000	363680000	312730000	370220000	345290000	284680000	334340000	343050000	303000000		RMLD_ECOLI
sp|P37759|RMLB1_ECOLI	603010000	691180000	602260000	665450000	604230000	644020000	618470000	641710000	663390000	594540000	639080000	617550000	544450000	551700000	599020000	585830000	626440000	579200000	568740000	601190000	627240000	506970000	531230000	462630000		RMLB1_ECOLI
sp|P37757|YDDE_ECOLI	31573000	0	29193000	26805000	0	0	0	0	33156000	0	0	24908000	0	17691000	0	0	0	0	0	0	0	24109000	0	0		YDDE_ECOLI
sp|P37744|RMLA1_ECOLI	457380000	409800000	343980000	382970000	311800000	273910000	372890000	421020000	335070000	312490000	332550000	333210000	361260000	291510000	342590000	317790000	325740000	293040000	305990000	330540000	288510000	312990000	292290000	325520000		RMLA1_ECOLI
sp|P37692|RFAF_ECOLI	143820000	169320000	152130000	168060000	161790000	181680000	142620000	163420000	149910000	138360000	136480000	143190000	185630000	132980000	153940000	138190000	126220000	141010000	152250000	159550000	156420000	147320000	132710000	106010000		RFAF_ECOLI
sp|P37691|YIBQ_ECOLI	18914000	37551000	30892000	34259000	40831000	22829000	28270000	27678000	24563000	42460000	23392000	20770000	39428000	19556000	27980000	24911000	20822000	24790000	23451000	28252000	27191000	21949000	23423000	40384000		YIBQ_ECOLI
sp|P37690|ENVC_ECOLI	37750000	45452000	25925000	31656000	28220000	40293000	40633000	44783000	34981000	30902000	34068000	43260000	37027000	22407000	33146000	36931000	38177000	30542000	31106000	44766000	28292000	37504000	32148000	31446000		ENVC_ECOLI
sp|P37689|GPMI_ECOLI	646270000	596450000	527490000	495020000	474020000	517250000	652190000	650460000	553590000	481750000	555700000	635950000	511440000	400550000	517010000	538370000	530840000	535190000	465160000	619200000	516450000	527730000	487670000	430090000		GPMI_ECOLI
sp|P37686|ADH2_ECOLI	29181000	20987000	24605000	19888000	23232000	17805000	0	21238000	21777000	19509000	13647000	24281000	0	18863000	0	16087000	12139000	17707000	18178000	14895000	20374000	17667000	13821000	0		ADH2_ECOLI
sp|P37685|ALDB_ECOLI	643920000	508040000	467010000	512300000	409780000	340150000	556630000	489340000	439960000	469100000	391410000	517740000	494250000	328640000	446040000	451310000	377480000	358250000	416250000	390270000	359500000	434800000	297590000	291730000		ALDB_ECOLI
sp|P37672|DLGD_ECOLI	0	0	0	0	0	0	0	0	0	0	0	0	0	0	0	0	0	0	0	0	0	0	0	0		DLGD_ECOLI
sp|P37671|YIAJ_ECOLI	35547000	50248000	51399000	46235000	56606000	47971000	36495000	47507000	49631000	46508000	49987000	38842000	46609000	50204000	48463000	42342000	48176000	58617000	43570000	43850000	42686000	40316000	45109000	56450000		YIAJ_ECOLI
sp|P37666|GHRB_ECOLI	469660000	489220000	444830000	421300000	480110000	446540000	444600000	449480000	514250000	385280000	559770000	546300000	466380000	482450000	433400000	377210000	456990000	418190000	382000000	430020000	419720000	368730000	372400000	448380000		GHRB_ECOLI
sp|P37665|YIAD_ECOLI	2867000000	2929100000	2367100000	2653900000	2111700000	2482200000	2965700000	3103200000	2753600000	2246000000	2396400000	2751800000	2789600000	1342100000	2460500000	2165100000	2375500000	2001500000	2301800000	1976800000	2435500000	2411800000	2449000000	1986200000		YIAD_ECOLI
sp|P37661|EPTB_ECOLI	0	0	0	0	0	0	0	0	0	0	0	0	0	0	0	0	0	0	0	0	0	0	0	0		EPTB_ECOLI
sp|P37659|BCSG_ECOLI	0	0	0	0	0	0	0	0	0	0	0	0	0	0	0	0	0	0	0	0	0	0	0	0		BCSG_ECOLI
sp|P37652|BCSB_ECOLI	35248000	33047000	31758000	32442000	32226000	38661000	38525000	46721000	36776000	35738000	34620000	42856000	35571000	44957000	37102000	38642000	30944000	34649000	34242000	21886000	28971000	23756000	29107000	26355000		BCSB_ECOLI
sp|P37651|GUN_ECOLI	0	0	10321000	0	9172100	9104200	15366000	0	15825000	0	0	0	0	0	0	10405000	10525000	9505500	9643400	7939700	0	0	7945000	0		GUN_ECOLI
sp|P37650|BCSC_ECOLI	88345000	91795000	55905000	84764000	57732000	114210000	124100000	79558000	88832000	66566000	92316000	86814000	84229000	58846000	71773000	84932000	90603000	68773000	82818000	73865000	78751000	89412000	87444000	0		BCSC_ECOLI
sp|P37649|PDEK_ECOLI	0	0	0	0	74821000	0	0	0	0	0	0	0	0	0	0	0	0	88475000	0	0	0	0	0	0		PDEK_ECOLI
sp|P37648|YHJJ_ECOLI	329450000	329720000	249290000	286100000	239810000	238810000	319280000	325930000	288790000	269970000	289650000	262150000	272060000	206510000	271210000	249180000	263030000	227580000	274300000	243650000	226120000	232580000	208890000	158850000		YHJJ_ECOLI
sp|P37647|KDGK_ECOLI	201910000	197670000	128510000	122490000	127110000	152690000	155650000	175140000	178020000	124280000	164580000	200640000	139280000	116500000	128350000	120020000	157100000	130480000	103180000	137390000	139330000	127550000	124580000	111060000		KDGK_ECOLI
sp|P37645|YHJG_ECOLI	32751000	47023000	38878000	36500000	39170000	28366000	34410000	38737000	43205000	37699000	36608000	41120000	45221000	33567000	33135000	33087000	25934000	34557000	39339000	27202000	33838000	30632000	23290000	30940000		YHJG_ECOLI
sp|P37642|YHJD_ECOLI	30054000	38263000	30682000	36769000	32090000	17996000	35544000	40890000	0	25793000	0	25555000	34933000	32114000	30318000	25236000	19919000	25899000	25050000	20856000	28360000	30171000	32867000	32744000		YHJD_ECOLI
sp|P37641|YHJC_ECOLI	0	0	0	0	12007000	0	10395000	0	0	0	0	0	31541000	17804000	0	0	0	0	0	0	0	0	0	0		YHJC_ECOLI
sp|P37634|RLMJ_ECOLI	373920000	412410000	385880000	464410000	375410000	446610000	429530000	428310000	392350000	411600000	395500000	406370000	468930000	355070000	394150000	407920000	409160000	379000000	448030000	397270000	374390000	413590000	386110000	359510000		RLMJ_ECOLI
sp|P37631|YHIN_ECOLI	68824000	54263000	44470000	40757000	32638000	41018000	63032000	59011000	48522000	46767000	56221000	66258000	56384000	34108000	54166000	55238000	40966000	41281000	42155000	52694000	41468000	48295000	35519000	26582000		YHIN_ECOLI
sp|P37626|YHII_ECOLI	18540000	24912000	22736000	20080000	22155000	12028000	15672000	18334000	18986000	15102000	16619000	14784000	15807000	19805000	15488000	12408000	16136000	16437000	0	13465000	14700000	12633000	17180000	15322000		YHII_ECOLI
sp|P37623|ACPT_ECOLI	0	0	0	0	0	12448000	0	0	0	11728000	0	0	12392000	0	0	11120000	0	0	0	11632000	0	0	13679000	0		ACPT_ECOLI
sp|P37617|ZNTA_ECOLI	74781000	72460000	60205000	39738000	54691000	115550000	99488000	111790000	74689000	53247000	87950000	127220000	76950000	45085000	72626000	77839000	118770000	93654000	63583000	144460000	76385000	69973000	87957000	45662000		ZNTA_ECOLI
sp|P37615|YHHM_ECOLI	63459000	56419000	39119000	64874000	64308000	40308000	44541000	49353000	48615000	66023000	76152000	59052000	43318000	40330000	49519000	39295000	39531000	53838000	52394000	42542000	0	31511000	63233000	49071000		YHHM_ECOLI
sp|P37613|PANZ_ECOLI	179670000	173360000	147080000	164610000	143320000	139800000	169890000	149660000	157770000	162260000	185260000	133620000	132540000	141890000	144780000	137100000	136970000	121530000	139220000	132210000	135030000	122770000	103500000	92078000		PANZ_ECOLI
sp|P37610|TAUD_ECOLI	25244000	26340000	20257000	26234000	21470000	21931000	23608000	0	18593000	24594000	18075000	18016000	17874000	20355000	0	18567000	17663000	15410000	12004000	15851000	0	0	17974000	22941000		TAUD_ECOLI
sp|P37597|YDHC_ECOLI	4571500	22828000	44584000	22520000	40375000	39461000	73160000	8844000	38581000	38855000	31384000	95700000	71279000	26122000	39115000	39767000	75883000	47782000	21043000	86440000	43207000	45283000	34708000	14670000		YDHC_ECOLI
sp|P37595|IAAA_ECOLI	0	43130000	32606000	34280000	43914000	41482000	0	0	23586000	0	0	40703000	0	0	0	0	35250000	0	0	0	40596000	0	43822000	0		IAAA_ECOLI
sp|P37590|PMRD_ECOLI	99574000	93717000	78586000	85467000	85127000	88666000	116950000	133470000	116300000	76198000	92880000	108860000	74471000	47215000	79735000	69927000	86274000	85441000	79857000	82832000	82154000	67657000	77668000	42263000		PMRD_ECOLI
sp|P37440|UCPA_ECOLI	273650000	379190000	322930000	333080000	373360000	426600000	325790000	384690000	333670000	338310000	351590000	303020000	372100000	330090000	350550000	337940000	287080000	316270000	356010000	306640000	316540000	318640000	307270000	255780000		UCPA_ECOLI
sp|P37387|XYLF_ECOLI	0	0	0	0	0	0	0	0	0	0	0	0	0	0	0	0	0	0	0	0	0	0	0	0		XYLF_ECOLI
sp|P37353|MENE_ECOLI	960960000	911300000	710190000	718030000	680420000	0	934360000	0	801540000	588560000	725000000	814640000	0	677040000	739530000	714000000	741610000	0	0	911760000	0	0	671340000	487770000		MENE_ECOLI
sp|P37351|RPIB_ECOLI	0	22718000	21491000	16047000	32389000	15114000	10174000	15606000	0	16142000	11918000	12042000	0	23888000	16739000	24074000	0	17644000	17295000	13343000	14678000	0	17986000	0		RPIB_ECOLI
sp|P37349|DHAM_ECOLI	253170000	261540000	224180000	250570000	267970000	273390000	262650000	330700000	270210000	233250000	285760000	299050000	259950000	249910000	269590000	230770000	260260000	234770000	237510000	254510000	238900000	227710000	215390000	165520000		DHAM_ECOLI
sp|P37348|YECE_ECOLI	0	0	0	12102000	10378000	0	0	0	0	0	0	0	0	0	0	0	0	0	0	0	0	0	0	0		YECE_ECOLI
sp|P37344|PSPF_ECOLI	0	0	0	0	0	0	0	0	0	0	0	0	0	0	0	0	0	0	0	0	0	0	0	0		PSPF_ECOLI
sp|P37339|LHGD_ECOLI	0	0	0	0	0	0	0	0	0	0	0	0	0	0	0	0	0	0	0	0	0	0	0	0		LHGD_ECOLI
sp|P37330|MASZ_ECOLI	48146000	49857000	43068000	50392000	52356000	53504000	47543000	52949000	46171000	49799000	47102000	49423000	52427000	45073000	51453000	54986000	46687000	57869000	48986000	48969000	51322000	58097000	47132000	54724000		MASZ_ECOLI
sp|P37329|MODA_ECOLI	313180000	216980000	252990000	280910000	235310000	171460000	248440000	227310000	237580000	230950000	189680000	214190000	229290000	195540000	193370000	202670000	163740000	171930000	177180000	148900000	184130000	176510000	178340000	176150000		MODA_ECOLI
sp|P37313|DPPF_ECOLI	0	0	0	0	0	0	0	0	0	0	0	0	0	0	0	0	0	0	0	0	0	0	0	0		DPPF_ECOLI
sp|P37309|ARSR_ECOLI	0	0	0	0	0	0	0	0	0	0	0	0	0	0	0	0	0	0	0	0	0	0	0	0		ARSR_ECOLI
sp|P37194|SLP_ECOLI	472540000	338630000	262240000	383190000	252260000	140270000	507790000	326450000	295570000	340370000	266800000	271230000	350180000	247980000	295400000	231090000	217650000	181250000	192160000	134370000	200510000	271610000	181850000	188200000		SLP_ECOLI
sp|P37182|HYBD_ECOLI	0	16394000	22570000	18557000	21866000	15149000	11343000	11377000	18850000	16679000	14529000	14762000	14642000	14398000	14830000	0	11506000	20906000	13969000	13563000	14635000	13013000	13775000	0		HYBD_ECOLI
sp|P37177|PT1P_ECOLI	41271000	50914000	53840000	38886000	57473000	67775000	51157000	66917000	45458000	49370000	56955000	72018000	60792000	44164000	54683000	56878000	60488000	64022000	51488000	76616000	50620000	67320000	54489000	38624000		PT1P_ECOLI
sp|P37147|FXSA_ECOLI	0	0	0	0	0	0	0	0	0	0	0	0	0	0	0	0	0	0	0	0	0	0	0	0		FXSA_ECOLI
sp|P37146|RIR4_ECOLI	21497000	18721000	17232000	19293000	19846000	17722000	18766000	22934000	0	17273000	16405000	17044000	18037000	20392000	20431000	12548000	13216000	20802000	18309000	8336300	27876000	26537000	23330000	0		RIR4_ECOLI
sp|P37128|NUDK_ECOLI	101640000	105120000	92489000	80853000	77688000	105750000	97971000	119610000	94128000	84710000	85615000	117750000	96309000	0	102670000	83904000	94373000	84987000	85495000	93545000	74439000	85794000	81985000	77500000		NUDK_ECOLI
sp|P37095|PEPB_ECOLI	1494600000	1566700000	1368900000	1438800000	1483200000	1510600000	1480200000	1582100000	1531000000	1315000000	1429600000	1396400000	1453000000	1266000000	1400300000	1347600000	1396800000	1329200000	1437600000	1390500000	1292400000	1329800000	1331200000	1222000000		PEPB_ECOLI
sp|P37052|YCHJ_ECOLI	80851000	48532000	52745000	49934000	41403000	0	45525000	46886000	51101000	47743000	51648000	49180000	53978000	36848000	38089000	43794000	43487000	36555000	47152000	59701000	37758000	35104000	36177000	0		YCHJ_ECOLI
sp|P37051|PURU_ECOLI	405850000	390330000	372630000	419570000	373380000	455950000	429860000	483000000	387490000	390770000	447180000	479200000	399710000	363420000	430090000	395930000	456640000	433790000	372790000	460180000	404970000	419020000	378550000	268850000		PURU_ECOLI
sp|P37049|YAEI_ECOLI	0	0	0	0	0	0	0	0	0	0	0	0	0	0	0	0	0	0	0	0	0	0	0	0		YAEI_ECOLI
sp|P37047|CDAR_ECOLI	0	0	0	0	0	0	0	0	0	0	0	0	0	0	0	0	0	0	0	0	0	0	0	0		CDAR_ECOLI
sp|P37028|BTUF_ECOLI	33774000	24750000	19619000	29707000	23829000	28752000	29457000	25535000	29839000	24651000	25447000	24831000	30839000	23091000	26726000	20436000	24453000	26510000	27131000	23838000	15235000	18826000	25063000	33801000		BTUF_ECOLI
sp|P37025|THPR_ECOLI	0	0	0	0	0	0	0	22875000	0	0	0	0	0	39897000	0	0	34882000	23493000	0	0	0	0	0	0		THPR_ECOLI
sp|P37024|HRPB_ECOLI	51340000	37752000	44619000	34320000	42906000	56973000	53609000	57384000	59140000	55703000	52339000	46224000	81534000	47815000	54273000	59853000	66231000	69145000	61855000	56251000	58960000	52283000	52879000	54341000		HRPB_ECOLI
sp|P37019|CLCA_ECOLI	0	0	0	0	0	0	0	0	0	0	0	0	0	0	0	0	0	0	0	0	0	0	0	0		CLCA_ECOLI
sp|P37013|NORR_ECOLI	11297000	13654000	17795000	14143000	17638000	26163000	0	15222000	13614000	0	12189000	13047000	16557000	10831000	15917000	11622000	16076000	15105000	12948000	16056000	0	12313000	13244000	10138000		NORR_ECOLI
sp|P37005|LAST_ECOLI	267400000	429370000	331710000	367990000	387930000	383500000	310880000	364680000	375050000	448750000	292660000	349810000	401490000	353580000	405010000	378380000	366580000	299140000	422680000	344200000	328140000	363410000	304140000	286140000		LAST_ECOLI
sp|P36999|RLMA_ECOLI	103890000	113760000	110130000	139290000	95875000	131830000	123220000	107740000	106260000	109900000	127490000	112730000	116730000	91487000	119450000	101490000	101260000	103770000	113690000	115350000	107040000	89043000	101320000	65483000		RLMA_ECOLI
sp|P36979|RLMN_ECOLI	668940000	636950000	603810000	627810000	561370000	540300000	652180000	578720000	610160000	630870000	611250000	608650000	657060000	522820000	536460000	583620000	610910000	512710000	559830000	543230000	542740000	521950000	532270000	286710000		RLMN_ECOLI
sp|P36938|PGM_ECOLI	1106000000	1263600000	1268100000	1191200000	1352300000	1235200000	1128800000	1277200000	1258000000	1101900000	1318300000	1111300000	1081300000	1207500000	1129100000	1008800000	1095800000	1109600000	1028800000	1017200000	1004100000	932710000	1049000000	881640000		PGM_ECOLI
sp|P36930|GATR_ECOLI	0	0	0	0	0	0	0	0	0	0	0	0	0	0	0	0	0	0	0	0	0	0	0	0		GATR_ECOLI
sp|P36929|RSMB_ECOLI	649260000	527080000	437840000	559360000	408990000	488210000	629580000	598740000	546660000	469370000	477950000	585040000	542200000	369210000	473520000	449960000	441280000	422730000	449170000	451280000	438280000	472780000	415420000	257390000		RSMB_ECOLI
sp|P36928|YEGD_ECOLI	185150000	134590000	126600000	137180000	105410000	110700000	153520000	149180000	134110000	138430000	125250000	162220000	152790000	99172000	138070000	129620000	120600000	109740000	124770000	115270000	114990000	127680000	105900000	98936000		YEGD_ECOLI
sp|P36879|YADG_ECOLI	278840000	274180000	298470000	256730000	255230000	305480000	266160000	303190000	283830000	284820000	274420000	284720000	325800000	284550000	299980000	278770000	274820000	275590000	271510000	265740000	280300000	270790000	240750000	260190000		YADG_ECOLI
sp|P36771|LRHA_ECOLI	27414000	31982000	62623000	38857000	56818000	42381000	50357000	28343000	71545000	66846000	68595000	40490000	31641000	91948000	37517000	33952000	77394000	55411000	27525000	34810000	36138000	16655000	31717000	23597000		LRHA_ECOLI
sp|P36767|RDGC_ECOLI	146130000	164930000	168140000	178770000	171170000	146390000	172970000	158780000	168430000	163980000	173210000	129910000	157130000	151450000	145380000	152540000	146660000	154780000	146020000	145790000	150460000	133140000	150620000	129540000		RDGC_ECOLI
sp|P36683|ACNB_ECOLI	2477400000	2973400000	2539200000	2466000000	2858700000	3220900000	2649300000	3433100000	2965900000	2464100000	3071400000	3039900000	2493900000	2863000000	2994500000	2679100000	3132500000	2768400000	2712100000	3016100000	2839600000	2632100000	2637700000	2500400000
sp|P36682|YACH_ECOLI	0	0	0	0	0	0	0	0	0	0	0	0	0	0	0	0	0	0	0	0	0	0	0	0		YACH_ECOLI
sp|P36680|ZAPD_ECOLI	292580000	311760000	200880000	209320000	195250000	225860000	290880000	370010000	277400000	235110000	261770000	292840000	201260000	164000000	208580000	182430000	215060000	202570000	203330000	257920000	194270000	203820000	189520000	107860000		ZAPD_ECOLI
sp|P36673|TRER_ECOLI	41615000	43209000	29002000	33348000	25769000	35483000	32870000	46176000	30506000	29369000	36766000	32713000	29362000	24687000	29505000	31289000	32965000	25802000	25067000	27473000	23959000	30260000	25473000	29196000		TRER_ECOLI
sp|P36672|PTTBC_ECOLI	71126000	125160000	124860000	82089000	183530000	278130000	113610000	155960000	143070000	126500000	179910000	126200000	97124000	232920000	153130000	154800000	220120000	239620000	129180000	261730000	168110000	139330000	258260000	165580000		PTTBC_ECOLI
sp|P36659|CBPA_ECOLI	28380000	42892000	54985000	62482000	51710000	55184000	69722000	13134000	40922000	43836000	62134000	68359000	82965000	29872000	67769000	61246000	84491000	48581000	58957000	80766000	62930000	51668000	39291000	30939000		CBPA_ECOLI
sp|P36655|DSBD_ECOLI	26676000	29560000	45872000	24971000	30813000	41061000	29331000	34877000	0	34463000	0	0	49719000	0	36742000	0	29415000	44979000	23952000	43982000	0	0	0	0		DSBD_ECOLI
sp|P36649|CUEO_ECOLI	198050000	251650000	158010000	153860000	150630000	189090000	174990000	223320000	178070000	151070000	175240000	175070000	155830000	154650000	169190000	131720000	158570000	163970000	138880000	171870000	134820000	111490000	128270000	108140000		CUEO_ECOLI
sp|P36566|CMOM_ECOLI	42226000	52629000	57818000	66220000	56772000	60794000	60964000	57280000	59086000	58392000	44470000	50222000	53201000	54902000	0	53845000	52331000	46404000	46836000	39612000	41568000	39250000	42857000	38597000		CMOM_ECOLI
sp|P36562|COBT_ECOLI	14055000	16278000	15053000	17017000	17717000	0	22183000	15898000	18005000	16148000	17442000	0	0	0	20500000	13165000	13590000	16880000	11489000	0	17472000	0	13500000	0		COBT_ECOLI
sp|P36553|HEM6_ECOLI	78944000	65063000	60460000	76926000	76476000	57720000	56872000	77708000	61149000	67995000	70107000	83270000	61653000	49079000	48769000	56452000	64445000	66938000	54043000	66680000	53209000	61393000	50466000	47770000		HEM6_ECOLI
sp|P36548|AMIA_ECOLI	114410000	109980000	100960000	98601000	108930000	109730000	111630000	113280000	125240000	96540000	103970000	103930000	101280000	111360000	99241000	91989000	110800000	93168000	85921000	90056000	75873000	88772000	100050000	60000000		AMIA_ECOLI
sp|P35527|K1C9_CON-HUMAN;CON__P35527	99849000	34881000	48302000	102530000	4858100	37058000	59887000	56160000	160860000	278380000	8060600	54866000	3175000	65436000	79916000	96048000	25471000	237360000	22911000	49856000	7470300	56027000	43621000	17508000	+	K1C9_CON-HUMAN
sp|P35340|AHPF_ECOLI	616190000	753240000	661710000	595140000	604330000	671550000	666280000	707190000	659330000	587560000	642350000	656260000	593930000	646400000	679900000	565050000	661140000	630170000	544860000	622330000	644270000	542210000	513640000	599280000		AHPF_ECOLI
sp|P34209|YDCF_ECOLI	38122000	50654000	41642000	47429000	47381000	34884000	37637000	32829000	49754000	38684000	46129000	48260000	50195000	39892000	50654000	38794000	38118000	40365000	42184000	44839000	43843000	34358000	39053000	19594000		YDCF_ECOLI
sp|P33941|YOJI_ECOLI	113740000	97992000	77886000	0	0	0	117680000	95516000	119450000	163770000	99910000	111770000	0	0	103550000	131410000	96919000	104580000	84467000	0	0	0	89675000	0		YOJI_ECOLI
sp|P33940|MQO_ECOLI	120030000	124280000	137410000	151150000	162510000	190800000	143300000	163610000	148750000	152570000	130480000	152590000	171030000	155740000	149840000	150780000	127650000	155620000	169630000	144300000	173490000	169610000	167610000	213390000		MQO_ECOLI
sp|P33937|NAPA_ECOLI	8818600	25779000	27527000	25714000	41151000	26963000	19492000	25268000	25618000	27025000	41797000	35623000	17966000	42318000	28268000	21331000	27239000	35436000	23952000	24290000	40312000	22422000	37661000	27070000		NAPA_ECOLI
sp|P33920|NDPA_ECOLI	730800000	742960000	641880000	560330000	540960000	690690000	754440000	798840000	722270000	636570000	694830000	796590000	715470000	613100000	682690000	704330000	734940000	634580000	678260000	742620000	617910000	673330000	555020000	543870000		NDPA_ECOLI
sp|P33916|YEJF_ECOLI	277350000	264520000	245340000	269040000	0	335350000	265980000	408950000	314440000	279990000	294650000	271020000	326330000	274370000	342510000	301570000	353250000	378160000	290070000	303800000	288380000	344720000	337850000	0		YEJF_ECOLI
sp|P33915|YEJE_ECOLI	0	0	0	0	0	0	0	0	0	0	0	0	0	0	0	0	0	0	0	0	0	0	0	0		YEJE_ECOLI
sp|P33913|YEJA_ECOLI	0	0	12622000	0	0	0	0	0	0	0	0	0	0	0	0	0	0	0	0	0	0	0	0	0		YEJA_ECOLI
sp|P33667|SELU_ECOLI	55735000	38574000	37182000	38951000	33851000	0	40780000	55231000	38966000	38510000	36592000	48967000	49170000	41580000	35679000	41809000	48482000	46192000	37801000	36237000	52267000	39296000	46422000	0		SELU_ECOLI
sp|P33650|FEOB_ECOLI	40999000	32925000	32930000	29331000	34794000	30260000	48908000	46708000	32359000	30812000	36783000	36145000	40592000	26145000	35524000	38610000	38458000	54900000	30721000	68786000	25065000	39755000	28761000	50492000		FEOB_ECOLI
sp|P33644|POLOX_ECOLI	54818000	60286000	52299000	70701000	82074000	0	33718000	55615000	59553000	57077000	54259000	42475000	51206000	52548000	0	0	46588000	0	57903000	0	51325000	40464000	60075000	34912000		POLOX_ECOLI
sp|P33643|RLUD_ECOLI	911800000	587140000	587680000	668040000	496690000	680540000	832360000	621380000	692410000	652110000	629690000	645290000	674180000	535870000	635020000	748630000	687570000	656190000	642150000	728340000	561300000	704000000	576780000	577400000		RLUD_ECOLI
sp|P33607|NUOL_ECOLI	0	0	95804000	61249000	86772000	89372000	184410000	149900000	103870000	131250000	119280000	0	133460000	0	0	139880000	109000000	134230000	90001000	120740000	88991000	103020000	126480000	0		NUOL_ECOLI
sp|P33602|NUOG_ECOLI	1132000000	1104600000	1017600000	1022300000	979800000	1235700000	1293600000	1299200000	1168100000	1042100000	1170300000	1256700000	1130400000	1008100000	1047600000	1057200000	1170300000	1000300000	1017600000	1161800000	978830000	1035800000	1029000000	950450000		NUOG_ECOLI
sp|P33599|NUOCD_ECOLI	715120000	927770000	902730000	799140000	943840000	949490000	823650000	959260000	911010000	823620000	887520000	907020000	815680000	846520000	856910000	813900000	824930000	909400000	831170000	851310000	797130000	737010000	739480000	598590000		NUOCD_ECOLI
sp|P33595|SGRR_ECOLI	0	0	13515000	18986000	14268000	23404000	0	0	6499400	21228000	73992000	21191000	35855000	0	13124000	18486000	16671000	15819000	23423000	11443000	15696000	20219000	23367000	0		SGRR_ECOLI
sp|P33593|NIKD_ECOLI	0	0	0	0	0	0	0	0	0	0	0	0	0	0	0	0	0	0	0	0	0	0	0	0		NIKD_ECOLI
sp|P33590|NIKA_ECOLI	69460000	73718000	55011000	0	67864000	0	0	43233000	0	0	57858000	0	0	33493000	45302000	0	0	0	37573000	0	0	0	0	0		NIKA_ECOLI
sp|P33570|TKT2_ECOLI	234610000	164050000	175050000	184930000	153270000	150430000	217580000	151130000	169750000	191720000	152240000	151310000	172570000	165710000	141990000	175540000	139730000	166950000	161440000	145260000	135110000	159590000	135800000	146650000		TKT2_ECOLI
sp|P33371|DUSC_ECOLI	28962000	31973000	23900000	28102000	26433000	23043000	31781000	28198000	30820000	25618000	33126000	32616000	24645000	16215000	25654000	28030000	29379000	23436000	32094000	23766000	22874000	27217000	27421000	21606000		DUSC_ECOLI
sp|P33368|YOHF_ECOLI	0	0	0	15362000	0	0	0	0	22335000	16026000	0	0	0	0	0	0	0	0	0	0	0	0	0	0		YOHF_ECOLI
sp|P33363|BGLX_ECOLI	223090000	264710000	237240000	261420000	258460000	274360000	240870000	242280000	272270000	228620000	245130000	242680000	246130000	243970000	246790000	215160000	235500000	233550000	216120000	228500000	251230000	219760000	239120000	226780000		BGLX_ECOLI
sp|P33362|YEHZ_ECOLI	113590000	77468000	64842000	66178000	47435000	49797000	99268000	78082000	68995000	65264000	72000000	57577000	73045000	45496000	47870000	64669000	65673000	48524000	55613000	36809000	49729000	60745000	46568000	35081000		YEHZ_ECOLI
sp|P33355|YEHS_ECOLI	103990000	100300000	125620000	129630000	131060000	144010000	115120000	108430000	107050000	139150000	102060000	117570000	140780000	98146000	126640000	124130000	117100000	115670000	149250000	120760000	133480000	130340000	139150000	112150000		YEHS_ECOLI
sp|P33346|YEHI_ECOLI	0	0	0	0	0	0	0	0	0	0	0	0	0	0	0	0	0	0	0	0	0	0	0	0		YEHI_ECOLI
sp|P33235|FLGK_ECOLI	181770000	147120000	122300000	160550000	99934000	149940000	146630000	143160000	99893000	122100000	86844000	136970000	185460000	47549000	133270000	145050000	78562000	102340000	140150000	93822000	105450000	143600000	95787000	85631000		FLGK_ECOLI
sp|P33232|LLDD_ECOLI	3202600000	4401200000	3904700000	3814500000	4468900000	4635400000	3683400000	4935200000	4197400000	3717700000	4416500000	4234500000	3678900000	4132400000	4415400000	3428400000	4064000000	3731900000	3813600000	3773700000	4201700000	3609200000	4400700000	3508000000		LLDD_ECOLI
sp|P33231|LLDP_ECOLI	154770000	204510000	158000000	108200000	201010000	400030000	263740000	361350000	284250000	150860000	226710000	305080000	313590000	163190000	214200000	313810000	317040000	254460000	204750000	490930000	235870000	193130000	342410000	205010000		LLDP_ECOLI
sp|P33225|TORA_ECOLI	0	0	0	0	0	0	0	0	0	0	0	0	0	0	0	0	0	0	0	0	0	0	0	0		TORA_ECOLI
sp|P33221|PURT_ECOLI	57569000	35662000	50207000	28703000	46316000	63715000	63824000	51509000	48583000	51784000	58292000	52497000	64085000	84248000	55164000	60157000	77917000	61185000	51594000	88179000	47779000	64458000	60371000	70118000		PURT_ECOLI
sp|P33219|YEBF_ECOLI	307540000	269240000	228920000	254040000	171990000	189150000	255340000	220990000	216770000	215290000	167710000	195270000	217500000	170360000	181530000	214010000	168320000	152700000	198120000	134410000	163070000	179760000	170970000	101780000		YEBF_ECOLI
sp|P33218|YEBE_ECOLI	99121000	147030000	115520000	108460000	101740000	95022000	113150000	121470000	143030000	107990000	127290000	110450000	108840000	63855000	89296000	104330000	113380000	92736000	94870000	87883000	90454000	98168000	77492000	80061000		YEBE_ECOLI
sp|P33195|GCSP_ECOLI	633050000	623400000	555390000	482600000	623940000	981470000	670980000	1000200000	648850000	527800000	801900000	909600000	652400000	674530000	741520000	616340000	824080000	710640000	629210000	976830000	682950000	726720000	762690000	607670000		GCSP_ECOLI
sp|P33136|OPGG_ECOLI	313250000	309920000	365220000	374090000	366520000	344780000	320550000	338100000	318530000	331240000	291160000	298400000	330950000	355900000	336760000	289130000	272300000	319590000	308550000	282530000	299520000	285610000	293380000	377870000		OPGG_ECOLI
sp|P33084|Y12E_BPT4	0	0	0	0	0	0	27667000	117430000	54323000	100710000	273900000	220210000	362640000	412210000	324220000	576580000	621850000	550060000	682850000	647850000	541130000	714730000	656060000	684350000		Y12E_BPT4
sp|P33030|YEIR_ECOLI	287410000	251840000	309190000	319900000	316890000	322590000	251410000	268450000	257840000	257800000	246490000	231120000	290030000	256520000	240620000	234420000	243460000	283100000	284540000	246170000	272950000	229010000	273880000	340140000		YEIR_ECOLI
sp|P33029|YEIQ_ECOLI	42064000	32889000	45283000	44410000	38113000	42120000	46777000	54121000	34979000	34837000	36791000	45999000	36889000	27005000	58877000	32076000	30089000	34199000	40601000	43021000	39973000	42870000	40359000	28635000		YEIQ_ECOLI
sp|P33018|SFGH2_ECOLI	77970000	69078000	46513000	55136000	60279000	43420000	49886000	49872000	0	45855000	58627000	56070000	45280000	42856000	48940000	39073000	38468000	58897000	32495000	41814000	0	24726000	45740000	37735000		SFGH2_ECOLI
sp|P33014|YEED_ECOLI	47645000	86298000	72724000	64893000	59513000	76874000	74501000	83574000	72960000	71898000	67141000	76512000	109780000	48412000	0	72345000	72465000	0	79843000	77707000	62254000	61176000	69348000	0		YEED_ECOLI
sp|P33013|DACD_ECOLI	0	0	0	0	0	0	0	0	0	0	0	0	19710000	0	0	0	0	0	0	0	0	0	0	0		DACD_ECOLI
sp|P33012|SBMC_ECOLI	89314000	38454000	0	50611000	24584000	0	95646000	35318000	86581000	91215000	91541000	22406000	0	72106000	0	53981000	65183000	0	22064000	54913000	23149000	0	22716000	0		SBMC_ECOLI
sp|P32719|ALSE_ECOLI	0	0	0	0	0	0	0	0	0	0	0	0	23928000	0	22624000	0	19885000	0	0	0	19162000	0	0	0		ALSE_ECOLI
sp|P32717|YJCS_ECOLI	41770000	0	0	0	0	0	0	49845000	144030000	0	0	0	0	0	0	0	0	0	0	0	0	0	0	0		YJCS_ECOLI
sp|P32705|ACTP_ECOLI	0	0	0	0	0	0	0	0	0	0	0	0	0	0	0	0	0	0	0	0	0	0	0	0		ACTP_ECOLI
sp|P32703|YJCE_ECOLI	76132000	0	0	0	0	72367000	88353000	83944000	0	50340000	59925000	94729000	0	39440000	56582000	0	60884000	48789000	56676000	72205000	0	67135000	56704000	0		YJCE_ECOLI
sp|P32695|DUSA_ECOLI	169280000	190320000	200260000	209380000	204740000	182600000	177700000	202780000	199420000	207540000	205060000	187870000	204920000	199850000	205470000	175500000	178310000	177310000	196520000	180070000	173520000	157520000	157410000	164570000		DUSA_ECOLI
sp|P32685|YJBD_ECOLI	28095000	28517000	25864000	0	36188000	19398000	0	33028000	22887000	0	31077000	0	0	23907000	0	0	24888000	0	0	0	45912000	0	0	30305000		YJBD_ECOLI
sp|P32684|RLUF_ECOLI	112720000	116410000	117550000	146360000	138490000	151960000	121380000	120500000	125730000	141750000	118370000	122130000	153020000	116100000	142440000	131670000	120800000	134670000	138330000	121820000	138790000	118380000	135990000	141050000		RLUF_ECOLI
sp|P32681|YJAH_ECOLI	0	0	34338000	0	0	50542000	0	51915000	0	0	51366000	0	0	0	0	35001000	0	31217000	0	35307000	0	0	0	0		YJAH_ECOLI
sp|P32680|YJAG_ECOLI	169790000	173020000	167850000	167570000	147720000	157270000	163340000	143580000	184180000	188950000	183530000	133370000	141210000	170740000	125960000	164910000	155700000	143240000	122460000	145070000	130440000	137330000	123600000	171600000		YJAG_ECOLI
sp|P32670|PTFX2_ECOLI	0	0	0	0	0	0	0	0	0	0	0	0	0	0	0	0	0	0	0	0	0	0	0	0		PTFX2_ECOLI
sp|P32669|FSAB_ECOLI	0	0	34309000	31033000	35270000	42215000	0	0	33083000	0	0	50080000	0	0	38139000	25548000	48870000	0	40266000	0	0	0	40370000	0		FSAB_ECOLI
sp|P32664|NUDC_ECOLI	27033000	47891000	41474000	47835000	40314000	42806000	36102000	27524000	47569000	35737000	40782000	40504000	38992000	32746000	32834000	34211000	38502000	43618000	36022000	34358000	38422000	39578000	33483000	35281000		NUDC_ECOLI
sp|P32662|GPH_ECOLI	360700000	367720000	312800000	374110000	344820000	312560000	316900000	437130000	344970000	298040000	377020000	441760000	347410000	245390000	359880000	248250000	312570000	294600000	262520000	303560000	304800000	285760000	341200000	193520000		GPH_ECOLI
sp|P32287|Y13D_BPT4	0	0	0	0	0	0	36805000	132280000	84190000	176280000	398950000	233670000	454810000	729180000	432930000	1038600000	1078900000	1031800000	1574100000	1203200000	1377400000	1524300000	1164900000	1198900000		Y13D_BPT4
sp|P32286|SEGA_BPT4	0	0	0	0	0	0	0	0	0	0	73328000	58533000	69778000	132890000	91810000	120140000	159080000	156310000	182730000	156030000	196530000	176930000	150740000	188330000		SEGA_BPT4
sp|P32285|Y00G_BPT4	0	0	0	0	0	0	0	79502000	27828000	85146000	238910000	248250000	468810000	660300000	445500000	708800000	626620000	744410000	1058300000	810240000	1150700000	1034000000	749890000	1353700000		Y00G_BPT4
sp|P32283|MOBE_BPT4	0	0	0	0	30026000	0	0	28779000	0	0	12807000	0	23318000	34375000	15252000	57074000	38814000	52369000	77047000	91011000	72170000	100240000	109400000	110460000		MOBE_BPT4
sp|P32282|RIR1_BPT4	0	0	0	0	0	0	336650	11401000	1380500	46618000	217780000	123420000	250540000	569730000	296860000	1029400000	1249600000	884690000	2025300000	1879000000	1823800000	2210700000	2110500000	1603900000		RIR1_BPT4
sp|P32281|Y11B_BPT4	0	0	0	0	0	0	0	0	0	0	49116000	40673000	80026000	81986000	67856000	176110000	182140000	174960000	327730000	241400000	390010000	468550000	325330000	385710000		Y11B_BPT4
sp|P32280|Y14B_BPT4	0	0	0	0	0	0	0	177920000	167400000	185860000	611610000	623730000	855500000	797190000	816270000	1562800000	2064800000	1274500000	2455800000	2625800000	1971300000	2593300000	1849500000	1379000000		Y14B_BPT4
sp|P32279|Y14A_BPT4	0	0	0	0	0	0	0	0	0	0	0	0	0	0	15975000	20366000	16389000	23511000	27125000	17743000	33271000	31415000	26963000	18124000		Y14A_BPT4
sp|P32278|Y10B_BPT4	0	0	0	0	0	0	0	0	0	15499000	158910000	65172000	159820000	321950000	122550000	404500000	284000000	429610000	581530000	438800000	386410000	463820000	416200000	318510000		Y10B_BPT4
sp|P32277|RLIG2_BPT4	0	0	0	0	0	0	1089900	70958000	8571600	124320000	378260000	363130000	644040000	798040000	627500000	1274500000	1223700000	1084200000	1321000000	1513100000	1420300000	1648000000	1107100000	956830000		RLIG2_BPT4
sp|P32276|Y12G_BPT4	0	0	0	0	0	0	0	0	0	0	0	0	66905000	61187000	0	80953000	0	86330000	102180000	0	0	0	0	0		Y12G_BPT4
sp|P32275|Y12F_BPT4	0	0	0	0	0	0	8492200	73588000	35913000	104680000	229620000	146980000	217970000	377710000	232350000	472980000	456380000	444970000	600430000	501190000	550690000	559950000	533520000	197240000		Y12F_BPT4
sp|P32274|Y06N_BPT4	0	0	0	0	0	0	0	0	0	0	0	0	0	0	0	12698000	0	18078000	0	25323000	0	0	0	0		Y06N_BPT4
sp|P32273|Y06M_BPT4	0	0	0	0	0	0	0	0	0	0	32496000	38448000	0	14243000	0	0	36112000	25384000	23205000	17824000	0	0	0	0		Y06M_BPT4
sp|P32271|Y06L_BPT4	0	0	0	0	0	0	0	111940000	39812000	111260000	342430000	325710000	432120000	473760000	479590000	924170000	947030000	867550000	1298400000	1302600000	1123500000	1387700000	889520000	627800000		Y06L_BPT4
sp|P32270|DDA_BPT4	0	17204000	0	0	0	0	0	29996000	1200200	44862000	71792000	63335000	98822000	148400000	84746000	257180000	209990000	198950000	245450000	319640000	211420000	292580000	230100000	157800000		DDA_BPT4
sp|P32268|Y03B_BPT4	0	0	0	0	0	0	0	0	0	0	0	0	0	0	0	0	0	0	0	0	0	0	0	0		Y03B_BPT4
sp|P32267|ASIA_BPT4	0	0	0	38878000	16573000	0	119120000	200070000	147530000	436910000	643120000	352600000	600460000	638710000	549690000	1334600000	1253800000	871200000	1668600000	980770000	1468400000	1378100000	1134800000	1065500000		ASIA_BPT4
sp|P32177|FDHD_ECOLI	42351000	56338000	30848000	0	0	0	0	62670000	40343000	33836000	0	0	49413000	32021000	0	34151000	0	41233000	0	60130000	0	50324000	40663000	0		FDHD_ECOLI
sp|P32176|FDOG_ECOLI	1025800000	691190000	621790000	777280000	568770000	600410000	959870000	789460000	692340000	792280000	646590000	737190000	817330000	530240000	595000000	758420000	659610000	574690000	728490000	622840000	478430000	692940000	538010000	461980000		FDOG_ECOLI
sp|P32173|MOBA_ECOLI	28735000	36151000	37191000	34091000	31549000	34512000	34462000	55072000	43008000	34427000	40847000	47437000	40532000	27941000	39654000	33535000	38096000	33056000	27272000	33450000	35633000	30920000	34123000	19638000		MOBA_ECOLI
sp|P32170|RHAA_ECOLI	0	0	0	0	0	0	0	0	0	0	0	0	0	0	0	0	0	0	0	0	0	0	0	0		RHAA_ECOLI
sp|P32166|MENA_ECOLI	0	0	13482000	0	12320000	0	0	0	0	0	6845300	7351800	0	0	0	0	8117700	15203000	7407900	13935000	0	7329600	0	0		MENA_ECOLI
sp|P32162|YIIS_ECOLI	0	73899000	49838000	0	46731000	65926000	0	0	0	0	0	0	68381000	0	0	0	0	0	0	0	0	0	0	0		YIIS_ECOLI
sp|P32160|YIIQ_ECOLI	51509000	119390000	93952000	78767000	96511000	140330000	64410000	101990000	87291000	80218000	148910000	102690000	111340000	89822000	78009000	100540000	99201000	110000000	76069000	63912000	82849000	59398000	107350000	119070000		YIIQ_ECOLI
sp|P32157|YIIM_ECOLI	110400000	103520000	117560000	124110000	116690000	103350000	102320000	91328000	117990000	117110000	97328000	83266000	111820000	76930000	93785000	95799000	94306000	96551000	84432000	86445000	90790000	81157000	88383000	74578000		YIIM_ECOLI
sp|P32144|CSQR_ECOLI	57105000	80078000	68521000	65128000	67925000	70658000	52531000	77115000	66004000	50141000	66692000	64690000	61463000	48526000	61867000	56097000	62812000	63731000	49377000	66133000	63348000	49494000	48391000	50842000		CSQR_ECOLI
sp|P32141|SQUT_ECOLI	0	0	0	0	0	0	0	0	0	0	0	0	0	0	0	0	0	0	0	0	0	0	0	0		SQUT_ECOLI
sp|P32140|SQUS_ECOLI	0	0	0	0	0	0	0	0	0	0	0	0	0	0	0	0	0	0	0	0	0	0	0	0		SQUS_ECOLI
sp|P32134|YIHM_ECOLI	17491000	16858000	17509000	20732000	19276000	17863000	16046000	8538100	22437000	19047000	19069000	13965000	22091000	23420000	20310000	15569000	22340000	25831000	20410000	18818000	21330000	16937000	0	0		YIHM_ECOLI
sp|P32131|HEMN_ECOLI	136850000	139190000	126950000	123540000	137160000	127150000	125330000	154300000	141310000	125300000	137240000	144500000	136250000	141550000	145310000	121630000	127650000	117450000	131540000	110160000	132440000	114760000	107870000	117880000		HEMN_ECOLI
sp|P32125|MOBB_ECOLI	0	9698800	5946200	0	22116000	24296000	5936500	0	0	0	4397000	16650000	0	0	15525000	0	9503200	0	0	0	19781000	10855000	0	0		MOBB_ECOLI
sp|P32099|LPLA_ECOLI	283970000	360860000	340750000	313480000	337760000	312680000	298380000	344680000	329960000	290990000	338130000	310610000	228980000	329030000	286350000	271300000	330770000	318250000	269770000	288300000	301630000	265980000	256920000	268210000		LPLA_ECOLI
sp|P32051|YDEK_ECOLI	0	0	0	0	0	0	0	0	0	0	0	0	0	0	0	0	0	0	0	0	0	0	0	0		YDEK_ECOLI
sp|P31992|PPTA_ECOLI	0	0	0	0	0	0	0	0	0	0	0	0	0	0	0	0	0	0	0	0	0	0	0	0		PPTA_ECOLI
sp|P31979|NUOF_ECOLI	1494900000	1827000000	1483800000	1582200000	1603200000	1855000000	1509600000	1834900000	1701700000	1427600000	1684800000	1571400000	1527300000	1289100000	1459200000	1372400000	1584700000	1500100000	1484800000	1520600000	1518400000	1347400000	1415600000	1204500000		NUOF_ECOLI
sp|P31828|PQQL_ECOLI	0	0	0	0	0	0	0	0	0	55311000	0	0	0	0	0	0	0	0	0	0	0	0	0	0		PQQL_ECOLI
sp|P31827|YDDB_ECOLI	0	0	0	0	0	0	0	0	0	0	0	0	0	0	0	0	0	0	0	0	0	0	0	0		YDDB_ECOLI
sp|P31825|TRMN6_ECOLI	52623000	46553000	32708000	38913000	31622000	49292000	54777000	55688000	40764000	35566000	43124000	50677000	34275000	33135000	41544000	43468000	49780000	38381000	45282000	0	36679000	37130000	36019000	0		TRMN6_ECOLI
sp|P31808|YCIK_ECOLI	144750000	182980000	195800000	176230000	189580000	140470000	145280000	167730000	156600000	156760000	160050000	158960000	153940000	181530000	175240000	147100000	143020000	165500000	144510000	128990000	162860000	125220000	142480000	157940000		YCIK_ECOLI
sp|P31806|NNR_ECOLI	51157000	34796000	54318000	49367000	56636000	44678000	47079000	52386000	44410000	57377000	36629000	52014000	50256000	50429000	60163000	44928000	33497000	40386000	38493000	28852000	52915000	50410000	39165000	67690000		NNR_ECOLI
sp|P31802|NARP_ECOLI	35900000	52044000	46681000	35314000	50717000	35267000	34256000	54813000	53231000	49538000	62005000	44908000	38412000	58768000	43080000	40088000	43092000	47505000	44547000	31140000	32823000	36154000	32854000	42036000		NARP_ECOLI
sp|P31697|FIMC_ECOLI	0	0	0	0	0	0	0	0	0	0	0	0	0	0	0	0	0	0	0	0	0	0	0	0		FIMC_ECOLI
sp|P31680|DJLA_ECOLI	132030000	128770000	121670000	138380000	115790000	159750000	171280000	156150000	151970000	140330000	153080000	128390000	123230000	116950000	137400000	146330000	127090000	131880000	127100000	125630000	138400000	105470000	121990000	114740000		DJLA_ECOLI
sp|P31678|OTSB_ECOLI	91418000	64113000	49295000	78863000	43177000	55651000	78410000	66178000	53633000	58132000	51185000	66668000	54298000	82654000	68056000	43034000	0	33077000	52389000	30207000	42993000	43613000	34839000	36108000		OTSB_ECOLI
sp|P31677|OTSA_ECOLI	129670000	115560000	119170000	131540000	120840000	74501000	113170000	107520000	130770000	106560000	105250000	94373000	114870000	110840000	102980000	115180000	87328000	105750000	90835000	65005000	96130000	83404000	81644000	96017000		OTSA_ECOLI
sp|P31663|PANC_ECOLI	240300000	316640000	297430000	238990000	245460000	264490000	238540000	264350000	311940000	273360000	305330000	242420000	277030000	325070000	282250000	225440000	271860000	253890000	241540000	265820000	238360000	221810000	240760000	275860000		PANC_ECOLI
sp|P31660|PRPC_ECOLI	515040000	404120000	385660000	489630000	347450000	328530000	509240000	409950000	398450000	432740000	360480000	374550000	465040000	337140000	363950000	378320000	331740000	321690000	386400000	306490000	317100000	358470000	249430000	223070000		PRPC_ECOLI
sp|P31554|LPTD_ECOLI	959070000	936020000	748460000	837550000	671060000	798810000	913740000	958700000	856230000	691990000	800710000	904400000	782610000	513400000	759420000	722640000	786260000	644240000	740660000	716550000	662630000	695800000	700480000	557570000		LPTD_ECOLI
sp|P31550|THIB_ECOLI	56605000	98529000	84402000	88232000	79985000	67167000	63291000	83027000	83976000	73002000	75435000	80916000	74398000	79452000	84114000	65502000	67880000	72133000	72322000	68499000	76346000	61176000	68215000	54382000		THIB_ECOLI
sp|P31548|THIQ_ECOLI	99863000	118660000	0	112730000	89776000	132590000	99259000	81809000	104560000	117430000	101780000	0	0	94230000	112570000	97144000	98149000	101770000	93123000	70367000	0	108060000	0	0		THIQ_ECOLI
sp|P31547|METI_ECOLI	146570000	118170000	116890000	79511000	81152000	131670000	113290000	176670000	109380000	110790000	132000000	175940000	166950000	92060000	106780000	136740000	141670000	103860000	93329000	207140000	108740000	131190000	131770000	0		METI_ECOLI
sp|P31545|EFEB_ECOLI	54472000	49317000	43783000	48648000	52567000	57571000	54140000	40825000	46687000	47377000	45449000	52031000	46375000	44297000	48160000	48619000	47999000	49936000	48883000	56755000	45703000	48251000	51413000	35563000		EFEB_ECOLI
sp|P31475|YIEP_ECOLI	57054000	127670000	107440000	71053000	94635000	110530000	100870000	113970000	109410000	111400000	90430000	109160000	125410000	99182000	102430000	103160000	115620000	106580000	115570000	122440000	122210000	99472000	92754000	73078000		YIEP_ECOLI
sp|P31473|RAVA_ECOLI	115850000	102540000	61987000	75076000	53735000	50192000	107520000	74416000	74742000	55290000	84539000	83994000	49504000	58489000	65122000	64127000	70387000	45371000	52272000	47779000	68145000	69832000	52159000	32802000		RAVA_ECOLI
sp|P31471|YIEL_ECOLI	0	0	0	0	0	0	0	0	0	0	0	0	0	0	0	0	0	0	0	0	0	0	0	0		YIEL_ECOLI
sp|P31467|YIEH_ECOLI	0	36507000	39488000	0	46875000	30054000	0	42371000	30405000	32008000	46024000	28932000	28415000	51345000	36070000	31203000	27201000	34094000	41815000	42007000	39827000	32770000	0	32742000		YIEH_ECOLI
sp|P31466|ADEP_ECOLI	0	0	0	0	0	0	0	0	0	0	0	0	0	0	0	0	0	0	0	0	0	0	0	0		ADEP_ECOLI
sp|P31460|DGOR_ECOLI	35562000	64063000	40258000	36808000	43365000	56238000	35325000	53062000	41468000	34324000	55330000	49260000	36041000	34850000	40593000	39830000	49473000	33042000	42933000	39647000	35389000	29092000	37011000	32132000		DGOR_ECOLI
sp|P31455|YIDR_ECOLI	71757000	102630000	83141000	84642000	88718000	96048000	83289000	107800000	89369000	86208000	94626000	95139000	80679000	66472000	83838000	82954000	90023000	84791000	68340000	84985000	79990000	70525000	85546000	69383000		YIDR_ECOLI
sp|P31442|EMRD_ECOLI	0	0	0	0	0	0	0	0	0	0	0	0	0	0	0	0	0	0	0	0	0	0	0	0		EMRD_ECOLI
sp|P31441|ADEC_ECOLI	38662000	39174000	30730000	27496000	28848000	24574000	39561000	40322000	37172000	25293000	30634000	38741000	31286000	25199000	29230000	26232000	32491000	22712000	22736000	33390000	27772000	29684000	24917000	25521000		ADEC_ECOLI
sp|P31433|YICH_ECOLI	151600000	192100000	166300000	136840000	154400000	163400000	159560000	201100000	169420000	132180000	168400000	160260000	154620000	143260000	165290000	139750000	147280000	152690000	109010000	138260000	139950000	115560000	133900000	138690000		YICH_ECOLI
sp|P31224|ACRB_ECOLI	343270000	213530000	295580000	205120000	241700000	280920000	320650000	301290000	276440000	298300000	258550000	373080000	335810000	277050000	287660000	306690000	313860000	341250000	257380000	365760000	221070000	259350000	297870000	284710000		ACRB_ECOLI
sp|P31142|THTM_ECOLI	174820000	200930000	175590000	170400000	190570000	168920000	176800000	235920000	194920000	156940000	174190000	186590000	179170000	178830000	191430000	161780000	157870000	155080000	188510000	155000000	163890000	159280000	130710000	161560000		THTM_ECOLI
sp|P31133|POTF_ECOLI	0	0	0	0	0	0	0	0	0	0	0	0	0	0	0	0	0	0	0	0	0	0	0	0		POTF_ECOLI
sp|P31130|YDEI_ECOLI	29945000	37091000	0	0	31555000	0	0	0	27084000	37357000	24829000	0	0	0	0	0	0	0	0	0	0	0	0	0		YDEI_ECOLI
sp|P31120|GLMM_ECOLI	292810000	349380000	328210000	296070000	323220000	347580000	317880000	355880000	337340000	313710000	325500000	316040000	325410000	312290000	304060000	307640000	321950000	344310000	308610000	334780000	312500000	308700000	284950000	282770000		GLMM_ECOLI
sp|P31119|AAS_ECOLI	18766000	14899000	24544000	19997000	27082000	31460000	21224000	29147000	23468000	25494000	19850000	23534000	27123000	36378000	23799000	24802000	21064000	28875000	22803000	17686000	26102000	31618000	19021000	37010000		AAS_ECOLI
sp|P31069|KCH_ECOLI	41012000	35829000	32111000	32268000	35364000	27428000	43000000	41289000	29214000	37160000	0	43891000	35371000	32907000	42084000	0	38699000	0	0	34593000	28281000	23108000	34913000	0		KCH_ECOLI
sp|P31060|MODF_ECOLI	50845000	54903000	47919000	38429000	57770000	44137000	45800000	65061000	51431000	51981000	59700000	61550000	47919000	68963000	45521000	38513000	52899000	52086000	43062000	35886000	52085000	48309000	31004000	49739000		MODF_ECOLI
sp|P31057|PANB_ECOLI	496110000	505510000	405490000	398520000	388290000	487730000	416680000	546600000	339390000	316920000	355410000	451020000	412170000	260820000	391720000	306130000	359780000	290380000	346550000	464600000	338860000	336090000	325110000	329360000		PANB_ECOLI
sp|P30958|MFD_ECOLI	138080000	96971000	128040000	88360000	127530000	136210000	143250000	137510000	112920000	133470000	133010000	156120000	149360000	127300000	126600000	145630000	141190000	139080000	108760000	181460000	116420000	130170000	133730000	128630000		MFD_ECOLI
sp|P30871|3PASE_ECOLI	162810000	204570000	174180000	157260000	197880000	179150000	143280000	148060000	176380000	155780000	177820000	205380000	156390000	195950000	181430000	159600000	159910000	171070000	145190000	152750000	156510000	119080000	136800000	146490000		3PASE_ECOLI
sp|P30870|GLNE_ECOLI	59475000	53496000	52400000	37143000	41781000	56757000	48199000	78257000	47609000	45508000	54097000	60356000	55250000	58555000	59248000	45859000	39909000	52487000	40557000	46672000	48929000	52941000	47521000	45744000		GLNE_ECOLI
sp|P30864|YAFC_ECOLI	45425000	57969000	49652000	47882000	51773000	44952000	39615000	48036000	52400000	32669000	44955000	59703000	38589000	48241000	56719000	45972000	50965000	38668000	38183000	40855000	37012000	43902000	40485000	23416000		YAFC_ECOLI
sp|P30863|DKGB_ECOLI	99506000	118340000	106260000	92341000	90969000	98679000	101140000	98387000	119570000	97777000	120300000	121540000	104690000	77690000	102070000	94205000	113120000	90861000	87541000	92458000	92669000	80476000	97137000	56774000		DKGB_ECOLI
sp|P30860|ARTJ_ECOLI	412760000	333630000	283830000	339790000	315460000	325440000	336150000	351460000	373860000	332470000	346630000	290780000	337270000	312430000	324560000	313220000	311600000	310330000	272710000	229750000	287230000	304370000	322880000	261470000		ARTJ_ECOLI
sp|P30859|ARTI_ECOLI	1609200000	1662200000	1422200000	1589200000	1365400000	1302400000	1518700000	1726500000	1488300000	1176500000	1425100000	1641900000	1377900000	1061800000	1422300000	1198700000	1361900000	1137400000	1238000000	1142300000	1211400000	1170000000	1298100000	986510000		ARTI_ECOLI
sp|P30850|RNB_ECOLI	478000000	407870000	475650000	366120000	440790000	500290000	455190000	465830000	404870000	467530000	397010000	497010000	519770000	449310000	442170000	523530000	422870000	499250000	451740000	539980000	437260000	493080000	413890000	488410000		RNB_ECOLI
sp|P30845|EPTA_ECOLI	501740000	415750000	445810000	369310000	370400000	539200000	522140000	444000000	445650000	435750000	452550000	501690000	451950000	351930000	369540000	467760000	526700000	458290000	422020000	563020000	403190000	468690000	443070000	281270000		EPTA_ECOLI
sp|P30844|BASS_ECOLI	112560000	117700000	92852000	133210000	88115000	106110000	124690000	114810000	102230000	97594000	103160000	115940000	119980000	74154000	107240000	101670000	97848000	74947000	104400000	90389000	96340000	97572000	96397000	94466000		BASS_ECOLI
sp|P30843|BASR_ECOLI	393120000	404750000	330690000	282000000	313280000	450320000	408610000	392940000	344120000	398960000	368110000	416430000	400040000	341170000	347890000	361420000	369390000	327600000	336160000	478620000	321150000	377720000	325690000	398970000		BASR_ECOLI
sp|P30750|METN_ECOLI	180270000	191810000	175560000	135520000	149360000	180170000	184120000	212010000	159800000	155820000	173840000	199760000	174600000	155270000	172980000	160870000	166440000	168010000	145450000	172530000	142950000	166890000	146970000	111720000		METN_ECOLI
sp|P30749|MOAE_ECOLI	82804000	0	68263000	0	65543000	43316000	74545000	59975000	102560000	79328000	104200000	50988000	48209000	87863000	68919000	68724000	89362000	67327000	61775000	61266000	49875000	57679000	68677000	52904000		MOAE_ECOLI
sp|P30748|MOAD_ECOLI	78287000	130470000	160870000	141810000	155760000	152230000	114000000	165440000	155440000	139110000	155390000	123410000	107810000	145670000	130560000	125370000	151370000	141820000	134410000	135840000	126840000	93166000	115420000	78881000		MOAD_ECOLI
sp|P30745|MOAA_ECOLI	0	0	0	0	14587000	17129000	0	0	0	20326000	0	0	24655000	17470000	30285000	25863000	33999000	0	21619000	12604000	0	20811000	0	0		MOAA_ECOLI
sp|P30744|SDHM_ECOLI	675020000	731290000	699640000	601870000	605870000	685750000	801870000	852280000	715110000	683810000	743300000	802310000	639690000	671770000	684290000	698990000	642590000	641760000	630570000	696520000	639310000	592370000	523300000	554200000		SDHM_ECOLI
sp|P30178|HCXB_ECOLI	88167000	81703000	74389000	62929000	87855000	102000000	79218000	102810000	95214000	75514000	101210000	106160000	83673000	77971000	87625000	79036000	95617000	109390000	72943000	120450000	85205000	81135000	84923000	37403000		HCXB_ECOLI
sp|P30177|YBIB_ECOLI	383590000	452760000	409540000	414930000	385030000	386110000	395040000	445840000	474000000	420940000	418160000	412700000	403880000	459410000	367500000	343070000	376730000	346890000	328850000	313330000	352900000	368980000	355330000	246390000		YBIB_ECOLI
sp|P30176|RIBX_ECOLI	0	0	3371300	4300400	0	0	0	0	0	0	0	0	4629400	0	0	0	0	0	5020300	0	0	0	0	0		RIBX_ECOLI
sp|P30149|YABI_ECOLI	0	0	0	0	0	0	0	0	0	0	0	0	0	0	0	0	0	0	0	0	0	0	0	0		YABI_ECOLI
sp|P30147|HYI_ECOLI	0	0	0	0	0	0	47096000	0	39899000	0	0	0	0	0	0	49914000	0	0	0	0	0	0	0	0		HYI_ECOLI
sp|P30139|THIG_ECOLI	0	0	0	0	0	0	0	0	0	0	0	0	0	0	0	0	0	0	0	0	0	0	0	0		THIG_ECOLI
sp|P30128|GREB_ECOLI	39073000	50427000	41911000	37823000	42304000	55221000	29152000	62134000	41564000	32146000	40180000	31839000	33146000	38094000	35942000	37769000	39994000	41789000	36615000	38591000	30208000	27438000	31416000	0		GREB_ECOLI
sp|P30126|LEUD_ECOLI	33043000	37164000	28554000	29924000	0	34314000	27344000	34862000	30628000	0	40385000	30794000	34295000	24007000	0	36530000	27350000	29556000	31984000	25831000	27461000	25197000	28485000	24601000		LEUD_ECOLI
sp|P30125|LEU3_ECOLI	12527000	0	13465000	13842000	13893000	10374000	16087000	13251000	0	12505000	12525000	12470000	13794000	0	0	0	11664000	11374000	15445000	14040000	13368000	0	10940000	0		LEU3_ECOLI
sp|P30014|RNT_ECOLI	182490000	225160000	230930000	213000000	196580000	217650000	210630000	194320000	215620000	209160000	203630000	186730000	229150000	186990000	196170000	208610000	174320000	186070000	226290000	182040000	198780000	206800000	179080000	128930000		RNT_ECOLI
sp|P30011|NADC_ECOLI	175330000	184220000	175440000	197540000	156580000	170210000	147840000	192470000	148670000	151770000	155660000	185040000	177700000	159810000	179600000	137800000	156000000	129830000	139300000	151010000	163760000	149880000	135100000	120150000		NADC_ECOLI
sp|P29745|PEPT_ECOLI	316780000	255240000	236160000	270890000	207110000	181960000	244980000	196020000	239070000	242150000	227480000	185990000	227930000	222860000	212060000	220580000	186080000	193390000	201830000	195890000	194120000	176290000	161380000	134090000		PEPT_ECOLI
sp|P29744|FLGL_ECOLI	198500000	164190000	121920000	190160000	103780000	125820000	198300000	148880000	142270000	153030000	124460000	149940000	149190000	114640000	120660000	171060000	118810000	111900000	148980000	106240000	112700000	159600000	102570000	106000000		FLGL_ECOLI
sp|P29680|DCUP_ECOLI	492730000	467150000	372600000	445400000	366660000	388670000	412070000	448140000	421250000	358690000	393390000	453590000	328460000	309830000	372280000	364940000	373950000	323420000	367060000	403080000	329150000	377300000	352740000	296860000		DCUP_ECOLI
sp|P29217|YCEH_ECOLI	108910000	136740000	120470000	117210000	123530000	95644000	120990000	150780000	124720000	102060000	117250000	116000000	119240000	105460000	107330000	106490000	115990000	111170000	93850000	113990000	104710000	101530000	101750000	99367000		YCEH_ECOLI
sp|P29208|MENC_ECOLI	75581000	80307000	72839000	83677000	84993000	66437000	94124000	71997000	95607000	68292000	78552000	84486000	72797000	72343000	73726000	60085000	54174000	62270000	72693000	65348000	58050000	57853000	64321000	29817000		MENC_ECOLI
sp|P29131|FTSN_ECOLI	191170000	184640000	157590000	164130000	142230000	163120000	171730000	201440000	184320000	139360000	160870000	184950000	154660000	114760000	182330000	136860000	140840000	133790000	133590000	155980000	141840000	136390000	150990000	98662000		FTSN_ECOLI
sp|P29018|CYDD_ECOLI	42555000	57706000	54716000	41023000	54059000	58346000	47750000	58522000	64181000	62523000	51227000	63510000	59084000	61035000	55719000	56991000	56914000	72894000	47021000	59350000	51853000	56113000	58682000	77645000		CYDD_ECOLI
sp|P29012|ALR2_ECOLI	176250000	179400000	155420000	162580000	162500000	202700000	175960000	213850000	202060000	166000000	206030000	196320000	149660000	197290000	167250000	165300000	175410000	150700000	167200000	149430000	154210000	160000000	151600000	129150000		ALR2_ECOLI
sp|P28905|HOLC_ECOLI	22061000	19608000	23036000	23108000	22289000	21241000	15483000	15231000	22709000	17601000	13744000	19467000	14805000	23802000	17874000	0	17083000	14323000	14712000	16092000	17741000	15713000	18454000	17275000		HOLC_ECOLI
sp|P28904|TREC_ECOLI	272860000	334390000	300980000	209060000	452210000	665650000	298990000	440460000	403990000	321470000	465680000	409280000	319990000	571390000	420380000	406600000	544700000	563610000	324200000	792620000	511220000	403290000	571540000	510590000		TREC_ECOLI
sp|P28903|NRDD_ECOLI	175160000	225020000	203620000	166230000	263380000	297980000	185390000	315350000	254050000	182190000	262680000	255220000	190860000	252180000	228860000	168530000	253940000	235460000	195490000	252800000	228560000	183160000	237430000	242250000		NRDD_ECOLI
sp|P28861|FENR_ECOLI	111890000	101840000	89292000	87765000	86715000	78530000	92190000	94784000	89633000	72622000	106520000	96465000	78943000	106160000	88651000	85685000	103550000	70175000	82393000	84314000	71570000	75885000	84698000	51695000		FENR_ECOLI
sp|P28635|METQ_ECOLI	1792200000	1713100000	1227900000	1389600000	1120200000	1302500000	1471700000	1601800000	1344400000	1105100000	1367800000	1444600000	1156200000	953380000	1303900000	1162500000	1264800000	1019200000	1210300000	1215900000	1092200000	1209900000	1237100000	1132500000		METQ_ECOLI
sp|P28634|TRMO_ECOLI	33914000	34668000	40644000	39099000	42761000	0	43784000	45622000	0	50296000	49316000	58095000	53943000	53147000	49857000	0	0	47451000	0	41465000	46345000	47724000	39034000	53892000		TRMO_ECOLI
sp|P28632|HOLD_ECOLI	85149000	81213000	63259000	68361000	60867000	77948000	96415000	86606000	83600000	64033000	79423000	119080000	79191000	49109000	81182000	55432000	61307000	55839000	69974000	76475000	67234000	63948000	72138000	44411000		HOLD_ECOLI
sp|P28631|HOLB_ECOLI	64580000	67164000	55534000	62369000	52228000	57107000	69843000	76848000	76548000	66988000	67778000	69980000	66699000	47551000	57128000	56925000	56409000	52821000	59244000	59351000	52764000	57763000	47081000	33259000		HOLB_ECOLI
sp|P28630|HOLA_ECOLI	40105000	52836000	35863000	40061000	28004000	36515000	43873000	51785000	51650000	38561000	41323000	45409000	45608000	35372000	36397000	49773000	43773000	36258000	40981000	43361000	47363000	45978000	26454000	23823000		HOLA_ECOLI
sp|P28306|MLTG_ECOLI	58873000	60627000	68162000	66054000	65666000	54567000	53667000	60496000	65986000	69358000	61129000	50893000	72964000	61749000	61772000	59051000	49515000	58053000	60555000	50091000	50858000	55795000	45550000	57246000		MLTG_ECOLI
sp|P28305|PABC_ECOLI	14855000	11402000	9307100	12269000	17981000	10052000	12771000	11143000	14053000	11358000	10371000	7936400	11709000	14045000	13293000	12551000	12113000	12095000	10269000	8700600	13583000	12710000	8532800	0		PABC_ECOLI
sp|P28304|QOR1_ECOLI	223870000	255550000	226070000	217830000	216140000	171760000	208160000	250500000	213700000	200450000	193550000	241640000	182620000	166920000	200340000	173480000	209730000	181590000	201660000	179660000	164570000	173670000	153900000	169320000		QOR1_ECOLI
sp|P28249|ASMA_ECOLI	351590000	418400000	373270000	357870000	334550000	392670000	425490000	396240000	359520000	327110000	346890000	391110000	417400000	306220000	356550000	280860000	303540000	247140000	286530000	336780000	338610000	340960000	274740000	247260000		ASMA_ECOLI
sp|P28248|DCD_ECOLI	112070000	144990000	144830000	161990000	179480000	146050000	122180000	162090000	142490000	163680000	135280000	114850000	145580000	124110000	141590000	131740000	114610000	157330000	142490000	117030000	131360000	118150000	129610000	126650000		DCD_ECOLI
sp|P28224|MLIC_ECOLI	20339000	0	25809000	0	23535000	0	21927000	0	0	22723000	0	21527000	0	17539000	20101000	0	20303000	0	0	0	19985000	18958000	0	0		MLIC_ECOLI
sp|P27862|YIGZ_ECOLI	0	0	0	0	0	0	0	0	0	0	0	0	0	0	0	0	0	0	0	0	0	0	0	0		YIGZ_ECOLI
sp|P27859|TATD_ECOLI	74450000	62294000	68919000	74871000	54918000	59384000	51941000	79408000	66654000	74524000	51372000	63303000	75182000	59130000	67313000	54455000	53496000	53930000	55286000	43840000	69960000	55769000	50204000	54385000		TATD_ECOLI
sp|P27848|YIGL_ECOLI	201820000	209250000	194310000	202260000	192190000	181480000	196900000	205320000	181980000	170400000	194470000	182340000	205210000	155980000	188470000	173430000	235340000	187760000	167460000	174040000	184930000	160620000	188680000	168950000		YIGL_ECOLI
sp|P27838|CYAY_ECOLI	277440000	338370000	274800000	279050000	241240000	255950000	198450000	267580000	220080000	243800000	224720000	235620000	211590000	214670000	248800000	189070000	224840000	222780000	229130000	258460000	206690000	199060000	235490000	244380000		CYAY_ECOLI
sp|P27836|WECG_ECOLI	170110000	155670000	150170000	136570000	140370000	141720000	133740000	146990000	124950000	132780000	120170000	117220000	134230000	146290000	135900000	137550000	145810000	133740000	158480000	131890000	133470000	129210000	120130000	115530000		WECG_ECOLI
sp|P27833|WECE_ECOLI	453400000	389100000	336580000	285600000	359090000	464540000	434990000	465660000	440730000	402400000	432740000	478600000	436130000	367850000	403990000	488450000	411190000	448750000	344870000	481480000	386750000	394930000	390730000	220540000		WECE_ECOLI
sp|P27832|WECD_ECOLI	68675000	54650000	42000000	47020000	32569000	54681000	50243000	49075000	35885000	49302000	46491000	56149000	43120000	29695000	63697000	45493000	36125000	37272000	38393000	43496000	32252000	43369000	34077000	28661000		WECD_ECOLI
sp|P27830|RMLB2_ECOLI	214310000	193020000	177720000	208300000	175130000	186790000	214990000	179860000	176730000	180720000	177000000	173270000	208870000	151140000	166400000	180630000	162510000	145980000	166220000	168660000	172110000	164940000	140260000	128630000		RMLB2_ECOLI
sp|P27829|WECC_ECOLI	291140000	269800000	243790000	259910000	235340000	280990000	289480000	299080000	279960000	270150000	267710000	302860000	276340000	200340000	257210000	279600000	272010000	251230000	277910000	274780000	248560000	274550000	239560000	222730000		WECC_ECOLI
sp|P27828|WECB_ECOLI	213460000	236800000	246150000	287120000	276730000	283240000	267090000	220020000	214910000	275140000	210590000	198930000	248460000	281220000	226950000	220430000	194840000	247400000	252390000	223750000	232140000	191160000	229650000	211150000		WECB_ECOLI
sp|P27550|ACSA_ECOLI	245420000	178470000	167860000	135250000	167050000	280400000	250640000	231980000	191880000	196180000	191600000	206790000	209230000	171970000	168590000	247380000	205190000	218130000	178890000	286740000	176820000	217840000	176320000	165660000		ACSA_ECOLI
sp|P27434|RODZ_ECOLI	437810000	408010000	413480000	489060000	417030000	436110000	467290000	437580000	416260000	440460000	407510000	404440000	460370000	365140000	422550000	381780000	356550000	383900000	441500000	372930000	415080000	412260000	422830000	405560000		RODZ_ECOLI
sp|P27431|ROXA_ECOLI	230800000	209180000	171800000	214240000	154920000	168560000	224600000	190300000	215540000	200070000	216500000	204810000	238160000	140930000	193710000	200110000	207500000	170680000	175680000	152590000	168990000	189800000	201550000	106210000		ROXA_ECOLI
sp|P27306|STHA_ECOLI	629760000	727360000	674750000	604380000	804690000	1137700000	792160000	820590000	836060000	816250000	938080000	784870000	780980000	789820000	745070000	958900000	961300000	955530000	798250000	1122000000	858910000	820530000	897190000	767880000		STHA_ECOLI
sp|P27305|GLUQ_ECOLI	54509000	50905000	53411000	68451000	70733000	57347000	61319000	40329000	48353000	57762000	46475000	39698000	70301000	52837000	81924000	50763000	62872000	56811000	56534000	50396000	61194000	47267000	60257000	49521000		GLUQ_ECOLI
sp|P27303|EMRA_ECOLI	223750000	224930000	185640000	178290000	173630000	190780000	197270000	194410000	192910000	154270000	187870000	204940000	177680000	130400000	172360000	161910000	185520000	170840000	163160000	177590000	157500000	165280000	156170000	133030000		EMRA_ECOLI
sp|P27302|TKT1_ECOLI	1499000000	1440800000	1552400000	1316000000	1412200000	1902400000	1771600000	1785700000	1596000000	1647600000	1777400000	1812200000	1712200000	1579900000	1649300000	1784100000	1813900000	1894300000	1591400000	2000900000	1688100000	1656200000	1873600000	1605200000		TKT1_ECOLI
sp|P27300|LPXK_ECOLI	110210000	126420000	117560000	136780000	119440000	147190000	145670000	94586000	121180000	143060000	119290000	131650000	133790000	123820000	139330000	103230000	97206000	106820000	134820000	117140000	129040000	107360000	100770000	108190000		LPXK_ECOLI
sp|P27298|OPDA_ECOLI	722950000	791340000	751920000	675080000	712310000	712620000	761560000	856370000	789470000	707840000	792760000	770110000	687310000	724360000	725560000	665030000	726800000	690290000	618250000	683970000	626830000	595300000	593070000	507870000		OPDA_ECOLI
sp|P27297|BAX_ECOLI	0	0	0	0	0	0	0	0	0	0	0	0	0	0	0	0	0	0	0	0	0	0	0	0		BAX_ECOLI
sp|P27296|DING_ECOLI	25563000	12050000	15595000	13827000	15850000	20544000	15392000	13189000	13491000	17012000	14615000	14306000	20146000	13786000	13624000	19760000	14413000	0	18086000	15367000	17793000	19081000	0	15910000		DING_ECOLI
sp|P27294|INAA_ECOLI	81234000	87298000	88146000	101790000	90514000	114770000	110790000	84059000	82822000	106820000	83999000	84819000	114180000	99493000	88856000	112670000	87737000	105590000	120660000	105570000	104410000	121380000	119440000	140920000		INAA_ECOLI
sp|P27278|NADR_ECOLI	62344000	41389000	44554000	30943000	42288000	46458000	53056000	54242000	32902000	41605000	49755000	49305000	26246000	49082000	42086000	38184000	46336000	43997000	41379000	36884000	38453000	38271000	37076000	32417000		NADR_ECOLI
sp|P27250|AHR_ECOLI	395520000	349790000	395300000	412950000	571260000	280350000	346640000	252070000	405820000	333620000	352300000	458610000	416740000	369140000	256950000	407490000	281700000	385490000	320410000	217090000	306200000	278980000	311300000	353070000		AHR_ECOLI
sp|P27249|GLND_ECOLI	71199000	62252000	62143000	56261000	67600000	76679000	71669000	54970000	58573000	63626000	56615000	88958000	71290000	59501000	63504000	72720000	75777000	93293000	44951000	99925000	61945000	82332000	78775000	79195000		GLND_ECOLI
sp|P27248|GCST_ECOLI	611020000	676590000	604470000	550910000	828820000	881090000	552100000	867180000	653170000	534000000	743070000	685260000	598300000	785090000	801700000	570600000	663660000	659330000	557290000	733700000	687550000	587360000	636790000	541990000		GCST_ECOLI
sp|P27247|PLSX_ECOLI	64565000	44944000	40885000	50742000	42685000	52467000	47924000	48838000	49215000	48006000	48636000	56970000	68762000	42863000	52682000	35566000	39159000	47675000	43043000	52403000	51546000	45684000	45200000	34970000		PLSX_ECOLI
sp|P27245|MARR_ECOLI	1465100000	1204800000	877120000	521600000	639360000	0	1192800000	1228600000	1052600000	884330000	1180700000	1112500000	0	735390000	961340000	1000000000	744740000	770400000	837520000	938940000	722350000	981720000	782160000	690300000		MARR_ECOLI
sp|P27238|YFED_ECOLI	0	39107000	0	0	0	0	0	0	34337000	0	35802000	0	25062000	0	32292000	0	29238000	31615000	0	36443000	37508000	0	38493000	0		YFED_ECOLI
sp|P27128|RFAI_ECOLI	0	0	0	0	0	0	0	0	0	0	0	0	0	0	0	0	0	0	0	0	0	0	0	0		RFAI_ECOLI
sp|P27111|CYNR_ECOLI	0	0	0	0	0	0	0	0	0	0	0	0	0	0	0	0	0	0	0	0	0	0	0	0		CYNR_ECOLI
sp|P26648|FTSP_ECOLI	96959000	77021000	82587000	74493000	77422000	80997000	81433000	86842000	76598000	71488000	64673000	75985000	76822000	69970000	70732000	71914000	66920000	77512000	76711000	75916000	74895000	68290000	71835000	77189000		FTSP_ECOLI
sp|P26647|PLSC_ECOLI	33200000	53658000	55530000	45418000	61445000	59496000	42283000	49681000	48209000	72761000	50898000	44742000	71260000	72729000	56585000	62818000	50845000	58667000	64522000	55595000	59187000	57826000	54002000	62869000		PLSC_ECOLI
sp|P26646|ACUI_ECOLI	169040000	179050000	142850000	155410000	149540000	152060000	159050000	160600000	146050000	140030000	150220000	151120000	156270000	133160000	143890000	135080000	134420000	137240000	138060000	133740000	134250000	132520000	125000000	98142000		ACUI_ECOLI
sp|P26616|MAO1_ECOLI	486640000	514150000	427990000	459280000	400590000	481130000	538810000	492020000	510380000	489840000	536140000	454860000	468140000	487870000	437110000	510180000	523170000	432170000	520580000	483290000	429240000	472800000	411640000	448150000		MAO1_ECOLI
sp|P26602|UBIC_ECOLI	184540000	177230000	150210000	157020000	140620000	181030000	171770000	214320000	187620000	137000000	185140000	189720000	176450000	130580000	170150000	151040000	173810000	130900000	157690000	154830000	146030000	152170000	142050000	124140000		UBIC_ECOLI
sp|P26365|AMIB_ECOLI	79328000	78124000	65112000	78767000	63223000	73537000	75679000	85921000	76371000	64316000	70291000	77153000	66256000	55096000	74835000	58840000	56228000	59181000	60650000	55445000	61393000	57952000	62651000	52968000		AMIB_ECOLI
sp|P26281|HPPK_ECOLI	65556000	95988000	58274000	62048000	53911000	64430000	64108000	86609000	68469000	54629000	57366000	66077000	78788000	40712000	59825000	69837000	76056000	65377000	58760000	62937000	54652000	50097000	59940000	47118000		HPPK_ECOLI
sp|P25894|LOIP_ECOLI	154790000	195360000	170410000	191740000	173520000	186570000	169540000	187900000	183080000	165390000	164410000	190590000	182170000	144580000	182460000	159600000	157870000	156530000	164610000	151310000	175540000	147950000	175280000	135210000		LOIP_ECOLI
sp|P25888|RHLE_ECOLI	127800000	123820000	121610000	156630000	116150000	147210000	137550000	136720000	116210000	160760000	117760000	114710000	174110000	121150000	116430000	153780000	126230000	116020000	159600000	124440000	117920000	147320000	140140000	147020000		RHLE_ECOLI
sp|P25748|GALS_ECOLI	18624000	16311000	10638000	18248000	15526000	12620000	14223000	14438000	13953000	11402000	16477000	12297000	20347000	13699000	15526000	16533000	0	11991000	15486000	0	17282000	13564000	13212000	12334000		GALS_ECOLI
sp|P25746|HFLD_ECOLI	214920000	240770000	231200000	187720000	187890000	203370000	204520000	213490000	211530000	211960000	217760000	213430000	189790000	217810000	190560000	189340000	198380000	189960000	185590000	180220000	187980000	181760000	185460000	171480000		HFLD_ECOLI
sp|P25745|MNMA_ECOLI	734790000	749500000	663040000	685480000	593400000	767680000	721470000	802250000	648780000	682690000	739700000	702330000	668990000	580580000	677770000	674340000	650100000	663570000	695490000	776460000	667180000	657090000	602250000	448660000		MNMA_ECOLI
sp|P25740|RFAG_ECOLI	53591000	135530000	82559000	139320000	93478000	90022000	62529000	25966000	95293000	139690000	39155000	108230000	312920000	57283000	148660000	132580000	50582000	63492000	99300000	3258400	111660000	115720000	74400000	89231000		RFAG_ECOLI
sp|P25738|MSYB_ECOLI	240250000	255110000	161430000	212000000	137060000	132690000	222030000	196530000	157190000	162950000	157830000	144990000	201890000	79545000	105770000	134930000	145840000	122900000	157400000	78732000	98267000	133330000	109630000	98577000		MSYB_ECOLI
sp|P25736|END1_ECOLI	61233000	59815000	57484000	65354000	60600000	51512000	55342000	67211000	66748000	56057000	76685000	64857000	41959000	56491000	70823000	57275000	62371000	66647000	66532000	78568000	63536000	59397000	55270000	53005000		END1_ECOLI
sp|P25718|AMY1_ECOLI	0	0	0	0	0	11890000	0	0	0	0	0	0	0	0	0	0	0	0	13008000	0	0	12785000	13568000	0		AMY1_ECOLI
sp|P25714|YIDC_ECOLI	1108400000	815630000	761200000	773530000	615650000	932940000	1167100000	1004100000	853200000	788680000	836580000	1098400000	1022000000	620370000	895750000	933180000	904420000	761470000	873160000	891200000	776330000	967730000	783310000	727100000		YIDC_ECOLI
sp|P25665|METE_ECOLI	130030000	162680000	160570000	140880000	163240000	180200000	129920000	195700000	170260000	141700000	181400000	179370000	128240000	141370000	173790000	141980000	177370000	155620000	144810000	166110000	156010000	124140000	170910000	130980000		METE_ECOLI
sp|P25553|ALDA_ECOLI	521340000	499040000	406590000	377350000	402970000	480150000	429910000	475780000	459120000	377930000	475990000	406950000	389160000	424920000	384720000	395200000	428760000	349160000	386280000	421990000	334160000	354020000	306780000	293090000		ALDA_ECOLI
sp|P25552|GPPA_ECOLI	18443000	14963000	22505000	21522000	18959000	29328000	28907000	20661000	18924000	26576000	25765000	27231000	27022000	28112000	24844000	32410000	25615000	34030000	23376000	38370000	24578000	29573000	24550000	21093000		GPPA_ECOLI
sp|P25539|RIBD_ECOLI	126250000	104880000	107670000	111350000	115430000	129980000	115440000	117270000	110190000	106190000	116060000	131110000	123420000	93446000	107610000	109200000	99895000	113540000	109270000	108120000	110150000	96601000	106670000	91011000		RIBD_ECOLI
sp|P25536|NTPPA_ECOLI	161850000	223090000	165190000	182150000	154630000	184170000	168870000	231030000	172230000	169030000	168800000	179970000	179190000	146560000	169070000	164040000	167200000	155970000	167050000	140060000	153880000	159270000	147560000	162470000		NTPPA_ECOLI
sp|P25535|UBII_ECOLI	34752000	34531000	38694000	31456000	36737000	47424000	35731000	37368000	32077000	39905000	38683000	46633000	42083000	57502000	35426000	41167000	41002000	48652000	47081000	44070000	36455000	47192000	44107000	34084000		UBII_ECOLI
sp|P25534|UBIH_ECOLI	107700000	129490000	126490000	123610000	118500000	156000000	115580000	138140000	131640000	129000000	132560000	125060000	161470000	113940000	116250000	120000000	125310000	126430000	103480000	144460000	127360000	129770000	112850000	123620000		UBIH_ECOLI
sp|P25526|GABD_ECOLI	125340000	111570000	90647000	113880000	110010000	77735000	83581000	90693000	80023000	96698000	89179000	98821000	108620000	95950000	100280000	91155000	81985000	79984000	97302000	76898000	87588000	81063000	85772000	97734000		GABD_ECOLI
sp|P25524|CODA_ECOLI	87967000	107840000	99994000	114300000	106590000	111790000	114490000	126000000	134920000	102390000	140530000	127920000	105500000	127080000	110540000	92847000	142890000	109870000	104790000	94149000	95416000	86714000	106170000	119990000		CODA_ECOLI
sp|P25522|MNME_ECOLI	244560000	228460000	220590000	234160000	218890000	205910000	249630000	241680000	241000000	243740000	223960000	208070000	225080000	228390000	212290000	199630000	200510000	193220000	193060000	180650000	169910000	177250000	176390000	144240000		MNME_ECOLI
sp|P25519|HFLX_ECOLI	374590000	454800000	428810000	425490000	420890000	395300000	371040000	454770000	422670000	394050000	434440000	422290000	439750000	372210000	411830000	369970000	387850000	373860000	380860000	394420000	390450000	349230000	375550000	291760000		HFLX_ECOLI
sp|P25516|ACNA_ECOLI	549980000	498060000	406440000	425320000	369890000	420000000	480360000	496670000	439650000	418270000	436400000	479340000	448590000	352330000	411970000	426130000	420010000	410900000	382850000	415610000	357770000	406200000	337270000	333280000		ACNA_ECOLI
sp|P25437|FRMA_ECOLI	542900000	518130000	346410000	407790000	344710000	370330000	454880000	419340000	427320000	386220000	415140000	388360000	418680000	310380000	362400000	399690000	377520000	346110000	330090000	395880000	322960000	372290000	310940000	238400000		FRMA_ECOLI
sp|P25397|TEHB_ECOLI	41912000	46885000	43788000	58941000	37850000	42878000	49254000	38927000	42215000	44200000	39957000	28293000	45913000	37632000	47260000	43074000	37969000	43972000	43725000	36908000	52182000	43198000	47133000	43998000		TEHB_ECOLI
sp|P25186|Y00A_BPT4	0	0	0	0	0	0	0	79021000	48062000	48512000	95605000	98308000	169100000	164530000	116660000	176820000	137320000	149100000	190850000	91356000	196780000	205520000	134820000	194970000		Y00A_BPT4
sp|P24555|PTRB_ECOLI	0	0	0	0	0	0	0	0	0	0	0	0	0	0	0	0	0	0	0	0	0	0	0	0		PTRB_ECOLI
sp|P24554|RADA_ECOLI	89625000	80203000	79312000	70864000	74667000	89669000	95069000	92094000	87661000	95569000	90834000	83035000	85326000	86730000	87310000	90253000	92495000	81260000	81700000	103550000	71147000	73538000	78948000	89536000		RADA_ECOLI
sp|P24255|RP54_ECOLI	156100000	161630000	120900000	144850000	119030000	145200000	169460000	168990000	148570000	144680000	154530000	159700000	134260000	146280000	150380000	119770000	146280000	103910000	107070000	168320000	126060000	127930000	128170000	103840000		RP54_ECOLI
sp|P24251|CRL_ECOLI	199940000	146720000	155280000	153810000	157090000	203090000	259250000	135480000	309940000	283250000	313540000	123000000	163500000	240230000	125870000	228330000	271300000	145270000	194330000	126530000	127330000	111460000	135920000	149050000		CRL_ECOLI
sp|P24242|ASCG_ECOLI	0	45761000	40298000	0	27984000	43082000	29209000	44581000	36970000	43133000	47909000	49422000	37461000	31902000	35719000	35544000	0	39541000	38267000	46848000	38749000	33162000	0	29597000		ASCG_ECOLI
sp|P24232|HMP_ECOLI	64611000	92893000	96757000	94178000	109440000	83681000	83244000	99085000	102930000	88231000	98482000	93219000	71897000	100370000	82330000	75104000	78072000	93456000	71491000	83086000	69744000	52167000	90316000	72797000		HMP_ECOLI
sp|P24230|RECG_ECOLI	18321000	0	0	0	15992000	16398000	20446000	14522000	0	15777000	13048000	13649000	17469000	21957000	12833000	0	14086000	22119000	15844000	15988000	0	0	0	17596000		RECG_ECOLI
sp|P24228|DACB_ECOLI	719480000	707300000	527050000	563190000	472270000	572010000	681880000	614430000	610960000	493070000	599110000	690970000	566950000	386540000	550060000	531250000	592200000	414380000	510860000	542180000	490760000	568770000	484760000	340070000		DACB_ECOLI
sp|P24224|ACPS_ECOLI	19054000	19571000	24175000	22413000	20931000	22948000	25301000	21630000	20110000	21577000	23666000	18998000	35741000	21921000	19896000	17042000	0	18711000	19352000	21135000	19107000	19190000	14310000	28645000		ACPS_ECOLI
sp|P24215|UXUA_ECOLI	171590000	227150000	224040000	178710000	243590000	206610000	169060000	242070000	211220000	183600000	221880000	240320000	184370000	208130000	218610000	175060000	179110000	191150000	191610000	188690000	207490000	162390000	184710000	184370000		UXUA_ECOLI
sp|P24207|PHEP_ECOLI	105950000	0	0	0	0	0	147360000	121800000	0	110940000	95665000	169960000	0	0	0	191850000	141470000	0	94865000	221010000	0	173570000	182540000	0		PHEP_ECOLI
sp|P24205|LPXM_ECOLI	95758000	116120000	109500000	109500000	104910000	97269000	70134000	120540000	108960000	106610000	108580000	125020000	101490000	107360000	116540000	100700000	100680000	94262000	107240000	94660000	114830000	105790000	100850000	96875000		LPXM_ECOLI
sp|P24203|YJIA_ECOLI	209370000	195000000	145790000	198990000	170560000	108930000	199390000	158980000	207350000	185990000	186420000	160920000	146450000	145300000	169780000	181080000	200540000	124830000	146420000	125590000	130740000	104000000	119220000	80252000		YJIA_ECOLI
sp|P24202|MRR_ECOLI	54150000	71904000	67453000	59137000	69680000	42108000	58969000	66971000	64814000	55321000	63465000	65604000	56540000	66535000	61339000	48012000	55961000	57718000	46645000	48995000	55419000	49354000	50619000	59706000		MRR_ECOLI
sp|P24193|HYPE_ECOLI	21105000	24150000	31764000	33834000	34186000	22701000	33625000	24071000	45451000	58560000	34010000	24481000	33989000	61096000	32824000	37489000	40196000	53309000	32039000	31389000	35774000	32022000	28232000	24930000		HYPE_ECOLI
sp|P24192|HYPD_ECOLI	0	0	0	0	0	0	0	0	0	0	0	0	0	0	0	0	0	0	0	0	0	0	0	0		HYPD_ECOLI
sp|P24188|YCEA_ECOLI	296540000	289280000	280730000	277530000	234200000	233640000	283230000	287550000	254590000	239610000	252860000	264170000	228860000	173620000	222910000	225940000	218090000	202120000	236200000	244090000	194090000	202260000	180340000	171280000		YCEA_ECOLI
sp|P24186|FOLD_ECOLI	283950000	301600000	300080000	319090000	334980000	356000000	332310000	313440000	347570000	341080000	334020000	306990000	336420000	307830000	313450000	342720000	336570000	346420000	310440000	307270000	320360000	292960000	312050000	273920000		FOLD_ECOLI
sp|P24183|FDNG_ECOLI	0	0	0	0	0	0	0	0	0	0	0	0	0	0	0	0	0	0	0	0	0	0	0	0		FDNG_ECOLI
sp|P24182|ACCC_ECOLI	1362000000	987770000	1184900000	953810000	1036600000	1357400000	1391800000	1232400000	1132900000	1243900000	1191200000	1225100000	1410200000	1071900000	1158400000	1454800000	1235000000	1415000000	1254300000	1499000000	1058700000	1266500000	1215800000	1216600000		ACCC_ECOLI
sp|P24178|YFFB_ECOLI	99014000	102670000	92117000	101490000	95334000	71115000	94218000	85504000	102590000	100690000	100580000	90475000	69802000	109490000	93981000	88290000	73582000	112470000	107350000	75884000	119020000	68171000	129270000	77630000		YFFB_ECOLI
sp|P24177|ACRD_ECOLI	0	0	0	0	0	0	0	0	6418500	0	0	0	6649100	0	0	0	0	0	0	0	0	0	0	0		ACRD_ECOLI
sp|P24175|MANB_ECOLI	145230000	153890000	160240000	152420000	158740000	152270000	155910000	140300000	160580000	147350000	158660000	155260000	131590000	180660000	141310000	138870000	146190000	168090000	130800000	144760000	142230000	130310000	125530000	130010000		MANB_ECOLI
sp|P24173|RFAC_ECOLI	85949000	110920000	65346000	81496000	75385000	78542000	81517000	91238000	82080000	68392000	86141000	80423000	93759000	69376000	76110000	80191000	77808000	70493000	80258000	83681000	64197000	90539000	69548000	64570000		RFAC_ECOLI
sp|P24171|DCP_ECOLI	126000000	165340000	149430000	123540000	142360000	165200000	154190000	186170000	165120000	134700000	172820000	180370000	144250000	122350000	150250000	139320000	148120000	151960000	128070000	168870000	135560000	130980000	132940000	102390000		DCP_ECOLI
sp|P24077|ENTS_ECOLI	0	0	0	0	0	0	0	0	0	0	0	0	0	0	0	0	0	0	0	0	0	0	0	0		ENTS_ECOLI
sp|P23992|TOPS_BPT4	0	0	0	0	0	0	0	9500900	5714000	33283000	94052000	59268000	108900000	169920000	117320000	316220000	368440000	364560000	491310000	380390000	482710000	402730000	314460000	326200000		TOPS_BPT4
sp|P23930|LNT_ECOLI	41675000	19694000	29082000	22411000	20208000	28532000	43520000	35624000	33113000	36520000	32690000	47675000	32252000	26895000	32181000	31345000	32800000	31329000	27645000	41959000	23060000	37874000	35189000	25929000		LNT_ECOLI
sp|P23917|MAK_ECOLI	87750000	74278000	58793000	69257000	55545000	59008000	78028000	84156000	75410000	69198000	73322000	84839000	72297000	61850000	64454000	66674000	67616000	62761000	58791000	75183000	66340000	56964000	69357000	56494000		MAK_ECOLI
sp|P23909|MUTS_ECOLI	138310000	135710000	142840000	129400000	134740000	150310000	147020000	148050000	140910000	143230000	136860000	143330000	147370000	143400000	138130000	132580000	128050000	144730000	132830000	136020000	127220000	127590000	114330000	125920000		MUTS_ECOLI
sp|P23908|ARGE_ECOLI	850190000	872330000	595220000	757750000	702980000	824930000	903040000	1017100000	901220000	725410000	974260000	933370000	598950000	711440000	699120000	662830000	884380000	592170000	646580000	777650000	677110000	577910000	638510000	277970000		ARGE_ECOLI
sp|P23898|NLPC_ECOLI	0	0	0	0	0	0	0	0	40000000	0	0	0	0	0	0	0	0	0	0	0	0	0	0	0		NLPC_ECOLI
sp|P23894|HTPX_ECOLI	198820000	382130000	367330000	304320000	372660000	390160000	213560000	299370000	290180000	296010000	301850000	241640000	323290000	320470000	307270000	242840000	307760000	359860000	300840000	318910000	313340000	244800000	243060000	256940000		HTPX_ECOLI
sp|P23893|GSA_ECOLI	1447800000	1540400000	1558000000	1510300000	1548400000	1550600000	1488700000	1608300000	1504400000	1456500000	1354600000	1559300000	1598300000	1495400000	1548900000	1400500000	1341300000	1375800000	1402000000	1327900000	1539500000	1409600000	1400800000	1399800000		GSA_ECOLI
sp|P23890|CADC_ECOLI	0	0	0	0	0	0	0	0	0	0	0	0	0	0	0	0	0	0	0	0	0	0	0	0		CADC_ECOLI
sp|P23886|CYDC_ECOLI	74457000	58283000	42878000	39509000	37201000	60132000	80981000	59612000	62508000	51266000	68470000	63427000	47260000	55544000	48978000	55811000	67407000	53291000	41775000	64324000	44539000	52914000	59174000	35225000		CYDC_ECOLI
sp|P23882|FMT_ECOLI	708070000	574740000	501260000	601540000	477490000	558270000	602150000	602970000	566290000	530770000	509630000	587630000	586460000	434250000	507880000	535340000	487330000	477590000	462860000	486230000	463260000	527740000	444710000	341000000		FMT_ECOLI
sp|P23878|FEPC_ECOLI	61778000	52301000	40503000	52904000	42148000	61156000	48731000	74044000	48759000	38484000	50302000	64292000	44516000	33056000	54433000	44289000	68582000	43970000	40262000	50400000	46483000	43678000	37634000	25999000		FEPC_ECOLI
sp|P23876|FEPD_ECOLI	0	0	0	0	0	0	0	0	0	0	0	0	0	0	0	0	0	0	0	0	0	0	0	0		FEPD_ECOLI
sp|P23874|HIPA_ECOLI	0	0	361160000	0	0	0	0	0	0	0	0	0	0	0	0	0	0	0	0	0	0	0	0	0		HIPA_ECOLI
sp|P23873|HIPB_ECOLI	0	0	0	0	0	0	0	32387000	0	0	19074000	0	0	0	0	0	0	16922000	0	0	0	0	0	0		HIPB_ECOLI
sp|P23871|HEMH_ECOLI	55268000	74326000	64492000	73249000	66750000	64823000	66891000	71555000	75159000	81932000	73019000	63039000	65652000	68510000	69081000	65395000	55184000	65263000	68028000	63586000	71001000	68131000	68434000	58568000		HEMH_ECOLI
sp|P23869|PPIB_ECOLI	2328200000	2685300000	2534100000	3032200000	2870300000	2731100000	2454000000	2555200000	2706900000	2523900000	2827100000	2949400000	2178400000	2641800000	3025700000	2400500000	2942700000	2280600000	2550200000	2423700000	2855300000	2422700000	2935500000	2092600000		PPIB_ECOLI
sp|P23865|PRC_ECOLI	512520000	508600000	506380000	541410000	505290000	579620000	583310000	570840000	510600000	500480000	474020000	534300000	594190000	439510000	524330000	502420000	469980000	484880000	523510000	510500000	502140000	572710000	494240000	489360000		PRC_ECOLI
sp|P23862|PRIC_ECOLI	40716000	47094000	34898000	83299000	44032000	50136000	78055000	59634000	73037000	63658000	48292000	53739000	42924000	33658000	43123000	57779000	80294000	62068000	74491000	0	57290000	0	67420000	47146000		PRIC_ECOLI
sp|P23857|PSPE_ECOLI	183970000	281680000	185480000	177330000	195920000	298340000	239940000	343600000	199410000	179530000	302890000	278940000	279660000	118270000	202380000	196680000	258030000	183510000	221400000	253460000	255440000	205270000	237700000	197870000		PSPE_ECOLI
sp|P23847|DPPA_ECOLI	127570000	118090000	112450000	119740000	111420000	98680000	125060000	142720000	114130000	111640000	109340000	125270000	119140000	77381000	118420000	104960000	91694000	88864000	114910000	84991000	95503000	107690000	95324000	66490000		DPPA_ECOLI
sp|P23845|CYSN_ECOLI	36878000	68773000	36417000	32832000	38150000	54142000	12788000	82714000	41725000	42916000	71728000	34825000	49687000	35042000	48937000	52496000	50720000	60399000	34882000	50628000	42173000	48036000	56506000	39178000		CYSN_ECOLI
sp|P23843|OPPA_ECOLI	2469000000	2077700000	1780600000	2205000000	1870900000	2654300000	2365100000	2411800000	2147700000	2027200000	2289700000	2241300000	2315300000	2007100000	2092300000	2121200000	2243600000	1750200000	2331600000	2024900000	2102900000	2433500000	2651400000	1886600000
sp|P23842|PDEA_ECOLI	54171000	45955000	50386000	49515000	49993000	43432000	57496000	47908000	54819000	51391000	66481000	71856000	29978000	34253000	40991000	0	50746000	40052000	45040000	63119000	0	43411000	45582000	0		PDEA_ECOLI
sp|P23839|YICC_ECOLI	223790000	316320000	283530000	291140000	333960000	329240000	292520000	339250000	310990000	270960000	303080000	252720000	313050000	306610000	297770000	258580000	263700000	265210000	268020000	259610000	258070000	253970000	235050000	266360000		YICC_ECOLI
sp|P23837|PHOQ_ECOLI	0	0	0	0	0	0	0	0	0	0	0	0	0	15531000	0	0	0	0	0	0	0	0	0	0		PHOQ_ECOLI
sp|P23836|PHOP_ECOLI	400300000	430210000	344090000	369040000	325840000	385380000	396480000	403300000	370770000	338500000	366310000	435900000	391750000	266190000	348120000	343880000	333990000	306550000	348180000	322880000	312240000	319720000	295610000	226550000		PHOP_ECOLI
sp|P23830|PSS_ECOLI	183070000	167510000	168620000	158170000	160230000	195300000	235900000	171820000	193380000	214380000	188970000	183960000	205890000	194970000	177670000	184100000	220390000	194530000	179080000	183180000	171140000	161730000	158640000	153370000		PSS_ECOLI
sp|P23827|ECOT_ECOLI	1052300000	1072200000	773170000	798560000	714420000	780850000	727480000	939130000	700300000	616640000	730430000	862820000	805050000	622790000	816480000	628780000	668700000	680740000	693600000	698780000	765800000	696670000	679620000	764890000		ECOT_ECOLI
sp|P23721|SERC_ECOLI	794210000	868750000	837000000	799720000	898140000	843260000	823590000	984570000	892250000	754540000	865220000	799990000	787940000	770410000	820050000	695820000	766750000	779400000	750330000	744880000	736540000	670740000	755150000	738890000		SERC_ECOLI
sp|P23538|PPSA_ECOLI	776410000	829670000	754740000	755220000	839810000	1184000000	837750000	926360000	888660000	807720000	922130000	870330000	798690000	902740000	880590000	836480000	946310000	906580000	781490000	962320000	970900000	913880000	1023400000	988540000		PPSA_ECOLI
sp|P23524|GLXK1_ECOLI	770510	965450	0	0	1473500	0	0	912870	0	0	1988800	0	0	0	0	0	0	0	0	0	949960	0	0	0		GLXK1_ECOLI
sp|P23522|GARL_ECOLI	10177000	7847400	15605000	0	18913000	0	13034000	0	0	0	0	10035000	0	15157000	13284000	0	0	0	12686000	12089000	13429000	0	7442200	0		GARL_ECOLI
sp|P23484|FECI_ECOLI	0	0	0	0	0	0	0	0	0	0	0	0	0	0	0	0	0	0	0	0	0	0	0	0		FECI_ECOLI
sp|P23367|MUTL_ECOLI	42202000	44060000	30558000	0	22954000	32015000	40892000	0	0	32789000	32052000	0	33942000	25855000	30069000	26113000	28577000	38332000	29302000	35227000	0	0	25215000	45376000		MUTL_ECOLI
sp|P23331|KITH_ECOLI	284230000	244080000	201680000	262470000	221550000	154530000	233930000	218380000	193800000	136610000	177220000	241930000	202480000	98255000	174480000	208630000	138180000	138550000	191780000	216550000	140700000	163830000	132710000	148780000		KITH_ECOLI
sp|P23305|YIGA_ECOLI	72972000	73259000	75702000	74357000	66614000	91623000	67413000	46187000	62543000	78905000	83352000	73346000	55260000	115590000	72784000	75291000	61917000	85144000	54678000	63711000	78656000	49610000	72543000	88997000		YIGA_ECOLI
sp|P23256|MALY_ECOLI	122980000	121740000	81518000	105360000	107950000	0	0	97514000	97242000	0	85980000	101300000	0	100590000	105350000	0	99890000	90354000	88122000	90302000	0	102950000	0	0		MALY_ECOLI
sp|P23173|TNAB_ECOLI	0	0	0	0	0	0	0	0	0	0	0	0	0	0	0	0	0	0	0	0	0	0	0	0		TNAB_ECOLI
sp|P23003|TRMA_ECOLI	431560000	432410000	347980000	427800000	297360000	445500000	462440000	480850000	389290000	386010000	409580000	449370000	372250000	291140000	361080000	371280000	387260000	341500000	363830000	388160000	325890000	358210000	346350000	255970000		TRMA_ECOLI
sp|P22939|ISPA_ECOLI	226710000	228150000	184370000	251280000	192780000	255650000	243560000	239920000	206780000	223290000	195380000	219300000	199630000	165970000	198760000	183270000	189030000	185130000	200030000	180410000	186330000	193720000	200150000	86236000		ISPA_ECOLI
sp|P22920|Y16B_BPT4	0	0	0	0	0	0	0	0	30129000	52769000	82232000	82233000	79635000	129760000	97694000	143110000	187310000	180290000	243040000	202080000	207580000	232950000	224560000	129110000		Y16B_BPT4
sp|P22919|Y16C_BPT4	0	0	0	0	0	0	33844000	134060000	86059000	149400000	262590000	207690000	450130000	205900000	215710000	549520000	441350000	322930000	457050000	353730000	462840000	506160000	354610000	248330000		Y16C_BPT4
sp|P22917|Y16D_BPT4	0	0	0	0	0	0	132520000	163810000	118990000	241970000	337520000	259420000	515450000	444980000	431980000	541550000	344740000	579700000	623910000	375500000	513640000	544330000	391990000	236140000		Y16D_BPT4
sp|P22916|Y16F_BPT4	0	0	0	0	0	0	76498000	73270000	89990000	131010000	155000000	118010000	107460000	177460000	160740000	189680000	131490000	152450000	126490000	97233000	131220000	123430000	112280000	117530000		Y16F_BPT4
sp|P22915|MOTA_BPT4	0	0	0	28878000	11030000	0	77901000	145460000	76696000	114860000	137170000	135280000	192680000	139740000	157780000	194600000	138280000	219260000	180940000	244980000	205950000	227790000	163880000	275110000		MOTA_BPT4
sp|P22634|MURI_ECOLI	106870000	152820000	146940000	148240000	140100000	137190000	140860000	147410000	163740000	137150000	144540000	132360000	156970000	145570000	138360000	124370000	125540000	125980000	128210000	120360000	113500000	110180000	113740000	126740000		MURI_ECOLI
sp|P22564|RIHC_ECOLI	312850000	413440000	289380000	242670000	315770000	366080000	261800000	363000000	243050000	206650000	304140000	292370000	262210000	233390000	292940000	227790000	298880000	225890000	175700000	365270000	236460000	230510000	233700000	89823000		RIHC_ECOLI
sp|P22525|YCBB_ECOLI	137210000	102220000	95799000	82768000	89613000	91943000	92359000	134510000	106390000	81631000	117110000	131250000	86380000	89007000	98665000	94837000	95570000	71008000	79020000	95181000	73302000	75574000	76101000	64736000		YCBB_ECOLI
sp|P22524|MUKE_ECOLI	258790000	249010000	311650000	291320000	299160000	258590000	276630000	305860000	255610000	240370000	249880000	275410000	272860000	247620000	269550000	211310000	206720000	243230000	261210000	213230000	243760000	210210000	208210000	204200000		MUKE_ECOLI
sp|P22523|MUKB_ECOLI	185920000	152240000	164320000	140480000	163920000	189930000	176190000	191280000	167390000	180760000	165450000	177790000	183350000	163550000	167470000	177580000	176080000	181180000	157470000	183500000	156960000	169570000	147920000	155220000		MUKB_ECOLI
sp|P22333|ADD_ECOLI	856210000	835970000	749650000	822640000	806560000	788720000	751830000	870140000	762290000	787220000	719820000	756730000	847100000	673460000	709300000	710810000	706740000	672020000	734870000	670330000	621450000	647250000	584050000	602370000		ADD_ECOLI
sp|P22259|PCKA_ECOLI	1066200000	1234100000	1120000000	949890000	1109900000	1510300000	1136000000	1501700000	1200900000	1046100000	1273800000	1311400000	1119200000	1113000000	1234100000	1211300000	1273200000	1242600000	1146200000	1499800000	1239400000	1242700000	1282600000	1085800000		PCKA_ECOLI
sp|P22256|GABT_ECOLI	255270000	204460000	226530000	251870000	220400000	177560000	243840000	216370000	210780000	223780000	200250000	191280000	260770000	150280000	178800000	204910000	179050000	194600000	185910000	182300000	161270000	181360000	152150000	130590000		GABT_ECOLI
sp|P22255|CYSQ_ECOLI	527320000	574480000	587430000	560640000	517520000	523290000	580210000	563520000	581390000	504000000	518010000	625330000	623490000	453840000	571130000	500280000	414960000	428680000	407700000	448870000	478170000	455470000	398860000	341520000		CYSQ_ECOLI
sp|P22188|MURE_ECOLI	600360000	633650000	600290000	626540000	572800000	694090000	620090000	667700000	640110000	631740000	633210000	664820000	620540000	526230000	605490000	623350000	598770000	607330000	574640000	666300000	557050000	539490000	534450000	374190000		MURE_ECOLI
sp|P22186|MRAZ_ECOLI	40261000	45797000	45421000	32500000	41155000	27883000	33761000	30470000	39335000	36411000	40127000	47601000	39111000	39982000	37663000	29059000	30782000	37740000	29247000	35223000	22409000	25250000	36229000	0		MRAZ_ECOLI
sp|P22106|ASNB_ECOLI	341950000	267010000	332770000	245350000	289950000	370170000	336820000	418130000	315540000	289800000	301170000	400720000	313880000	331190000	368560000	294760000	322650000	389770000	304220000	406100000	328190000	297120000	317870000	315290000		ASNB_ECOLI
sp|P21893|RECJ_ECOLI	90031000	81625000	77521000	86844000	72220000	81320000	88217000	98673000	80686000	74777000	82304000	85397000	83600000	62557000	81152000	75418000	68435000	77513000	69677000	70155000	72022000	51374000	55724000	58255000		RECJ_ECOLI
sp|P21889|SYD_ECOLI	618510000	562340000	601290000	506250000	548530000	632800000	675660000	711600000	614140000	659430000	588080000	707050000	673670000	608150000	603040000	650760000	623850000	634530000	591750000	724140000	573230000	674370000	624100000	605160000		SYD_ECOLI
sp|P21888|SYC_ECOLI	504590000	543360000	535370000	521140000	516700000	474420000	582710000	593000000	595810000	584290000	570990000	526950000	499230000	505350000	527170000	513510000	495970000	530290000	491520000	478100000	498250000	445140000	516200000	336030000		SYC_ECOLI
sp|P21865|KDPD_ECOLI	0	0	0	0	0	0	0	0	0	0	0	0	0	0	0	0	0	0	0	0	0	0	0	0		KDPD_ECOLI
sp|P21829|YBHA_ECOLI	175170000	175680000	186430000	188220000	182340000	191400000	171460000	184570000	165360000	158980000	161570000	161960000	184620000	143420000	166760000	145670000	153720000	165650000	174490000	155960000	166880000	145620000	127240000	141210000		YBHA_ECOLI
sp|P21693|DBPA_ECOLI	57485000	43906000	37073000	48321000	27991000	47314000	61081000	48597000	41444000	51853000	38110000	50167000	55803000	36153000	32726000	45610000	35413000	36946000	43556000	34059000	34417000	50781000	38068000	35794000		DBPA_ECOLI
sp|P21645|LPXD_ECOLI	118560000	64034000	84236000	65625000	73547000	113210000	171760000	109950000	91700000	112030000	84801000	120140000	97785000	87954000	82011000	118190000	117130000	99372000	82760000	132740000	61255000	94992000	91442000	58930000		LPXD_ECOLI
sp|P21599|KPYK2_ECOLI	686370000	584760000	637060000	516650000	617610000	741190000	679770000	757080000	602600000	607690000	611700000	762040000	703030000	622810000	664430000	686010000	658540000	763240000	568770000	870670000	657360000	697580000	701190000	715970000		KPYK2_ECOLI
sp|P21517|MALZ_ECOLI	0	0	0	0	0	0	0	0	0	0	0	0	0	0	0	0	8179200	0	0	11393000	0	10001000	0	0		MALZ_ECOLI
sp|P21515|ACPH_ECOLI	17776000	13887000	17515000	17220000	26362000	20328000	16013000	16907000	21886000	20696000	17887000	14446000	21853000	14640000	21598000	16673000	18734000	18173000	18063000	22356000	17054000	20002000	16987000	17835000		ACPH_ECOLI
sp|P21513|RNE_ECOLI	947150000	877630000	735260000	828450000	765400000	869910000	935320000	972490000	872240000	740110000	853380000	976350000	937700000	682960000	884350000	754130000	854500000	694100000	758800000	783730000	782230000	781180000	695070000	743370000
sp|P21507|SRMB_ECOLI	454090000	461960000	399860000	434200000	415900000	485920000	458290000	468290000	448810000	404850000	413660000	448440000	470390000	323280000	368360000	398490000	416260000	406180000	406340000	427820000	358390000	376110000	373170000	321290000		SRMB_ECOLI
sp|P21499|RNR_ECOLI	530930000	312000000	387000000	284620000	361920000	458680000	569310000	501640000	443860000	487090000	453910000	541830000	522620000	402010000	432210000	571950000	486510000	530690000	391520000	632420000	370870000	494740000	457740000	356340000		RNR_ECOLI
sp|P21420|NMPC_ECOLI	44510000	103900000	72133000	28738000	71202000	17692000	23879000	38209000	59348000	17702000	34306000	39137000	16164000	0	34976000	0	12953000	16474000	0	3845400	0	0	0	0		NMPC_ECOLI
sp|P21369|PNCA_ECOLI	56917000	85936000	99476000	87833000	88224000	76196000	57632000	82080000	96318000	81591000	68770000	68973000	76070000	94533000	77130000	72952000	71840000	73694000	67162000	62916000	69964000	67990000	79118000	64591000		PNCA_ECOLI
sp|P21367|YCAC_ECOLI	348560000	187490000	215180000	303580000	163050000	83971000	334320000	208900000	305430000	313530000	285400000	165770000	121580000	250640000	158780000	272540000	255060000	158510000	163220000	152740000	115670000	119820000	138720000	54398000		YCAC_ECOLI
sp|P21365|YCIC_ECOLI	0	0	0	0	0	0	0	0	0	0	0	0	0	0	0	0	0	0	0	0	0	0	0	0		YCIC_ECOLI
sp|P21363|YCIE_ECOLI	0	33223000	28069000	41952000	0	0	34328000	34377000	26839000	23790000	0	0	29434000	0	0	0	0	0	0	0	0	25543000	0	0		YCIE_ECOLI
sp|P21362|YCIF_ECOLI	0	20758000	15024000	22714000	0	0	14055000	0	15436000	19216000	15961000	18375000	21429000	0	19404000	0	0	0	17493000	0	11294000	13701000	12952000	0		YCIF_ECOLI
sp|P21345|GLTP_ECOLI	0	0	0	0	0	0	0	0	0	0	0	0	0	0	0	0	0	0	0	0	0	0	0	0		GLTP_ECOLI
sp|P21338|RNI_ECOLI	122610000	128090000	126600000	141200000	138010000	111910000	130730000	134430000	123550000	122720000	129760000	120050000	127960000	107360000	118840000	117610000	116010000	115120000	125880000	109650000	118730000	102670000	123570000	60318000		RNI_ECOLI
sp|P21179|CATE_ECOLI	190570000	174380000	169750000	187080000	149690000	143610000	187400000	179110000	179930000	178920000	163800000	165870000	193610000	109980000	162130000	163950000	144240000	140160000	155030000	95660000	131530000	139210000	116600000	97031000		CATE_ECOLI
sp|P21177|FADB_ECOLI	94862000	106810000	96052000	87395000	89657000	97116000	88589000	101370000	94751000	85625000	97230000	91107000	95166000	85601000	86648000	90696000	98040000	83681000	88337000	98600000	81459000	79387000	69995000	72917000		FADB_ECOLI
sp|P21170|SPEA_ECOLI	637260000	603200000	586290000	544000000	573250000	794050000	821370000	708780000	605070000	716360000	642890000	708480000	725500000	595810000	647260000	744390000	699300000	715700000	618430000	834950000	612880000	728240000	646600000	511060000		SPEA_ECOLI
sp|P21169|DCOR_ECOLI	69725000	54388000	54448000	50920000	51721000	60663000	61619000	73500000	51763000	47227000	50604000	66304000	61920000	49440000	58784000	55122000	64887000	52118000	55799000	71236000	55914000	55744000	56323000	64050000		DCOR_ECOLI
sp|P21165|PEPQ_ECOLI	741480000	780360000	733070000	731260000	819310000	846690000	772930000	899000000	806670000	792090000	870550000	784970000	790400000	948200000	875740000	784910000	806030000	829260000	770200000	824060000	755340000	745760000	818370000	733170000		PEPQ_ECOLI
sp|P21156|CYSD_ECOLI	4292900	21687000	31271000	20427000	25081000	16924000	12169000	25995000	5538300	19614000	23551000	21346000	22970000	11277000	29036000	21669000	30842000	24157000	19748000	22333000	29572000	16319000	29940000	2492500		CYSD_ECOLI
sp|P21151|FADA_ECOLI	85336000	90281000	85550000	91084000	106020000	97827000	87193000	106240000	90472000	72762000	87710000	94221000	85166000	79322000	78875000	83102000	84201000	86145000	87970000	80984000	82782000	74960000	72987000	51138000		FADA_ECOLI
sp|P20966|PTFBC_ECOLI	121910000	93953000	117520000	77396000	106360000	93879000	110360000	124190000	106980000	120090000	89126000	117170000	121770000	91549000	103470000	123830000	97017000	128650000	102970000	132090000	99220000	110140000	87120000	93133000		PTFBC_ECOLI
sp|P20704|Y01J_BPT4	0	0	0	0	0	0	0	0	0	94560000	158020000	123600000	214440000	210820000	144960000	258810000	251050000	208470000	320910000	267970000	189370000	216700000	138590000	144490000		Y01J_BPT4
sp|P20703|UVSW_BPT4	0	0	1407800	0	0	0	0	0	0	0	0	0	1726700	1306500	0	63544000	171940000	81539000	1041800000	1290200000	525280000	1577300000	688630000	644090000		UVSW_BPT4
sp|P20605|FIC_ECOLI	0	0	0	0	0	0	0	0	0	0	0	0	0	0	0	0	0	0	0	0	0	0	0	0		FIC_ECOLI
sp|P20099|BISC_ECOLI	71104000	71196000	66332000	86488000	57404000	66135000	107390000	89680000	71697000	66165000	67839000	91201000	70168000	43848000	74739000	62102000	50571000	69869000	72918000	66662000	61328000	67017000	0	49148000		BISC_ECOLI
sp|P20083|PARE_ECOLI	211330000	179150000	185460000	176610000	171380000	181760000	211220000	209720000	189590000	199230000	181200000	217700000	219580000	155750000	189590000	207980000	177480000	183070000	197220000	183700000	183120000	205070000	179730000	148870000		PARE_ECOLI
sp|P19934|TOLA_ECOLI	130940000	148760000	138510000	179780000	161260000	157560000	137050000	133290000	148520000	121830000	128830000	136450000	141700000	125660000	150350000	125440000	139040000	136560000	115160000	105960000	156460000	103060000	124950000	134530000		TOLA_ECOLI
sp|P19926|AGP_ECOLI	754880000	741650000	605440000	672310000	602780000	647280000	692880000	719020000	630190000	563530000	581740000	637630000	619290000	472180000	580560000	512870000	508750000	489510000	512870000	477560000	485550000	494100000	421150000	454330000		AGP_ECOLI
sp|P19896|CAPSP_BPT4	0	0	0	15295000	8915000	3951000	15097000	11776000	15174000	13283000	13769000	12523000	17359000	23251000	17032000	125370000	424580000	171930000	1762800000	2095800000	1881300000	3899000000	2892000000	3268200000		CAPSP_BPT4
sp|P19895|SEGD_BPT4	0	0	0	9395400	0	9892500	2428400	7428800	9777000	30809000	53961000	43823000	85526000	124590000	121320000	158700000	127680000	160190000	227680000	165590000	152920000	155270000	146510000	74295000		SEGD_BPT4
sp|P19624|PDXA_ECOLI	94157000	108950000	91138000	90775000	90438000	107970000	92724000	124630000	113770000	93920000	91231000	122280000	113980000	79236000	93733000	83879000	87208000	98472000	87812000	94389000	87172000	90881000	78568000	76972000		PDXA_ECOLI
sp|P19323|FHLA_ECOLI	0	29920000	22522000	0	18715000	0	0	33637000	0	26037000	0	0	0	0	0	0	0	0	0	0	0	0	0	0		FHLA_ECOLI
sp|P19062|BP08_BPT4	0	0	0	0	0	0	0	0	0	0	0	0	10112000	2809400	7051700	12183000	73872000	43998000	467390000	698570000	707170000	926730000	1358500000	1248000000		BP08_BPT4
sp|P19061|BP07_BPT4	16626000	0	33838000	0	42592000	2509200	0	0	0	0	0	0	0	0	0	3893400	19676000	7373300	127160000	385260000	168750000	451900000	568780000	407800000		BP07_BPT4
sp|P19060|BP06_BPT4	0	0	0	2684600	0	1417500	1607300	5764500	0	0	0	0	4147800	1639400	4497800	17478000	134470000	42959000	592490000	1325200000	780700000	1675900000	1581500000	1315700000		BP06_BPT4
sp|P18843|NADE_ECOLI	802730000	873560000	695040000	714110000	669320000	738060000	741700000	828200000	782970000	631770000	754620000	795880000	673720000	673500000	701950000	641680000	668720000	645450000	603910000	625660000	616540000	543250000	576490000	620890000		NADE_ECOLI
sp|P18776|DMSB_ECOLI	9800200	0	0	0	0	0	0	7061900	0	9864100	0	0	0	0	0	0	0	7119500	0	0	0	0	9748000	0		DMSB_ECOLI
sp|P18775|DMSA_ECOLI	14998000	16215000	13154000	0	11303000	8980000	0	14655000	0	13620000	0	0	10843000	0	13227000	0	0	0	0	9130300	0	0	0	0		DMSA_ECOLI
sp|P18771|FIBP_BPT4	0	3807300	0	2743100	1347200	1107900	5812700	2131100	4059800	6309300	5471800	4076000	1123600	2455400	4579400	2583900	16381000	2388600	286680000	640350000	489310000	1795600000	1422000000	1584400000		FIBP_BPT4
sp|P18392|RSTB_ECOLI	203180000	0	0	0	126200000	0	185540000	227990000	0	0	0	0	0	0	131060000	0	157370000	0	162600000	0	0	0	0	0		RSTB_ECOLI
sp|P18390|YJJA_ECOLI	143400000	157500000	114850000	127370000	108190000	132970000	140050000	181210000	139430000	136720000	0	144680000	188620000	100150000	114920000	114880000	93797000	114660000	137890000	104380000	107830000	118210000	114990000	177300000		YJJA_ECOLI
sp|P18335|ARGD_ECOLI	470840000	534610000	421420000	395240000	451670000	507810000	436770000	523250000	479840000	396280000	484820000	440230000	391420000	402280000	380350000	386720000	430990000	415600000	380690000	434060000	350740000	359070000	347440000	315900000		ARGD_ECOLI
sp|P18196|MINC_ECOLI	176210000	215810000	198160000	210190000	204310000	252760000	165650000	185520000	211930000	178120000	222710000	213490000	211910000	140280000	221330000	196360000	199020000	193740000	191640000	200700000	193110000	170720000	170070000	151200000		MINC_ECOLI
sp|P18133|PNCB_ECOLI	124870000	123470000	118890000	129480000	117250000	121030000	146670000	128680000	130150000	127190000	129560000	127290000	113090000	105930000	120420000	121800000	114440000	115300000	120280000	115400000	101570000	110300000	98710000	69638000		PNCB_ECOLI
sp|P18060|SEGE_BPT4	0	0	0	0	0	0	0	0	0	0	0	0	0	0	0	57176000	120270000	80519000	332340000	252880000	338690000	467170000	324610000	320830000		SEGE_BPT4
sp|P18058|INH_BPT4	0	0	0	0	0	0	0	0	0	0	7477600	0	0	6149000	0	95083000	288010000	75997000	736730000	1136900000	988780000	1975900000	1771600000	1342000000		INH_BPT4
sp|P18057|Y02D_BPT4	0	0	0	70786000	28346000	0	153410000	221850000	162870000	214960000	255980000	283960000	235790000	198340000	229460000	251930000	249140000	224570000	231470000	194600000	203950000	231440000	259860000	196980000		Y02D_BPT4
sp|P18056|HOC_BPT4	0	0	0	11213000	6773200	0	4883000	4717300	3462800	7754500	0	3387100	6635400	7573900	4650100	5789400	11230000	8234200	60360000	125210000	119140000	271850000	286110000	643820000		HOC_BPT4
sp|P17994|YFAA_ECOLI	0	0	0	0	0	0	0	0	0	0	0	0	0	0	0	0	0	0	0	0	0	0	0	0		YFAA_ECOLI
sp|P17993|UBIG_ECOLI	434240000	465040000	429760000	408420000	429620000	470940000	437890000	476900000	421110000	342340000	422170000	444620000	418180000	336710000	398320000	357040000	404530000	382180000	396940000	388080000	358960000	361650000	349030000	286320000		UBIG_ECOLI
sp|P17952|MURC_ECOLI	477720000	451370000	400280000	452690000	411550000	383780000	416280000	461410000	407870000	402890000	383100000	400790000	456150000	359640000	438490000	368350000	363160000	350580000	348020000	370040000	382480000	370300000	364120000	337550000		MURC_ECOLI
sp|P17888|PRIA_ECOLI	0	0	9814800	12540000	0	12520000	0	0	11548000	10818000	9961700	0	10095000	9898100	11438000	10616000	23611000	11194000	13201000	10518000	0	25065000	0	0		PRIA_ECOLI
sp|P17854|CYSH_ECOLI	33784000	43060000	40843000	48356000	39837000	28803000	48542000	41568000	44902000	38533000	15833000	45302000	38997000	32492000	41298000	35662000	43576000	36951000	36558000	40975000	37994000	32853000	35868000	27710000		CYSH_ECOLI
sp|P17846|CYSI_ECOLI	80666000	90201000	82457000	82530000	79708000	75298000	88127000	91748000	85287000	88191000	78922000	86351000	90700000	61294000	77125000	79091000	75609000	66106000	68818000	86863000	70389000	71165000	83929000	93742000		CYSI_ECOLI
sp|P17802|MUTY_ECOLI	0	100720000	172590000	0	96878000	110050000	0	122320000	0	103710000	135970000	144790000	0	49862000	147820000	107820000	0	0	80764000	0	54262000	0	95559000	0		MUTY_ECOLI
sp|P17446|BETI_ECOLI	0	0	0	0	0	0	0	0	0	0	0	0	0	0	0	0	0	0	0	0	0	0	0	0		BETI_ECOLI
sp|P17445|BETB_ECOLI	542020000	461640000	365700000	369070000	350690000	487140000	463450000	511990000	411470000	353430000	438020000	601350000	452240000	303630000	446900000	386340000	456980000	364670000	389190000	502290000	384310000	449490000	371230000	351800000		BETB_ECOLI
sp|P17444|BETA_ECOLI	126700000	167770000	114870000	128940000	122640000	166100000	153600000	188780000	170360000	116950000	174110000	193330000	142440000	115790000	160740000	127610000	145690000	129700000	133250000	167300000	136850000	138820000	131490000	97810000		BETA_ECOLI
sp|P17443|MURG_ECOLI	240880000	208280000	229120000	250300000	252150000	240710000	242900000	239380000	217860000	247070000	189560000	220520000	234610000	216820000	235170000	214000000	194360000	195470000	229330000	209300000	217460000	230890000	200450000	219640000		MURG_ECOLI
sp|P17315|CIRA_ECOLI	34402000	32073000	37212000	44122000	34438000	30842000	45339000	38850000	37284000	36509000	44319000	41797000	40564000	26915000	41926000	33342000	34763000	31024000	36157000	21497000	37477000	37872000	31129000	22783000		CIRA_ECOLI
sp|P17313|VG31_BPT4	0	0	0	0	8070900	0	110910000	372320000	143030000	371070000	875360000	719690000	1449400000	1724700000	1355600000	2686900000	3758800000	2810200000	6369000000	5986500000	6995500000	7443400000	6637000000	6731900000		VG31_BPT4
sp|P17312|TERL_BPT4	0	0	0	0	0	0	0	0	0	0	0	0	0	0	0	0	0	0	0	74879000	12502000	65047000	157600000	74200000		TERL_BPT4
sp|P17311|TERS_BPT4	0	0	0	0	0	0	0	0	0	0	0	0	0	0	0	39638000	35679000	0	197940000	311670000	246170000	671880000	776050000	424480000		TERS_BPT4
sp|P17309|LINR3_BPT4	0	0	0	0	44424000	38271000	194430000	534610000	341770000	679270000	1966900000	1060900000	1984700000	1995900000	1613600000	5524400000	6921300000	4839700000	10035000000	8179900000	10048000000	11579000000	10014000000	11645000000		LINR3_BPT4
sp|P17308|Y13B_BPT4	0	0	0	0	0	0	12198000	97177000	22136000	147260000	398780000	153230000	224620000	835780000	372980000	1278000000	1576500000	1232300000	2212800000	2083100000	1991000000	2311100000	1096000000	1451100000		Y13B_BPT4
sp|P17307|Y13C_BPT4	0	0	0	0	0	0	0	0	0	0	0	0	0	38380000	0	0	0	31756000	36573000	0	23536000	22714000	19313000	0		Y13C_BPT4
sp|P17173|TAP51_BPT4	0	0	0	0	0	0	0	0	0	0	0	0	0	0	0	0	22057000	0	96251000	100160000	110970000	174870000	148410000	126060000		TAP51_BPT4
sp|P17172|BP27_BPT4	0	0	0	0	0	0	0	0	0	0	0	0	0	0	0	0	0	0	77240000	178320000	103640000	135600000	175330000	90251000		BP27_BPT4
sp|P17171|VG40_BPT4	0	0	0	0	0	0	0	0	3902200	12368000	86975000	48555000	94557000	157650000	173730000	224180000	178940000	349870000	613950000	482190000	594720000	691340000	689520000	492310000		VG40_BPT4
sp|P17169|GLMS_ECOLI	1186200000	1080500000	977890000	888280000	919300000	1207800000	1167400000	1190700000	1084800000	1078700000	1054500000	1209300000	1125600000	1036000000	1093700000	1179700000	1103100000	1140200000	916240000	1356300000	1036100000	1061800000	1008400000	944270000		GLMS_ECOLI
sp|P17117|NFSA_ECOLI	1235600000	1247300000	1301600000	1264900000	1224300000	1217200000	979370000	1209600000	1250600000	1223500000	1219000000	1209700000	1112900000	1329700000	1167900000	1072600000	1091800000	1149800000	982930000	1019200000	1095100000	905630000	1082900000	873230000		NFSA_ECOLI
sp|P17115|GUTQ_ECOLI	224330000	233590000	175260000	178230000	181630000	234350000	218000000	242520000	198800000	146550000	206350000	277440000	207150000	160590000	209480000	169290000	204760000	208160000	172590000	230570000	197490000	179670000	175070000	116400000		GUTQ_ECOLI
sp|P17109|MEND_ECOLI	69214000	56430000	59321000	54113000	56078000	78176000	67039000	60233000	59779000	53037000	55056000	55851000	56368000	47083000	56040000	50618000	53498000	67500000	52376000	47021000	39087000	48116000	48251000	29053000		MEND_ECOLI
sp|P16926|MREC_ECOLI	166260000	133040000	111520000	122980000	89231000	127560000	150780000	142930000	112250000	109050000	115410000	124700000	131150000	87933000	99306000	106240000	109150000	96500000	105010000	94956000	94326000	103010000	82500000	69222000		MREC_ECOLI
sp|P16869|FHUE_ECOLI	0	0	0	0	0	0	0	0	0	0	0	0	0	0	0	0	0	0	0	0	0	0	0	0		FHUE_ECOLI
sp|P16703|CYSM_ECOLI	90104000	98029000	93698000	96851000	78762000	83489000	107710000	107400000	89847000	86255000	80767000	96633000	86199000	70309000	93566000	79863000	73706000	75239000	89312000	91642000	83999000	82912000	78408000	97350000		CYSM_ECOLI
sp|P16701|CYST_ECOLI	0	0	0	0	0	0	0	0	0	0	0	0	0	0	0	0	0	0	0	0	0	0	0	0		CYST_ECOLI
sp|P16700|CYSP_ECOLI	146440000	190360000	177590000	185480000	162720000	142340000	173950000	172400000	173140000	157120000	147860000	139100000	153520000	120810000	144320000	134670000	134700000	134850000	142840000	145060000	146790000	126850000	138670000	150920000		CYSP_ECOLI
sp|P16690|PHNN_ECOLI	0	0	0	0	0	0	0	0	0	0	0	0	0	0	0	0	0	0	0	0	0	0	0	0		PHNN_ECOLI
sp|P16681|YJDN_ECOLI	374740000	272540000	255580000	249320000	205100000	156820000	280580000	272270000	275260000	307800000	271490000	212620000	196080000	223540000	205680000	247480000	214310000	178320000	203350000	116730000	145870000	192710000	139340000	97083000		YJDN_ECOLI
sp|P16679|PHNL_ECOLI	0	0	0	0	0	0	0	0	0	0	0	0	0	0	0	0	0	0	0	0	0	0	0	0		PHNL_ECOLI
sp|P16676|CYSA_ECOLI	8315000	29133000	27975000	35086000	22517000	15335000	18987000	13597000	22971000	17173000	28751000	33040000	12898000	16583000	22058000	21646000	28661000	26984000	15634000	17932000	24944000	18917000	20035000	12351000		CYSA_ECOLI
sp|P16659|SYP_ECOLI	2677500000	2828700000	2515800000	2512600000	2366900000	2768600000	2561300000	2841000000	2593400000	2416500000	2494600000	2775800000	2775200000	2201000000	2525300000	2338600000	2395000000	2216500000	2452800000	2402000000	2359100000	2374400000	2080100000	1790700000		SYP_ECOLI
sp|P16528|ICLR_ECOLI	61768000	118560000	97114000	96705000	92902000	105480000	87945000	106140000	120000000	107240000	104580000	83032000	85706000	80686000	94044000	93661000	98891000	86987000	91285000	76171000	76612000	75425000	72943000	73571000		ICLR_ECOLI
sp|P16525|TUS_ECOLI	130700000	276350000	185900000	209390000	363590000	135470000	96279000	131030000	199630000	170800000	134030000	171360000	0	187290000	143210000	0	164100000	249260000	151970000	255930000	0	140490000	163770000	155420000		TUS_ECOLI
sp|P16456|SELD_ECOLI	558110000	566190000	554660000	523840000	572920000	483210000	533290000	593830000	575940000	459870000	549490000	562200000	474660000	457060000	536280000	444500000	479860000	514580000	471830000	452090000	492040000	415550000	457360000	429550000		SELD_ECOLI
sp|P16384|MIAA_ECOLI	155370000	136670000	124280000	142630000	121870000	138140000	134620000	150870000	123870000	129930000	115020000	121860000	135840000	109110000	123740000	115090000	112640000	126270000	128120000	117110000	118460000	117270000	112590000	101810000		MIAA_ECOLI
sp|P16256|PANF_ECOLI	0	0	0	0	0	0	106050000	0	0	0	0	0	0	0	0	0	0	0	0	0	0	83515000	0	0		PANF_ECOLI
sp|P16095|SDHL_ECOLI	449930000	636700000	595800000	553130000	708360000	591120000	513030000	615070000	574060000	550270000	503930000	531880000	533640000	493590000	555650000	487990000	474120000	612180000	541220000	519770000	553970000	471270000	446900000	588570000		SDHL_ECOLI
sp|P16011|BP53_BPT4	0	0	0	0	0	0	0	0	0	0	0	0	0	0	0	45317000	132790000	60861000	347060000	351690000	337690000	561660000	407230000	338230000		BP53_BPT4
sp|P16010|SEGC_BPT4	0	0	0	0	0	0	0	0	0	0	0	0	0	0	0	0	0	0	0	0	0	19058000	15213000	0		SEGC_BPT4
sp|P16009|NEEDL_BPT4	0	0	0	0	0	0	0	0	0	0	0	0	0	0	0	0	33026000	14165000	160100000	241550000	197450000	406950000	336770000	313490000		NEEDL_BPT4
sp|P16007|MRH_BPT4	0	0	0	0	0	0	0	26328000	5136600	39876000	73553000	73500000	123310000	110030000	95217000	166800000	148990000	150280000	205000000	170280000	154770000	190210000	117260000	130450000		MRH_BPT4
sp|P16006|DCTD_BPT4	0	0	0	0	0	0	34357000	109040000	41209000	151170000	302510000	262410000	401170000	391910000	313340000	825910000	794230000	729490000	1066400000	935930000	884980000	945540000	796100000	402660000		DCTD_BPT4
sp|P15977|MALQ_ECOLI	146520000	69957000	80844000	114190000	73247000	245010000	185060000	108980000	90528000	151450000	93881000	117890000	181000000	106240000	105950000	206370000	148550000	124940000	208970000	219900000	153400000	292440000	201950000	161760000		MALQ_ECOLI
sp|P15924|DESP_CON-HUMAN	0	171250000	203580000	200570000	0	171340000	0	0	155690000	168400000	159010000	0	0	268770000	156150000	131080000	165250000	200350000	153250000	156220000	204170000	159960000	142570000	0		DESP_CON-HUMAN
sp|P15877|DHG_ECOLI	98944000	68473000	74203000	66038000	58187000	73823000	102630000	76485000	68513000	96855000	69671000	81725000	94227000	77252000	72329000	100560000	78566000	84459000	79680000	77667000	60501000	89045000	76628000	59140000		DHG_ECOLI
sp|P15770|AROE_ECOLI	175810000	180210000	179270000	185950000	185860000	214650000	182520000	211030000	187530000	170090000	180480000	157130000	195250000	180120000	173270000	161940000	163320000	179770000	181410000	175490000	161170000	160960000	166340000	146680000		AROE_ECOLI
sp|P15723|DGTP_ECOLI	22923000	0	15350000	12513000	11712000	16831000	24477000	12867000	16284000	18499000	22347000	0	0	12704000	13606000	0	21305000	11845000	9645100	16944000	12743000	0	10931000	0		DGTP_ECOLI
sp|P15640|PUR2_ECOLI	120150000	115150000	111920000	104970000	111910000	246330000	111550000	145960000	109750000	84021000	135260000	141760000	116470000	149860000	125930000	101770000	160160000	114400000	121990000	161540000	161500000	146730000	158740000	135860000		PUR2_ECOLI
sp|P15639|PUR9_ECOLI	82252000	59051000	62048000	42067000	55953000	158160000	81326000	102900000	63178000	62179000	91963000	102100000	62499000	81832000	77770000	71712000	114990000	95389000	69052000	162640000	79686000	98643000	106460000	84426000		PUR9_ECOLI
sp|P15556|NDD_BPT4	0	0	0	51737000	19235000	0	248680000	538470000	422670000	890510000	1215100000	797350000	985920000	1463500000	1054500000	1440900000	1208000000	1396700000	1368600000	1023500000	1073700000	1070300000	1122200000	862770000		NDD_BPT4
sp|P15288|PEPD_ECOLI	1759200000	1962700000	1636000000	2000600000	1861200000	1719800000	1972800000	2060100000	2102800000	2021300000	1856300000	1645000000	1740400000	1950200000	1745200000	1913800000	1977200000	1791100000	1742600000	1587100000	1572500000	1460600000	1510700000	1145200000		PEPD_ECOLI
sp|P15286|FLK_ECOLI	15471000	12108000	10470000	11350000	0	10813000	15158000	17053000	7401100	11617000	11892000	0	15296000	0	0	10484000	8938800	0	15594000	11150000	10738000	8323600	0	0		FLK_ECOLI
sp|P15254|PUR4_ECOLI	140420000	138280000	124970000	104860000	137280000	342390000	147100000	175650000	143860000	127220000	183130000	186890000	143960000	177150000	161840000	146570000	221100000	188970000	163420000	262220000	197110000	205270000	208700000	171800000		PUR4_ECOLI
sp|P15082|SRLR_ECOLI	34069000	38482000	33117000	37623000	41103000	42235000	41563000	43803000	43848000	33352000	35774000	37300000	29269000	27520000	34027000	29318000	36895000	36078000	32604000	38811000	30983000	31010000	33845000	30673000		SRLR_ECOLI
sp|P15076|DNAPR_BPT4	0	0	0	0	0	0	0	0	0	0	0	0	0	0	0	4383300	37440000	9028700	139300000	189790000	117540000	286010000	267270000	235140000		DNAPR_BPT4
sp|P15075|VG50_BPT4	0	0	0	0	0	0	0	0	0	0	0	0	0	0	0	0	68619000	25729000	168230000	144170000	197570000	275530000	243580000	205700000		VG50_BPT4
sp|P15067|GLGX_ECOLI	0	0	0	0	0	0	0	0	0	0	0	16435000000	18266000000	0	11937000000	0	0	12081000000	11702000000	17948000000	0	12720000000	11774000000	0		GLGX_ECOLI
sp|P15047|ENTA_ECOLI	57135000	58593000	46778000	51022000	46977000	43076000	45933000	53172000	47844000	51887000	42549000	49149000	55455000	30079000	49994000	40613000	41235000	42329000	37407000	45083000	31557000	36880000	32783000	28171000		ENTA_ECOLI
sp|P15043|RECQ_ECOLI	36848000	0	26946000	29761000	0	35460000	0	0	39822000	32837000	35820000	0	0	30835000	27323000	32892000	0	0	0	31999000	25227000	0	0	21403000		RECQ_ECOLI
sp|P15042|DNLJ_ECOLI	189310000	175660000	158080000	184200000	147010000	166820000	179440000	169700000	169970000	167870000	152280000	167270000	168720000	138790000	157720000	153630000	153440000	151640000	156190000	151240000	151930000	145630000	139160000	130430000		DNLJ_ECOLI
sp|P15038|HELD_ECOLI	145560000	127520000	119060000	0	155740000	162540000	151960000	150040000	137790000	178950000	141370000	129650000	178570000	222780000	165260000	152870000	96718000	189960000	0	152980000	152930000	160500000	157500000	0		HELD_ECOLI
sp|P15034|AMPP_ECOLI	247350000	274500000	285240000	321450000	269450000	258850000	272070000	295300000	268150000	269170000	235540000	302760000	292980000	252780000	316660000	230250000	248020000	232890000	259220000	245770000	269870000	213550000	255530000	218470000		AMPP_ECOLI
sp|P15031|FECE_ECOLI	107480000	119410000	89679000	110680000	107740000	115310000	123300000	105430000	106730000	90719000	109520000	88478000	83477000	105850000	106910000	97498000	110250000	93161000	102460000	87015000	82033000	83175000	78158000	122230000		FECE_ECOLI
sp|P15028|FECB_ECOLI	501330000	487390000	411570000	481400000	442880000	659680000	449500000	571710000	480290000	455660000	546030000	543910000	493100000	415570000	438730000	423950000	542110000	487450000	478910000	522400000	419380000	473380000	487040000	354830000		FECB_ECOLI
sp|P15005|MCRB_ECOLI	29928000	28103000	20541000	19414000	23665000	36376000	19650000	40164000	28478000	30223000	33638000	34817000	26813000	21104000	34725000	32378000	38949000	27391000	26505000	19263000	25179000	22839000	34927000	0		MCRB_ECOLI
sp|P14900|MURD_ECOLI	189260000	136280000	157880000	138680000	177140000	205060000	214260000	223170000	186400000	173940000	191360000	193590000	205120000	164210000	165820000	198120000	181580000	225610000	165700000	232220000	184710000	192270000	171210000	145020000		MURD_ECOLI
sp|P14407|FUMB_ECOLI	87492000	92673000	80158000	85596000	75833000	69441000	89224000	85338000	79582000	77277000	67887000	90802000	94834000	60879000	86073000	71419000	68261000	75371000	76765000	67423000	73178000	72558000	63076000	49415000		FUMB_ECOLI
sp|P14375|ZRAR_ECOLI	0	58225000	0	0	0	0	0	55429000	0	0	43565000	58509000	51387000	39929000	46387000	0	58945000	0	44467000	53015000	0	0	0	52746000		ZRAR_ECOLI
sp|P14294|TOP3_ECOLI	58677000	56797000	68330000	73321000	71004000	78566000	65857000	62138000	62493000	68939000	72933000	66302000	71912000	59310000	65231000	63256000	55666000	70606000	65951000	48573000	70044000	65307000	58076000	65418000		TOP3_ECOLI
sp|P14176|PROW_ECOLI	0	51578000	60926000	26685000	47572000	73318000	26136000	48976000	49422000	45825000	46969000	49985000	59972000	42959000	68393000	45867000	44937000	52638000	42104000	64298000	46379000	40555000	42629000	0		PROW_ECOLI
sp|P14175|PROV_ECOLI	130870000	179790000	180660000	165190000	184990000	202570000	157300000	166950000	168760000	153670000	174270000	194940000	174240000	160630000	170050000	158030000	165800000	173960000	151710000	172350000	156470000	143520000	149340000	133840000		PROV_ECOLI
sp|P14081|SELB_ECOLI	146580000	145440000	160510000	109960000	155910000	149140000	140560000	142070000	121980000	134630000	121670000	158470000	139510000	158920000	143410000	122690000	137790000	139110000	124780000	145730000	136960000	121490000	135180000	169390000		SELB_ECOLI
sp|P13857|RIML_ECOLI	19706000	0	0	18386000	18405000	0	20370000	18914000	21634000	17304000	20180000	0	18081000	11510000	17958000	0	18842000	20198000	0	18956000	0	20765000	22454000	0		RIML_ECOLI
sp|P13738|NHAA_ECOLI	0	0	0	0	0	0	0	0	0	0	0	0	0	0	0	0	0	0	0	0	0	0	0	0		NHAA_ECOLI
sp|P13669|MNGR_ECOLI	47817000	45887000	42654000	43254000	52310000	31945000	51881000	46090000	49875000	42003000	36211000	29693000	42124000	48207000	36214000	32790000	42152000	33516000	39011000	32977000	44080000	43333000	37663000	39915000		MNGR_ECOLI
sp|P13647|K2C5_CON-HUMAN;CON__P13647;tr|B4E1T1|B4E1T1_CON-HUMAN;sp|A5A6M8|K2C5_CON-PANTR;tr|B4DL32|B4DL32_CON-HUMAN	90369000	0	104320000	107090000	111290000	129230000	132560000	239100000	140820000	239900000	159250000	146530000	0	142490000	150880000	111540000	0	429780000	0	111490000	186870000	150470000	110570000	278390000	+	K2C5_CON-HUMAN
sp|P13645|K1C10_CON-HUMAN;CON__P13645;CON__Q148H6;sp|Q2M2I5|K1C24_CON-HUMAN;CON__Q2M2I5;tr|B7WNV4|B7WNV4_CON-HUMAN;tr|B4E2P9|B4E2P9_CON-HUMAN;tr|Q148N4|Q148N4_CON-MOUSE;CON__Q14532;CON__A2AB72;sp|O76013|KRT36_CON-HUMAN;CON__O76013;sp|Q7Z3Y9|K1C26_CON-HUMAN;CON__Q7Z3Y9	198420000	69374000	25082000	90630000	33467000	10731000	100230000	27586000	81915000	79422000	312000000	51209000	12149000	21502000	121770000	123770000	52620000	420490000	76832000	74454000	43089000	211620000	81625000	87232000	+	K1C10_CON-HUMAN
sp|P13518|CSRD_ECOLI	0	0	0	0	0	0	0	0	0	0	0	0	0	0	0	0	0	0	0	0	0	0	0	0		CSRD_ECOLI
sp|P13482|TREA_ECOLI	45599000	54757000	37934000	45942000	38096000	42418000	43808000	48872000	46354000	49436000	41715000	51025000	50222000	26370000	42384000	46240000	41681000	33379000	40797000	36944000	34529000	40815000	40239000	27617000		TREA_ECOLI
sp|P13458|SBCC_ECOLI	189250000	166070000	148240000	131640000	122920000	197970000	165260000	162890000	150810000	127160000	168610000	164390000	171100000	103210000	158240000	166250000	162540000	154570000	134680000	151160000	147870000	144590000	137710000	88009000		SBCC_ECOLI
sp|P13342|VG59_BPT4	0	0	0	0	0	0	0	0	0	0	0	0	0	0	0	0	0	0	0	0	0	0	0	0		VG59_BPT4
sp|P13341|BP54_BPT4	0	0	0	0	0	0	0	0	0	0	0	0	0	0	0	0	0	0	30840000	138030000	85898000	275960000	256260000	213260000		BP54_BPT4
sp|P13340|END7_BPT4	0	0	0	0	0	0	0	0	0	0	0	0	0	0	0	0	42002000	5746100	126750000	120630000	106660000	240000000	175980000	138770000		END7_BPT4
sp|P13339|BP48_BPT4	0	0	0	0	0	17301000	0	0	0	0	0	0	0	0	0	0	5294000	0	56301000	220850000	152780000	413560000	254540000	471910000		BP48_BPT4
sp|P13338|VG33_BPT4	0	0	0	0	0	0	0	32234000	0	37226000	121790000	76242000	248300000	285210000	153680000	540750000	429690000	385750000	1045400000	719000000	589720000	998130000	744000000	1010400000		VG33_BPT4
sp|P13337|TMP_BPT4	0	0	0	0	0	0	0	0	0	0	0	4187100	0	0	0	0	1715400	0	82593000	168670000	132520000	468050000	485410000	205850000		TMP_BPT4
sp|P13336|GP28_BPT4	0	0	0	0	0	0	0	0	0	0	0	0	0	0	0	0	0	0	46935000	92678000	59181000	126520000	126830000	96742000		GP28_BPT4
sp|P13335|GP26_BPT4;tr|Q8SDG4|Q8SDG4_BPT4	0	0	0	0	0	0	0	0	0	0	0	0	0	0	0	0	29675000	34083000	86444000	101890000	128980000	118520000	162150000	104530000		GP26_BPT4
sp|P13334|PORTL_BPT4	0	0	0	0	0	0	1175400	0	0	0	0	0	0	0	0	3244000	36623000	11512000	244350000	260760000	264530000	624980000	489760000	345230000		PORTL_BPT4
sp|P13333|TUBE_BPT4	0	0	0	25198000	28437000	36415000	25542000	19827000	32480000	41679000	21036000	18772000	51298000	24976000	26322000	73230000	181200000	101720000	805540000	1651300000	1444900000	2775200000	2972100000	3418700000		TUBE_BPT4
sp|P13332|TSP_BPT4	0	0	0	4975100	0	2402200	4520900	0	0	2827400	603160	883730	2964700	2531900	0	10522000	56442000	10889000	393320000	1305500000	741210000	1906600000	2071700000	2495600000		TSP_BPT4
sp|P13331|TTTP_BPT4	0	0	0	0	0	0	0	0	0	0	0	0	0	0	0	0	89019000	23920000	382520000	536910000	453460000	819490000	467260000	566580000		TTTP_BPT4
sp|P13330|Y03C_BPT4	0	0	0	0	0	0	0	24005000	0	42905000	105510000	72500000	127130000	142610000	120510000	250750000	222420000	270320000	356500000	289900000	327230000	339390000	282370000	188270000		Y03C_BPT4
sp|P13329|MOBB_BPT4	0	0	0	0	0	0	0	32143000	6699600	40724000	110010000	70567000	100960000	157010000	123800000	343340000	351940000	275470000	454800000	381530000	399360000	484470000	333900000	211770000		MOBB_BPT4
sp|P13328|Y03F_BPT4	0	0	0	0	0	0	0	0	0	0	0	0	18694000	0	0	37293000	0	42389000	0	0	49563000	66005000	0	0		Y03F_BPT4
sp|P13327|Y03G_BPT4	0	0	0	0	0	0	0	0	0	0	42862000	20121000	57349000	114350000	43042000	135790000	119650000	132320000	238060000	218720000	226910000	233500000	173080000	214060000		Y03G_BPT4
sp|P13326|Y03H_BPT4	0	0	0	0	0	0	11014000	66366000	22253000	111890000	276420000	196330000	386940000	410590000	277670000	863770000	884850000	691470000	1423600000	1025500000	1258200000	1594600000	1447900000	1331200000		Y03H_BPT4
sp|P13325|SEGB_BPT4	0	0	0	0	0	0	0	0	0	0	0	0	0	0	0	0	22609000	0	39503000	43563000	29028000	50517000	37836000	23297000		SEGB_BPT4
sp|P13324|Y07B_BPT4	0	0	0	0	0	0	18903000	62796000	0	76220000	105260000	91665000	172600000	158610000	99377000	223050000	165990000	161000000	385980000	223000000	174980000	265110000	218570000	200460000		Y07B_BPT4
sp|P13323|Y07C_BPT4	0	0	0	6466700	3196200	0	26407000	90715000	45125000	106030000	137790000	195170000	210180000	140650000	238270000	238780000	192070000	260060000	386550000	230950000	310900000	336680000	276870000	223490000		Y07C_BPT4
sp|P13321|Y14F_BPT4	0	0	0	0	0	0	0	0	0	0	20377000	0	26103000	25777000	22163000	39033000	33398000	44672000	45849000	40606000	63230000	47642000	31360000	50629000		Y14F_BPT4
sp|P13320|DSBA_BPT4	0	0	0	0	0	0	0	70335000	31271000	126280000	221290000	172030000	382940000	728920000	376920000	847080000	626830000	806770000	1272500000	761170000	1163000000	1300500000	1174200000	1729400000		DSBA_BPT4
sp|P13319|RNH_BPT4	0	0	0	0	0	0	0	10947000	0	8996700	41064000	28682000	48230000	103800000	49333000	165690000	160580000	181530000	244910000	280260000	163470000	272210000	186870000	167470000		RNH_BPT4
sp|P13318|Y06K_BPT4	0	0	0	0	0	0	25535000	64248000	0	84732000	103880000	80383000	123270000	119580000	108370000	148690000	140410000	163450000	149460000	248660000	181050000	187400000	150470000	127830000		Y06K_BPT4
sp|P13317|Y06J_BPT4	0	0	0	0	0	0	34642000	78713000	45687000	76003000	134240000	84946000	105690000	171670000	110050000	163110000	176950000	142780000	157300000	185500000	166920000	180720000	165470000	180920000		Y06J_BPT4
sp|P13316|GRCA_BPT4	0	0	0	9946700	11206000	1599300	39435000	181620000	89659000	185550000	677780000	317580000	721490000	1141300000	481230000	1393800000	1614400000	1548100000	2268900000	2056400000	1948100000	2349600000	1872700000	2249900000		GRCA_BPT4
sp|P13314|Y06G_BPT4	0	0	0	0	0	0	0	69900000	40447000	40996000	182090000	94157000	132890000	268720000	171160000	476690000	417710000	624990000	763720000	558360000	806330000	839890000	701290000	1271500000		Y06G_BPT4
sp|P13313|Y06F_BPT4	0	0	0	0	0	0	0	70003000	0	86882000	214730000	178230000	235000000	365450000	264560000	609620000	572260000	578530000	794780000	785990000	897610000	924860000	957850000	803220000		Y06F_BPT4
sp|P13312|REGB_BPT4	0	0	0	6511500	0	0	24324000	38409000	33691000	74152000	71121000	49231000	56069000	64774000	66995000	82531000	65701000	77256000	82888000	44800000	48580000	64442000	63828000	24362000		REGB_BPT4
sp|P13311|Y06E_BPT4	0	0	0	0	0	0	0	7154400	0	9877700	19456000	9157800	47233000	28074000	16512000	39842000	32586000	28220000	45354000	28669000	42202000	134410000	69196000	71995000		Y06E_BPT4
sp|P13310|VS_BPT4	0	0	0	0	0	0	0	0	0	0	25181000	13814000	21213000	33277000	22329000	38859000	62439000	47190000	90542000	87816000	95357000	128100000	164260000	76543000		VS_BPT4
sp|P13309|Y06D_BPT4	0	0	0	0	0	0	4290700	36060000	12458000	48124000	117910000	67422000	149350000	170740000	122230000	307020000	270510000	298420000	307150000	485120000	388710000	416070000	339370000	168490000		Y06D_BPT4
sp|P13308|Y06C_BPT4	0	0	0	0	0	0	0	11268000	0	17077000	45134000	34299000	27705000	59513000	46515000	97144000	94494000	91950000	135680000	147840000	115420000	151730000	112700000	73909000		Y06C_BPT4
sp|P13307|Y06B_BPT4	0	0	0	0	0	0	0	19323000	0	29404000	88390000	60378000	217260000	99261000	69983000	244340000	224340000	210240000	501040000	270970000	192150000	288250000	199980000	253360000		Y06B_BPT4
sp|P13306|Y06A_BPT4	0	0	0	0	0	0	0	0	0	0	25223000	0	28209000	29612000	0	37031000	56762000	42673000	66130000	57966000	56142000	70847000	60537000	87761000		Y06A_BPT4
sp|P13305|Y05Q_BPT4	0	0	0	0	0	0	0	16426000	5892700	35307000	90447000	43064000	75655000	204190000	85032000	358240000	306980000	284330000	724900000	399780000	516830000	722550000	577110000	500650000		Y05Q_BPT4
sp|P13304|ANTIH_BPT4	0	0	0	0	0	0	0	0	0	0	0	0	0	0	0	0	0	0	83856000	65279000	57565000	108940000	102790000	52677000		ANTIH_BPT4
sp|P13303|Y05O_BPT4	0	0	0	0	0	0	10183000	0	8845400	51103000	190550000	32401000	13643000	310120000	73472000	447420000	731730000	215370000	536780000	152170000	495550000	541410000	613420000	462080000		Y05O_BPT4
sp|P13302|IPI3_BPT4	2418800	0	0	62776000	53284000	54876000	103800000	211480000	141580000	282090000	511780000	340680000	680410000	833860000	567450000	1206200000	1465300000	1502100000	2724000000	3040600000	3730900000	4364500000	4585700000	6502600000		IPI3_BPT4
sp|P13300|KITH_BPT4	0	0	0	0	0	0	0	18044000	2606000	36772000	139680000	107540000	175090000	262200000	201440000	386660000	436900000	414980000	584320000	508790000	613820000	561830000	498000000	468850000		KITH_BPT4
sp|P13299|TEV1_BPT4	0	0	0	0	0	0	0	0	0	0	0	0	0	0	0	0	9790100	9914800	37562000	53977000	40825000	73825000	66880000	56464000		TEV1_BPT4
sp|P13039|FES_ECOLI	222620000	235340000	100980000	113970000	103540000	0	0	0	0	86843000	0	0	0	76852000	111910000	105670000	0	0	83608000	0	110110000	0	96657000	0		FES_ECOLI
sp|P13036|FECA_ECOLI	631280000	639810000	558650000	671920000	614980000	790190000	627430000	762670000	630490000	606150000	654160000	708880000	713660000	552080000	643450000	591440000	580120000	527940000	658740000	597110000	595570000	615310000	617090000	531270000		FECA_ECOLI
sp|P13035|GLPD_ECOLI	2429800000	2315700000	2369200000	2485100000	2062800000	1935700000	2520400000	2137700000	2253200000	2376700000	2054300000	2170000000	2273100000	2024100000	2081100000	2084500000	1770800000	1840400000	1929200000	1759600000	1853800000	1855200000	1505600000	1743000000		GLPD_ECOLI
sp|P13033|GLPB_ECOLI	65539000	68033000	66101000	53702000	47717000	73633000	74765000	71524000	71478000	56206000	75033000	60471000	71844000	51235000	47279000	67442000	73422000	60304000	45270000	72688000	53688000	44662000	52886000	27579000		GLPB_ECOLI
sp|P13029|KATG_ECOLI	1309900000	1427600000	1290100000	1312500000	1331600000	1238400000	1362300000	1541000000	1413400000	1212700000	1449700000	1429800000	1319600000	1172400000	1301400000	1162000000	1366100000	1230800000	1050900000	1193900000	1058900000	1006600000	981760000	745530000		KATG_ECOLI
sp|P13024|FDHE_ECOLI	294920000	303520000	297270000	301890000	300930000	268320000	256560000	286240000	266080000	254130000	268520000	263960000	287840000	256350000	290240000	223340000	224450000	229300000	244170000	242040000	236770000	217040000	217750000	247200000		FDHE_ECOLI
sp|P13016|AMPD_ECOLI	7097800	12571000	18951000	21515000	23156000	20875000	11135000	12178000	15494000	20763000	15955000	16493000	17653000	19071000	15878000	23387000	17174000	21031000	20637000	15219000	18604000	16560000	23758000	12522000		AMPD_ECOLI
sp|P13009|METH_ECOLI	831540000	598370000	710050000	455040000	728410000	997380000	832020000	895850000	840350000	790500000	832700000	957040000	868530000	812710000	800710000	884250000	995570000	1009800000	699520000	1098700000	779960000	844310000	848510000	682800000		METH_ECOLI
sp|P13001|BIOH_ECOLI	95585000	84862000	74903000	73062000	76146000	72983000	100900000	80217000	89192000	81627000	92813000	79755000	59193000	79724000	70108000	66920000	86791000	67480000	64590000	66780000	62620000	60993000	64843000	48261000		BIOH_ECOLI
sp|P13000|BIOD1_ECOLI	79111000	0	0	136670000	0	0	0	0	0	0	132610000	125140000	106140000	0	0	0	0	99948000	0	0	0	0	0	0		BIOD1_ECOLI
sp|P12996|BIOB_ECOLI	0	0	0	0	0	0	0	0	0	0	0	0	0	0	0	0	0	0	0	0	0	0	0	0		BIOB_ECOLI
sp|P12995|BIOA_ECOLI	0	0	0	0	0	0	0	0	0	0	0	0	0	0	0	0	0	0	0	0	0	0	0	0		BIOA_ECOLI
sp|P12994|YBHB_ECOLI	201440000	257240000	243750000	244390000	229130000	195810000	185990000	227180000	231230000	240300000	228740000	255040000	218160000	169420000	248060000	185310000	228830000	213010000	212330000	193360000	207120000	163920000	183660000	294950000		YBHB_ECOLI
sp|P12758|UDP_ECOLI	2165800000	1944400000	1768300000	1752100000	1671700000	1652800000	1858300000	1817400000	1693700000	1673600000	1589300000	1764000000	1745200000	1447500000	1465400000	1701500000	1488600000	1658600000	1531300000	1709600000	1543900000	1637500000	1357100000	1462300000		UDP_ECOLI
sp|P12726|ALT_BPT4	0	239590	354280	2223500	1759000	0	1561600	3143800	574730	10300000	42441000	27827000	44528000	37999000	49741000	160630000	210150000	131330000	403340000	910890000	555670000	1049400000	1149800000	955500000		ALT_BPT4
sp|P12295|UNG_ECOLI	133350000	130330000	97670000	108980000	102680000	116490000	102530000	139670000	125440000	93559000	115180000	92261000	112260000	171380000	116820000	106940000	129080000	94566000	92590000	98011000	83596000	88460000	78180000	97986000		UNG_ECOLI
sp|P12282|MOEB_ECOLI	21965000	27201000	36140000	47306000	37274000	31251000	34552000	32155000	29241000	29942000	30353000	33747000	36327000	27676000	31697000	25959000	27215000	28893000	31747000	29924000	38720000	28993000	32923000	37002000		MOEB_ECOLI
sp|P12281|MOEA_ECOLI	280360000	252940000	210480000	224880000	201520000	230030000	270050000	279460000	243100000	207550000	233840000	253840000	219520000	190630000	205390000	227820000	229670000	208700000	202930000	221470000	188390000	202010000	184860000	145290000		MOEA_ECOLI
sp|P12008|AROC_ECOLI	186140000	226860000	196080000	204940000	162840000	240940000	208820000	249760000	207990000	174650000	199780000	230420000	204300000	167120000	205100000	187860000	206170000	180290000	197960000	209460000	177090000	199500000	184890000	151660000		AROC_ECOLI
sp|P11880|MURF_ECOLI	480780000	491500000	434600000	517620000	426340000	432850000	530980000	467640000	518560000	491990000	523200000	464490000	392330000	422200000	426870000	458250000	448200000	442520000	425540000	371440000	377070000	387740000	386590000	320250000		MURF_ECOLI
sp|P11875|SYR_ECOLI	747200000	659380000	614300000	641890000	574910000	638910000	808850000	688630000	755300000	701810000	681230000	662090000	617140000	658030000	627490000	677900000	647510000	619150000	597570000	639200000	594340000	606340000	549460000	541660000		SYR_ECOLI
sp|P11868|TDCD_ECOLI	0	0	0	0	0	0	0	0	0	0	0	0	0	0	0	0	0	0	0	0	0	0	0	0		TDCD_ECOLI
sp|P11557|DAMX_ECOLI	319390000	315920000	281660000	322690000	259700000	268970000	328490000	309340000	304820000	254700000	270010000	292130000	285360000	217320000	284680000	249290000	258570000	240990000	257460000	239860000	255310000	261800000	279850000	236910000		DAMX_ECOLI
sp|P11553|FUCK_ECOLI	0	84913000	48410000	30986000	89713000	79227000	33088000	64390000	90216000	40746000	95287000	59866000	36758000	79692000	50375000	0	69453000	70197000	47302000	100030000	73942000	49661000	80592000	0		FUCK_ECOLI
sp|P11458|NADA_ECOLI	76553000	74441000	58201000	65562000	67270000	61238000	89964000	89146000	66855000	66509000	74128000	96036000	70381000	62838000	66674000	61542000	63083000	49798000	65750000	68229000	53509000	60347000	49980000	35868000		NADA_ECOLI
sp|P11454|ENTF_ECOLI	53415000	44187000	36597000	46116000	35798000	39222000	43082000	59559000	43878000	34892000	50635000	57457000	38989000	49095000	34020000	37637000	46105000	37663000	30047000	36638000	37468000	38556000	32072000	28185000		ENTF_ECOLI
sp|P11447|ARLY_ECOLI	823380000	928580000	679100000	723890000	751950000	963510000	811170000	1013200000	848590000	655630000	869340000	859050000	758330000	623980000	793120000	680950000	863520000	704390000	710390000	814170000	709630000	702170000	693040000	571570000		ARLY_ECOLI
sp|P11446|ARGC_ECOLI	192500000	237740000	246110000	199160000	266960000	305310000	225970000	267910000	249230000	233150000	290330000	253210000	232820000	242120000	207010000	230840000	244250000	262060000	208060000	259670000	249960000	208120000	231450000	208110000		ARGC_ECOLI
sp|P11349|NARH_ECOLI;sp|P19318|NARY_ECOLI	31863000	31847000	22046000	23390000	17245000	15022000	31289000	34789000	0	17669000	33697000	36687000	23291000	14131000	16601000	22801000	0	19383000	16799000	26265000	15524000	18794000	23397000	0		NARH_ECOLI
sp|P11290|YIBD_ECOLI	45460000	33892000	40658000	34544000	30996000	37113000	38337000	34400000	42387000	43323000	27875000	45448000	34915000	31016000	37119000	39596000	31549000	40358000	28404000	34591000	25648000	34356000	40996000	0		YIBD_ECOLI
sp|P11156|RIR2_BPT4	8400900	16573000	6912800	13921000	14893000	0	0	57493000	25290000	54393000	203530000	107050000	233740000	443460000	189210000	699680000	866230000	720860000	1251000000	1605700000	1257700000	2831700000	1414600000	2453200000		RIR2_BPT4
sp|P11112|COMPL_BPT4	0	0	0	0	0	0	0	0	0	0	0	0	0	0	0	0	14580000	0	93031000	126680000	118970000	276850000	287990000	308350000		COMPL_BPT4
sp|P11111|NECK2_BPT4	0	0	0	0	0	0	0	0	0	0	0	0	0	0	0	0	0	0	58493000	191350000	134620000	504360000	557750000	330070000		NECK2_BPT4
sp|P11110|NECK1_BPT4	0	0	0	0	0	0	0	0	0	0	0	0	0	0	0	0	0	0	30180000	247160000	115540000	659360000	350010000	797000000		NECK1_BPT4
sp|P10930|FIB12_BPT4	0	0	0	36843000	29599000	25930000	46534000	43149000	33328000	37212000	36578000	38593000	48662000	10305000	34411000	31819000	66333000	25786000	289740000	461440000	436860000	1145200000	1219300000	1121300000		FIB12_BPT4
sp|P10929|BP11_BPT4	0	0	0	0	0	0	0	21110000	0	0	0	16036000	0	0	10463000	0	30906000	13008000	310980000	413970000	555070000	1212200000	919570000	893970000		BP11_BPT4
sp|P10928|BP10_BPT4	4318600	0	0	7029800	0	1860000	10682000	0	0	0	0	0	0	1649100	0	82014000	107480000	42917000	492520000	590130000	655220000	1206600000	1239600000	1458200000		BP10_BPT4
sp|P10927|BP09_BPT4	0	0	0	0	0	0	0	0	0	33162000	39317000	0	0	0	0	46196000	175850000	63873000	555690000	876410000	425470000	1077300000	1184000000	790270000		BP09_BPT4
sp|P10908|UGPQ_ECOLI	30219000	33726000	35112000	33598000	39221000	29958000	31632000	27669000	37450000	32796000	30110000	22618000	24954000	36049000	28469000	31630000	28969000	27410000	24403000	26281000	24012000	16790000	25366000	24448000		UGPQ_ECOLI
sp|P10907|UGPC_ECOLI	38505000	24992000	41812000	41980000	45859000	51222000	28567000	54697000	0	41832000	30705000	60319000	0	40646000	0	38306000	0	41829000	0	0	40615000	0	31191000	0		UGPC_ECOLI
sp|P10902|NADB_ECOLI	0	0	55697000	0	95979000	95781000	64197000	77373000	0	67632000	67534000	75632000	71852000	72087000	62730000	84715000	64335000	74350000	91650000	63617000	58916000	89644000	106890000	104560000		NADB_ECOLI
sp|P10443|DPO3A_ECOLI	113840000	72952000	86938000	62949000	73491000	106610000	118350000	96521000	96415000	112750000	107550000	110540000	105440000	91599000	98723000	104430000	87158000	97256000	87129000	133090000	84639000	98819000	96280000	110570000		DPO3A_ECOLI
sp|P10442|RNH2_ECOLI	127560000	127100000	137530000	152980000	142660000	121640000	126320000	137590000	120420000	116820000	132500000	147360000	168580000	122670000	135490000	123100000	111180000	137170000	140120000	119390000	131490000	135550000	108850000	129630000		RNH2_ECOLI
sp|P10441|LPXB_ECOLI	90539000	104320000	92803000	96280000	96176000	79642000	89737000	109010000	110210000	102580000	96739000	95500000	101370000	81644000	92072000	90756000	90147000	89221000	86400000	79677000	90148000	81994000	79473000	51880000		LPXB_ECOLI
sp|P10408|SECA_ECOLI	760610000	707110000	666760000	695560000	658310000	827560000	763040000	773840000	711370000	695660000	703740000	725200000	724250000	585400000	679970000	705510000	669600000	692640000	742830000	693260000	622340000	759580000	634650000	622320000
sp|P10384|FADL_ECOLI	176560000	153770000	102510000	95563000	86970000	146300000	89635000	121130000	81101000	142820000	66848000	80096000	145350000	74099000	143650000	103080000	97451000	87805000	86817000	40727000	88624000	142970000	59461000	182410000		FADL_ECOLI
sp|P10378|ENTE_ECOLI	35103000	30739000	28657000	33153000	27856000	35034000	36157000	43683000	37537000	27967000	34388000	43587000	40791000	26074000	39917000	33749000	35447000	24862000	30211000	42689000	30324000	35577000	27017000	21495000		ENTE_ECOLI
sp|P10371|HIS4_ECOLI	106180000	153970000	128850000	110950000	125870000	128860000	95489000	142050000	162170000	116600000	144070000	137880000	115050000	103020000	124510000	101520000	136290000	116060000	103720000	128920000	101380000	95899000	97084000	106960000		HIS4_ECOLI
sp|P10346|GLNQ_ECOLI	4098300	38486000	120900000	142620000	132450000	245260000	115720000	40651000	100290000	111740000	158080000	180940000	148500000	80584000	152390000	173680000	169400000	110380000	148250000	128490000	138750000	135280000	167320000	69668000		GLNQ_ECOLI
sp|P10121|FTSY_ECOLI	595700000	633140000	529870000	556980000	514850000	567090000	512740000	673790000	560900000	558510000	581790000	586990000	605880000	419170000	534950000	508750000	505310000	447840000	488210000	480600000	461770000	498460000	487190000	401350000		FTSY_ECOLI
sp|P10104|WAC_BPT4	0	0	0	1421700	997580	3262300	820760	0	2683300	718800	4858600	0	1080800	449440	1996200	1097400	17501000	1198800	270040000	839890000	581190000	1848100000	2034300000	2251900000		WAC_BPT4
sp|P10100|RLPA_ECOLI	381070000	375260000	260750000	236550000	229090000	246930000	288720000	356390000	280330000	188920000	271420000	371180000	243520000	164420000	260400000	208240000	265770000	188540000	227190000	250140000	237910000	237180000	268060000	169510000		RLPA_ECOLI
sp|P0DTT0|BIPA_ECOLI	669010000	324800000	473190000	418250000	443420000	674120000	763590000	540120000	453550000	680930000	498700000	576800000	753760000	461480000	520390000	745110000	557280000	675610000	599050000	774480000	486310000	715930000	625750000	581890000		BIPA_ECOLI
sp|P0DP89|ILVGP_ECOLI	93850000	102330000	115990000	97008000	91356000	114160000	99640000	132500000	106560000	95855000	112940000	126540000	103690000	89290000	95729000	95265000	96828000	106410000	80670000	110680000	92807000	79173000	80715000	67497000		ILVGP_ECOLI
sp|P0DP64|YBEM_ECOLI	0	0	0	0	0	0	0	0	0	0	0	0	0	0	0	0	0	0	0	0	0	0	0	0		YBEM_ECOLI
sp|P0DMC5|RCSC_ECOLI	17548000	18134000	25919000	17315000	31374000	22256000	21720000	26009000	21988000	21563000	35704000	25211000	28735000	21646000	18591000	20397000	28617000	23189000	21033000	23375000	14777000	18708000	21199000	17806000		RCSC_ECOLI
sp|P0CK95|ACFD_ECOLI	97334000	120310000	115990000	79637000	106520000	92608000	76632000	130680000	115680000	71692000	105230000	131200000	85504000	75954000	108960000	68649000	106330000	97589000	68962000	92292000	86455000	55923000	82336000	72331000		ACFD_ECOLI
sp|P0CG19|RNPH_ECOLI	694770000	496080000	488630000	628920000	451500000	441620000	562440000	566370000	462510000	502350000	422240000	488790000	522220000	440420000	507690000	494660000	452040000	373670000	467150000	447620000	560060000	518240000	440410000	489730000		RNPH_ECOLI
sp|P0CF93|INSL3_ECOLI;sp|P0CF92|INSL2_ECOLI;sp|P0CF91|INSL1_ECOLI	0	92847000	0	0	0	0	0	43890000	0	56101000	0	47535000	0	42284000	0	0	40675000	0	38802000	0	49115000	0	0	0		INSL3_ECOLI
sp|P0CF90|INSI4_ECOLI;sp|P0CF89|INSI3_ECOLI;sp|P0CF88|INSI1_ECOLI	0	187220000	0	0	0	0	0	78879000	0	54195000	63344000	0	0	0	0	0	0	0	0	0	0	0	0	0		INSI4_ECOLI
sp|P0CF70|INSE5_ECOLI;sp|P0CF69|INSE4_ECOLI;sp|P0CF68|INSE3_ECOLI;sp|P0CF67|INSE2_ECOLI;sp|P0CF66|INSE1_ECOLI	0	0	0	0	0	0	0	0	0	0	0	0	0	0	0	0	0	0	0	0	0	0	0	0		INSE5_ECOLI
sp|P0CF12|INSA6_ECOLI;sp|P0CF11|INSA5_ECOLI;sp|P0CF07|INSA1_ECOLI;sp|A0A385XJ53|INSA9_ECOLI;sp|P0CF10|INSA4_ECOLI;sp|P0CF09|INSA3_ECOLI;sp|P0CF08|INSA2_ECOLI;sp|P19767|INSA7_ECOLI	112860000	130800000	105200000	107100000	118720000	115180000	99736000	104840000	119890000	78431000	96879000	97431000	93672000	89806000	94018000	92848000	92468000	99554000	79140000	78926000	98117000	53113000	68201000	56456000		INSA6_ECOLI
sp|P0CE48|EFTU2_ECOLI;sp|P0CE47|EFTU1_ECOLI	30103000000	27334000000	25260000000	28554000000	24652000000	25522000000	26763000000	27606000000	24395000000	25774000000	24380000000	30169000000	29942000000	22971000000	29252000000	26248000000	25101000000	23305000000	26562000000	22890000000	27512000000	27333000000	25412000000	38133000000
sp|P0CB39|EPTC_ECOLI	330920000	251130000	301310000	253060000	256020000	337540000	297160000	312900000	260300000	289720000	293210000	341280000	323450000	297660000	309640000	333580000	295070000	330880000	302630000	387320000	289710000	318560000	355650000	315520000		EPTC_ECOLI
sp|P0C960|EMTA_ECOLI	81533000	70426000	63616000	64918000	67116000	63885000	59242000	65238000	59650000	57039000	52083000	62515000	54107000	45554000	55578000	56212000	56276000	59282000	53359000	52178000	63223000	58267000	61219000	58633000		EMTA_ECOLI
sp|P0C0V0|DEGP_ECOLI	300800000	350440000	292340000	311330000	300760000	309680000	299320000	378930000	297800000	245290000	294330000	335460000	287210000	229370000	286370000	246710000	265220000	243650000	260460000	279440000	251020000	239030000	252010000	221200000		DEGP_ECOLI
sp|P0C0U4|RIMK_ECOLI	81508000	61909000	58053000	63185000	57070000	51138000	73845000	65338000	57371000	60500000	50714000	60341000	70037000	45424000	59054000	49265000	43357000	50173000	49543000	50247000	44432000	51074000	45032000	56779000		RIMK_ECOLI
sp|P0C0T5|MEPA_ECOLI	42791000	53605000	52647000	54637000	56558000	42666000	42536000	47493000	53186000	48728000	54773000	38040000	59563000	46911000	56042000	50295000	57372000	55893000	52437000	48883000	55223000	47333000	50191000	21150000		MEPA_ECOLI
sp|P0C0S1|MSCS_ECOLI	326700000	291320000	363610000	265650000	302090000	313200000	313410000	281300000	335520000	296570000	372940000	318620000	332170000	432260000	218110000	240490000	314810000	216480000	210270000	220700000	176910000	178020000	180810000	392200000		MSCS_ECOLI
sp|P0C0R7|RLME_ECOLI	650620000	671320000	590150000	697800000	572450000	510420000	676620000	651730000	697180000	662640000	694830000	547870000	432790000	720040000	599350000	552900000	644460000	438480000	539650000	513500000	481740000	549740000	520560000	456930000		RLME_ECOLI
sp|P0C0L9|ISCX_ECOLI	791900000	0	493430000	576890000	414890000	658820000	668760000	0	655420000	579010000	523780000	579010000	332230000	348470000	406040000	0	596880000	467470000	648970000	527180000	0	0	446630000	408200000		ISCX_ECOLI
sp|P0C0L7|PROP_ECOLI	61838000	35854000	55749000	43500000	40767000	57531000	90812000	66421000	52629000	70411000	52321000	69553000	78441000	51410000	51540000	69973000	60390000	47689000	54190000	82617000	47262000	65265000	58597000	30494000		PROP_ECOLI
sp|P0C0L2|OSMC_ECOLI	1459800000	1098300000	1106600000	1471900000	1179400000	905070000	1238300000	1165900000	1042600000	1145600000	950380000	1104100000	1177100000	949710000	1214100000	1058000000	977330000	999320000	956400000	788900000	1099900000	928000000	921260000	816960000		OSMC_ECOLI
sp|P0C0K3|SRKA_ECOLI	46613000	40081000	54668000	41725000	41908000	52641000	41218000	54732000	46573000	50466000	37186000	53621000	56624000	43567000	44399000	38332000	44001000	35144000	43431000	41725000	49968000	48592000	36186000	32000000		SRKA_ECOLI
sp|P0C093|SLMA_ECOLI	96017000	182010000	215460000	163900000	193630000	156690000	113600000	167570000	204800000	179540000	175550000	181470000	139560000	163360000	162450000	158490000	192560000	194550000	201190000	181950000	169890000	152630000	156540000	242410000		SLMA_ECOLI
sp|P0C066|MLTC_ECOLI	125920000	102740000	104060000	109400000	116010000	101720000	127410000	137230000	127890000	103390000	112760000	125710000	118270000	92211000	126820000	115550000	99327000	77124000	105710000	72145000	78965000	91528000	102870000	94712000		MLTC_ECOLI
sp|P0C058|IBPB_ECOLI	71470000	73043000	92806000	93997000	105700000	49922000	65612000	68389000	60935000	80354000	64921000	70299000	68668000	96688000	67968000	53297000	51420000	76377000	57469000	46638000	59317000	47564000	64671000	63759000		IBPB_ECOLI
sp|P0C054|IBPA_ECOLI	341280000	414770000	338630000	333150000	331080000	284510000	324410000	442740000	324480000	247290000	333480000	356660000	292430000	316690000	302650000	260740000	318420000	273410000	258580000	308820000	275110000	243990000	272940000	304240000		IBPA_ECOLI
sp|P0C037|PPNP_ECOLI	174140000	134810000	0	175050000	167580000	0	106580000	132530000	164340000	105380000	127810000	131150000	207960000	99648000	0	147320000	0	0	0	0	0	0	108330000	217920000		PPNP_ECOLI
sp|P0C018|RL18_ECOLI	7798900000	7569700000	6832700000	8103500000	6992000000	7000700000	7280200000	8056200000	6714400000	6528100000	7362900000	10059000000	9096000000	6192700000	10278000000	6849300000	7138300000	5497200000	6200600000	5828400000	7353500000	7378100000	8063400000	7116400000		RL18_ECOLI
sp|P0AGM9|XANP_ECOLI	0	0	0	0	0	0	0	0	0	0	0	0	0	0	0	0	0	0	0	0	0	0	0	0		XANP_ECOLI
sp|P0AGM5|SIRB1_ECOLI	66075000	72134000	54903000	54696000	48174000	75940000	80899000	61527000	55455000	71409000	71338000	60468000	63843000	58052000	56044000	51951000	62831000	43402000	62552000	46291000	50443000	70364000	57853000	56138000		SIRB1_ECOLI
sp|P0AGL7|RSME_ECOLI	315610000	341660000	294360000	328530000	267650000	289460000	318880000	279400000	318110000	273680000	278770000	302350000	298520000	264790000	279200000	265710000	258790000	262800000	229490000	258080000	260540000	268640000	221960000	195880000		RSME_ECOLI
sp|P0AGL5|RATA_ECOLI	616080000	502960000	374910000	436400000	322190000	543660000	545100000	533180000	413610000	397520000	439900000	599990000	532770000	334260000	384110000	450220000	462360000	390400000	426930000	462000000	380260000	386670000	389380000	250170000		RATA_ECOLI
sp|P0AGL2|TDCF_ECOLI	677200000	691680000	618820000	671460000	628990000	630260000	673740000	711370000	624200000	575640000	635830000	669490000	622290000	600090000	659300000	558470000	617540000	588000000	601290000	598480000	607900000	591460000	599570000	614120000		TDCF_ECOLI
sp|P0AGK8|ISCR_ECOLI	1561800000	1359100000	1083300000	1424000000	1130200000	871160000	1295100000	1301200000	1318000000	999900000	1079000000	1359600000	893730000	878280000	1102700000	1007300000	1093200000	842070000	985590000	1017900000	890340000	1080300000	1011400000	819160000		ISCR_ECOLI
sp|P0AGK4|YHBY_ECOLI	586110000	728470000	949070000	1303600000	1181000000	945830000	890320000	704610000	801560000	1145000000	660970000	614890000	986090000	839210000	820220000	919030000	646800000	884940000	1086300000	690800000	1045700000	902530000	853270000	782940000		YHBY_ECOLI
sp|P0AGK1|UBIA_ECOLI	0	0	0	0	0	0	0	0	0	0	0	0	0	0	0	0	0	0	0	0	0	0	0	0		UBIA_ECOLI
sp|P0AGJ9|SYY_ECOLI	1157500000	1042400000	989680000	974790000	911950000	1073700000	1212400000	1120600000	1029700000	1002600000	1088000000	1069000000	1010800000	1015200000	957650000	1018300000	1078800000	1011100000	964010000	1043400000	943830000	891250000	850480000	883020000		SYY_ECOLI
sp|P0AGJ7|TRML_ECOLI	77544000	84809000	111540000	112040000	108240000	82436000	100510000	78011000	106330000	92156000	87565000	65584000	93311000	86642000	90295000	74729000	65244000	85471000	87135000	66272000	73295000	73814000	76309000	95255000		TRML_ECOLI
sp|P0AGJ5|YFIF_ECOLI	782590000	635660000	567290000	737420000	537200000	562460000	747110000	753670000	649630000	604980000	655490000	798020000	692610000	471200000	630190000	571050000	622980000	556470000	566120000	575590000	543970000	606980000	530720000	339170000		YFIF_ECOLI
sp|P0AGJ2|TRMH_ECOLI	120840000	123710000	106840000	128770000	99921000	119460000	135540000	119770000	117090000	110610000	111600000	100660000	135080000	84669000	101680000	107630000	100750000	91708000	99317000	104300000	88861000	92296000	86003000	88319000		TRMH_ECOLI
sp|P0AGI8|TRKA_ECOLI	230860000	161640000	169940000	130480000	149550000	162370000	215600000	211720000	165780000	190390000	192590000	220840000	181360000	168110000	186080000	220060000	191290000	205710000	167030000	244270000	159970000	210410000	176870000	162370000		TRKA_ECOLI
sp|P0AGH5|SAPC_ECOLI	0	0	0	0	0	0	0	0	0	0	0	0	0	0	0	0	0	0	0	0	0	0	0	0		SAPC_ECOLI
sp|P0AGG8|TLDD_ECOLI	520780000	548660000	404920000	461150000	389080000	468800000	473380000	566680000	461450000	388090000	446920000	546240000	437630000	337250000	463890000	386960000	433770000	345710000	399260000	446800000	385180000	409230000	360840000	357500000		TLDD_ECOLI
sp|P0AGG4|THIO2_ECOLI	82828000	112700000	112060000	128800000	136390000	129300000	91763000	113730000	118310000	114610000	103930000	117450000	130560000	98723000	112050000	113300000	110450000	128910000	126670000	102350000	129890000	93092000	135850000	133850000		THIO2_ECOLI
sp|P0AGG2|TESB_ECOLI	123770000	97590000	83093000	79227000	88743000	71789000	86406000	94067000	78191000	74028000	81431000	86629000	77705000	75137000	73571000	77054000	78740000	71899000	71806000	74259000	65085000	65711000	65001000	60734000		TESB_ECOLI
sp|P0AGG0|THIL_ECOLI	221900000	242870000	250620000	244290000	237500000	222730000	237930000	265790000	265440000	225890000	261710000	296910000	242070000	184440000	232760000	228520000	285700000	196500000	210560000	238840000	237130000	193450000	222570000	162800000		THIL_ECOLI
sp|P0AGF2|CSDE_ECOLI	206800000	214550000	168310000	176800000	159580000	182480000	204460000	186340000	200030000	188250000	201330000	186190000	145700000	177610000	168480000	169550000	192890000	160490000	162940000	170760000	141830000	145940000	153370000	90914000		CSDE_ECOLI
sp|P0AGE9|SUCD_ECOLI	2039400000	2059600000	2118200000	2482200000	2508600000	3052800000	2641200000	2442700000	2585700000	2441400000	2961200000	2506300000	2418300000	3049000000	2399700000	2549700000	3138100000	2245500000	2253300000	2450500000	2755900000	2613800000	3031800000	1824800000		SUCD_ECOLI
sp|P0AGE6|CHRR_ECOLI	318220000	321350000	319680000	334020000	282260000	293290000	290730000	394160000	313370000	272640000	308510000	429130000	211210000	315490000	323520000	250320000	314630000	279050000	278240000	282650000	267630000	241930000	266690000	482370000		CHRR_ECOLI
sp|P0AGE0|SSB_ECOLI	2080000000	2121900000	1478200000	1709100000	1427600000	1526500000	1857500000	1854400000	1555100000	1441800000	1530500000	1572400000	1551500000	1209500000	1618200000	1468100000	1467000000	1276900000	1538000000	1298100000	1382800000	1483600000	1339300000	1695600000		SSB_ECOLI
sp|P0AGD7|SRP54_ECOLI	821180000	837310000	767920000	850780000	762860000	730700000	855690000	824460000	847820000	782430000	812470000	735250000	651630000	784200000	707280000	695620000	756640000	694620000	669570000	657140000	654610000	652690000	615790000	593720000		SRP54_ECOLI
sp|P0AGD3|SODF_ECOLI	2636300000	2110800000	1905500000	2078900000	1568000000	1253400000	2555600000	2154300000	2570400000	2538900000	2479300000	1636600000	1068700000	2648700000	1772700000	1954700000	2294900000	1518200000	1740100000	1510800000	1544400000	1562700000	1628900000	1035100000		SODF_ECOLI
sp|P0AGD1|SODC_ECOLI	410100000	352600000	334030000	434890000	327700000	277190000	385030000	380890000	301160000	319860000	319570000	308530000	445970000	225810000	278000000	308810000	269270000	266400000	303830000	249250000	243930000	287550000	278280000	303240000		SODC_ECOLI
sp|P0AGC7|SMP_ECOLI	49895000	0	0	0	0	0	0	63627000	0	44602000	0	0	54092000	35425000	38266000	42581000	0	0	0	0	0	0	54997000	0		SMP_ECOLI
sp|P0AGC3|SLT_ECOLI	50553000	54125000	41621000	40879000	44367000	47993000	45609000	46943000	54249000	33516000	43055000	49588000	36043000	35862000	44614000	36042000	47798000	40633000	39175000	45519000	42322000	32809000	39668000	27319000		SLT_ECOLI
sp|P0AGB6|RPOE_ECOLI	148400000	162270000	110930000	120640000	112770000	149320000	156820000	156610000	136130000	114640000	127650000	125960000	123580000	92667000	102950000	89003000	110850000	122410000	100610000	103330000	100500000	105900000	104740000	119880000		RPOE_ECOLI
sp|P0AGB3|RPOH_ECOLI	0	37056000	21801000	0	0	0	0	36397000	28370000	0	30132000	29838000	30484000	19144000	22636000	29488000	25915000	24878000	30257000	22944000	0	28617000	0	0		RPOH_ECOLI
sp|P0AGB0|SERB_ECOLI	85351000	101800000	78464000	52812000	73125000	115590000	85146000	91194000	85619000	87502000	81022000	91536000	95815000	82945000	81506000	95049000	81469000	104240000	67391000	104680000	75801000	90518000	81244000	76474000		SERB_ECOLI
sp|P0AGA6|UHPA_ECOLI	100090000	73951000	45555000	62725000	49509000	62129000	67483000	61729000	45035000	48373000	56383000	54512000	51704000	40000000	48026000	51068000	49484000	46432000	49852000	47705000	45164000	51665000	42861000	60442000		UHPA_ECOLI
sp|P0AGA2|SECY_ECOLI	150620000	138780000	166070000	161290000	199210000	175340000	211190000	134290000	143720000	231810000	146730000	162020000	186020000	236190000	163580000	235440000	169270000	218530000	166290000	247310000	178110000	212090000	205850000	280920000		SECY_ECOLI
sp|P0AG99|SECG_ECOLI	1626000000	1947000000	1099400000	1656900000	1419100000	1380300000	1699500000	1360300000	1500100000	1275900000	1196400000	1270300000	1383500000	1007200000	1222700000	1274700000	0	1304000000	1521600000	975720000	1157000000	1445500000	1409900000	1266300000		SECG_ECOLI
sp|P0AG93|SECF_ECOLI	344670000	206570000	241270000	191270000	204940000	288860000	427370000	396040000	278360000	293750000	276380000	384450000	382450000	223470000	340310000	374500000	308550000	313470000	247000000	463760000	240160000	335840000	321430000	213370000		SECF_ECOLI
sp|P0AG90|SECD_ECOLI	425300000	312480000	378390000	321480000	335010000	468520000	454670000	385000000	361540000	399120000	361140000	400600000	436840000	357910000	363750000	460010000	380180000	455530000	343980000	462920000	348720000	410540000	373700000	394170000		SECD_ECOLI
sp|P0AG86|SECB_ECOLI	4298800000	4158100000	3618400000	3492900000	3139800000	3589800000	3482500000	4122900000	3608200000	3136000000	3444300000	4180400000	3461700000	2787300000	3377500000	3151500000	3019900000	2735100000	3108700000	2650400000	2754800000	2996500000	2636100000	2261800000		SECB_ECOLI
sp|P0AG84|YGHA_ECOLI	257420000	206080000	183050000	185860000	157590000	148240000	209880000	185820000	205020000	197020000	176470000	187690000	212720000	125080000	165560000	180170000	152500000	143890000	160520000	141380000	132240000	143080000	118350000	121280000		YGHA_ECOLI
sp|P0AG82|PSTS_ECOLI	118370000	106570000	102240000	99358000	101950000	77771000	105830000	106770000	107470000	103060000	96443000	102180000	100050000	100450000	97036000	90437000	82358000	98334000	94729000	81179000	95211000	80629000	88314000	88782000		PSTS_ECOLI
sp|P0AG80|UGPB_ECOLI	80518000	85339000	77249000	86873000	80281000	67860000	78142000	77950000	74663000	72437000	73130000	75045000	81705000	67280000	73907000	65119000	56192000	59905000	76218000	56990000	66315000	62767000	58617000	55885000		UGPB_ECOLI
sp|P0AG78|SUBI_ECOLI	47552000	54871000	48534000	39663000	42662000	35893000	35773000	33173000	38532000	37841000	33064000	35455000	35361000	30228000	39303000	36671000	34076000	34524000	26371000	25766000	37912000	0	0	31209000		SUBI_ECOLI
sp|P0AG76|SBCD_ECOLI	39504000	24892000	27379000	29187000	24706000	29171000	33134000	32801000	36283000	31306000	36074000	33070000	23422000	27716000	29693000	26664000	34033000	33822000	25122000	27290000	22180000	29964000	28063000	20039000		SBCD_ECOLI
sp|P0AG71|RMUC_ECOLI	35139000	31936000	26581000	30413000	28244000	30134000	31564000	36293000	30256000	26680000	26728000	34687000	34893000	23190000	31332000	25077000	32609000	26456000	27385000	26014000	25819000	29006000	23065000	30744000		RMUC_ECOLI
sp|P0AG67|RS1_ECOLI	5075300000	3635100000	3844100000	3360800000	3453600000	4782800000	4867500000	4565300000	3626400000	4127600000	3608000000	4860900000	4886200000	3398100000	4095800000	4746100000	4100400000	4435200000	4096500000	5664200000	4426400000	5431100000	4264100000	4928000000
sp|P0AG63|RS17_ECOLI	4004500000	3646400000	3807700000	4875800000	4415700000	2758200000	4901000000	3766100000	3739000000	3995800000	3207700000	3227100000	3227900000	4325200000	3514200000	3379600000	2391600000	3203400000	3316700000	2828100000	3444900000	3295900000	2953200000	2875000000		RS17_ECOLI
sp|P0AG59|RS14_ECOLI	3621800000	3467200000	4145600000	4536700000	4124600000	3243000000	4171900000	3370000000	3682300000	3975200000	3294600000	3885900000	4102000000	3028500000	3761300000	3473300000	3017200000	3109200000	3240200000	2695700000	3741700000	3426100000	3726800000	3629100000		RS14_ECOLI
sp|P0AG55|RL6_ECOLI	11863000000	12140000000	11797000000	12916000000	11800000000	11519000000	11850000000	10535000000	10219000000	11984000000	10007000000	9696600000	12318000000	11101000000	10334000000	11133000000	9402300000	10518000000	11430000000	8665200000	10587000000	10760000000	9791300000	15351000000		RL6_ECOLI
sp|P0AG51|RL30_ECOLI	3525000000	4132800000	4760000000	5159300000	5235600000	4743900000	3904500000	3906900000	4020900000	5206700000	3709500000	4839500000	6166600000	4778800000	4767700000	4959200000	3776100000	4385700000	4955900000	3778000000	5113100000	4635300000	4317400000	7356900000		RL30_ECOLI
sp|P0AG48|RL21_ECOLI	3347100000	2933100000	3424700000	3268800000	3443300000	3175700000	3247000000	3311100000	2853000000	3186200000	2850800000	3370700000	3523800000	3261300000	3007200000	3190800000	2512400000	3349900000	2769200000	3194800000	2970300000	3057300000	3046100000	4537300000		RL21_ECOLI
sp|P0AG44|RL17_ECOLI	7805900000	6289300000	7479600000	8291800000	8203200000	7499800000	6873100000	6155000000	6820400000	7437200000	6073300000	5180400000	7790700000	6214900000	6187200000	6850500000	6015700000	5963900000	6760900000	5448600000	6378600000	5807600000	6525200000	8780200000		RL17_ECOLI
sp|P0AG40|RIBF_ECOLI	149070000	112670000	107130000	102230000	100280000	123810000	138660000	133510000	121500000	117450000	140130000	152280000	138020000	103070000	111770000	135650000	150890000	132330000	111820000	144840000	109650000	106420000	103150000	72984000		RIBF_ECOLI
sp|P0AG30|RHO_ECOLI	3194800000	3244100000	3461000000	3882700000	3545200000	3493800000	3177200000	3415600000	3359400000	3867300000	3257100000	3165400000	3878000000	3632300000	3418300000	3464200000	3193300000	3387100000	3648700000	2938400000	3430700000	3358500000	3134500000	4065400000
sp|P0AG27|YIBN_ECOLI	777660000	842600000	778400000	836640000	769060000	796150000	907850000	787450000	745940000	789990000	651720000	718690000	845700000	632010000	719940000	709040000	637440000	721490000	781960000	690150000	726090000	650120000	746890000	567980000		YIBN_ECOLI
sp|P0AG24|SPOT_ECOLI	136990000	100450000	129790000	106930000	137510000	125240000	144040000	126640000	123060000	136740000	116270000	135720000	132360000	127210000	125330000	145370000	120480000	135070000	133230000	132680000	113250000	110990000	118440000	69393000		SPOT_ECOLI
sp|P0AG20|RELA_ECOLI	80083000	59795000	86770000	56760000	72382000	87450000	92195000	91737000	76668000	89225000	79551000	98062000	90441000	100320000	79116000	102660000	90432000	96633000	80293000	109970000	68944000	80362000	84405000	87080000		RELA_ECOLI
sp|P0AG18|PURE_ECOLI	70227000	83897000	109660000	70669000	92647000	225670000	68561000	115330000	95289000	73876000	134490000	74999000	74939000	151780000	105350000	77029000	128880000	109510000	115720000	123190000	123960000	114260000	134970000	118060000		PURE_ECOLI
sp|P0AG16|PUR1_ECOLI	93087000	85259000	72533000	72118000	70339000	158100000	77643000	121410000	83654000	65583000	104190000	100180000	69607000	85042000	82978000	72405000	119020000	79764000	86229000	134310000	98721000	103030000	114140000	103620000		PUR1_ECOLI
sp|P0AG14|SOHB_ECOLI	194130000	185570000	163470000	172020000	183910000	148460000	202180000	202030000	175440000	158830000	178080000	193560000	157750000	165050000	171720000	156650000	170570000	147310000	152570000	149510000	168300000	166130000	158540000	120530000		SOHB_ECOLI
sp|P0AG07|RPE_ECOLI	767500000	834630000	573190000	578050000	503760000	620410000	676900000	778440000	700900000	496130000	732620000	768330000	618030000	453220000	628570000	512440000	614090000	446640000	464060000	567730000	494160000	510330000	491700000	392220000		RPE_ECOLI
sp|P0AG03|UBIX_ECOLI	66217000	69365000	51181000	61227000	58520000	69444000	69464000	59327000	61669000	52481000	60429000	64839000	46268000	42263000	50637000	58794000	59156000	58947000	60458000	62343000	48134000	53963000	50127000	31357000		UBIX_ECOLI
sp|P0AG00|WZZE_ECOLI	231780000	210570000	190940000	207210000	175520000	212000000	220910000	245080000	193970000	164030000	197570000	226030000	217430000	155170000	195620000	172100000	177830000	181980000	202110000	184740000	154810000	174950000	169070000	141850000		WZZE_ECOLI
sp|P0AFZ5|SULA_ECOLI	15822000	0	15898000	14081000	15540000	0	9883000	13775000	11398000	0	0	13708000	0	10230000	15382000	11652000	13225000	0	0	0	0	0	0	0		SULA_ECOLI
sp|P0AFZ3|SSPB_ECOLI	304470000	336260000	407800000	386730000	372830000	292190000	359810000	405110000	415100000	386340000	373670000	378610000	470850000	297800000	333590000	346870000	309590000	323960000	358790000	300080000	361970000	355480000	388410000	304490000		SSPB_ECOLI
sp|P0AFZ1|SSEB_ECOLI	101540000	167750000	138950000	186380000	169680000	179490000	117880000	116980000	125260000	154050000	143390000	120390000	142200000	172560000	130890000	122020000	127760000	135240000	131860000	130330000	141380000	125790000	147680000	119930000		SSEB_ECOLI
sp|P0AFY8|SEQA_ECOLI	529100000	556450000	502500000	561910000	528730000	518970000	498840000	536060000	546360000	476530000	484630000	484590000	487920000	442770000	488430000	434330000	466710000	506080000	510610000	509890000	453730000	441300000	475880000	404350000		SEQA_ECOLI
sp|P0AFY2|SANA_ECOLI	0	0	0	0	0	0	0	31615000	0	0	0	0	0	0	26401000	0	0	0	0	0	0	0	29495000	0		SANA_ECOLI
sp|P0AFX9|RSEB_ECOLI	96992000	101040000	99929000	92064000	90865000	104270000	84076000	110250000	100390000	99138000	102270000	93271000	113800000	80857000	88851000	80788000	88682000	90972000	90967000	76304000	88756000	73413000	85866000	73206000		RSEB_ECOLI
sp|P0AFX7|RSEA_ECOLI	246070000	252470000	217490000	233570000	209690000	204750000	235840000	235270000	244050000	196250000	215760000	202920000	227760000	190270000	201830000	187900000	200780000	179520000	168270000	186940000	159830000	197060000	168300000	168830000		RSEA_ECOLI
sp|P0AFX4|RSD_ECOLI	47973000	84583000	77499000	73447000	95720000	61329000	50074000	85006000	71135000	73012000	77310000	74528000	97952000	83711000	77468000	84466000	53164000	71503000	86309000	78078000	83227000	69285000	71872000	77217000		RSD_ECOLI
sp|P0AFX0|HPF_ECOLI	614180000	537100000	412450000	497390000	373600000	347200000	481560000	508000000	366650000	391670000	351300000	475660000	393540000	282480000	508630000	354680000	366960000	351990000	371020000	428110000	312090000	359410000	363370000	190430000		HPF_ECOLI
sp|P0AFW8|ROF_ECOLI	304760000	256690000	277430000	327500000	302780000	195680000	296870000	335120000	300240000	229060000	242460000	288940000	292480000	225920000	255550000	244430000	231380000	208540000	235150000	152910000	268090000	226150000	242610000	194610000		ROF_ECOLI
sp|P0AFW4|RNK_ECOLI	470610000	632150000	393230000	507910000	367340000	569700000	528980000	612650000	427920000	376970000	475440000	577300000	531290000	198750000	409210000	419410000	439900000	377590000	470490000	489930000	360020000	446400000	390770000	216350000		RNK_ECOLI
sp|P0AFW0|RFAH_ECOLI	79470000	98926000	108730000	88717000	98741000	102180000	90068000	102400000	96637000	96484000	103290000	97518000	124990000	72841000	86171000	98253000	88625000	101970000	125090000	95022000	97869000	108330000	99852000	107970000		RFAH_ECOLI
sp|P0AFV4|MEPS_ECOLI	0	0	0	26513000	0	0	50186000	47838000	60212000	80431000	42340000	86473000	64839000	56876000	73046000	68579000	39322000	69941000	61253000	34391000	39058000	0	50977000	63690000		MEPS_ECOLI
sp|P0AFU8|RISA_ECOLI	390360000	407110000	436790000	466460000	488840000	335110000	383270000	375400000	378960000	344220000	348090000	379180000	415280000	322950000	394580000	337380000	322460000	369520000	364330000	312270000	365790000	343650000	322710000	375410000		RISA_ECOLI
sp|P0AFU4|GLRR_ECOLI	57040000	48085000	47600000	36446000	36784000	48633000	41138000	40945000	51128000	35823000	39351000	54599000	34896000	44441000	38818000	42234000	42555000	42987000	38593000	33045000	40804000	39652000	33334000	40346000		GLRR_ECOLI
sp|P0AFT5|BTSR_ECOLI	37485000	43964000	53207000	43794000	59860000	54147000	34069000	45979000	40252000	44968000	48413000	44448000	46756000	56427000	46212000	48471000	42929000	50592000	55729000	46383000	45876000	40605000	46660000	55213000		BTSR_ECOLI
sp|P0AFS9|MEPM_ECOLI	0	0	0	0	0	213000000	279150000	0	194450000	0	0	0	0	0	0	0	233700000	205330000	0	0	0	0	0	0		MEPM_ECOLI
sp|P0AFS7|YDIK_ECOLI	0	0	0	0	0	0	0	0	0	0	0	0	0	0	0	0	0	0	0	0	0	0	0	0		YDIK_ECOLI
sp|P0AFS3|FOLM_ECOLI	0	0	0	0	0	0	0	0	0	0	0	0	0	0	0	0	0	0	0	0	0	0	0	0		FOLM_ECOLI
sp|P0AFR4|YCIO_ECOLI	276680000	257520000	242580000	266400000	258670000	234390000	274080000	272600000	222340000	234450000	233030000	225500000	243400000	216160000	217760000	217240000	199780000	211730000	215350000	208760000	192230000	206290000	196780000	203400000		YCIO_ECOLI
sp|P0AFR2|DAUA_ECOLI	1178900000	1559700000	1628300000	1637600000	1509000000	1995500000	2099400000	1697000000	1739100000	1860200000	1986000000	2276200000	2147500000	1233800000	1816400000	2275600000	2126700000	2094400000	2013700000	1820200000	2167100000	1805000000	2104000000	0		DAUA_ECOLI
sp|P0AFR0|RSSA_ECOLI	0	0	0	0	0	0	0	0	0	0	0	0	0	0	0	0	0	0	0	0	0	0	0	0		RSSA_ECOLI
sp|P0AFQ7|YCFH_ECOLI	559380000	541210000	559750000	611730000	539840000	483340000	609560000	541790000	533200000	545680000	461720000	554660000	553460000	420290000	532380000	485000000	410370000	473730000	508600000	470420000	489080000	497700000	421270000	312710000		YCFH_ECOLI
sp|P0AFP6|GCH1L_ECOLI	452410000	361260000	362800000	430670000	376670000	413220000	378650000	450990000	395870000	324110000	364240000	459290000	337830000	272230000	384810000	303370000	357220000	318240000	322820000	359420000	340370000	293000000	355140000	325120000		GCH1L_ECOLI
sp|P0AFP4|YBBO_ECOLI	119750000	142090000	143110000	123930000	135830000	136240000	122360000	129690000	128800000	126350000	117110000	110500000	139780000	136450000	128990000	89536000	114880000	106140000	101620000	109170000	119470000	107130000	112900000	115990000		YBBO_ECOLI
sp|P0AFN2|PSPC_ECOLI	0	0	0	0	0	0	0	0	0	0	0	0	0	0	0	0	0	0	0	0	0	0	0	0		PSPC_ECOLI
sp|P0AFM9|PSPB_ECOLI	0	14830000	11132000	13715000	20719000	9582600	0	0	9804600	18014000	0	13160000	13481000	11266000	0	15457000	14663000	16707000	11464000	8297200	21977000	10735000	0	24813000		PSPB_ECOLI
sp|P0AFM6|PSPA_ECOLI	287320000	349180000	329710000	370580000	330560000	324160000	311700000	341310000	312150000	302100000	287480000	271170000	318900000	263000000	297050000	271680000	271000000	310780000	284900000	275210000	290360000	287500000	280760000	267630000		PSPA_ECOLI
sp|P0AFM4|PSIF_ECOLI	0	9566100	0	0	6974400	0	0	0	6421100	0	0	0	0	0	0	0	0	0	0	0	4560200	0	0	0		PSIF_ECOLI
sp|P0AFM2|PROX_ECOLI	1703400000	1956900000	1633800000	1792500000	1686400000	2031700000	1821000000	2310600000	2086500000	1638400000	2012200000	2149100000	1764500000	1720800000	1810500000	1802700000	1931200000	1720200000	1895600000	1847400000	1820300000	1803400000	2194300000	1831300000		PROX_ECOLI
sp|P0AFL6|PPX_ECOLI	129040000	119280000	122950000	106400000	108870000	166710000	127770000	140860000	143680000	123310000	138050000	142370000	132240000	149060000	125850000	115030000	147110000	144570000	127440000	143430000	119840000	130740000	118450000	127160000		PPX_ECOLI
sp|P0AFL3|PPIA_ECOLI	2161700000	2612400000	2311600000	2513000000	2316800000	3099500000	2322900000	3203900000	2284900000	1969700000	2255600000	2963600000	2940800000	1527500000	2628600000	2223300000	2292800000	2204600000	2598800000	2387700000	2617100000	2451300000	2660900000	2369600000		PPIA_ECOLI
sp|P0AFK9|POTD_ECOLI	678140000	631050000	490280000	578800000	436220000	422120000	607130000	483840000	618860000	526470000	547440000	559040000	403870000	405430000	479610000	498120000	526380000	429590000	416890000	464930000	396790000	389250000	455520000	341270000		POTD_ECOLI
sp|P0AFK6|POTC_ECOLI	0	0	0	0	0	0	0	0	0	0	0	0	0	0	0	0	0	0	0	0	0	0	0	0		POTC_ECOLI
sp|P0AFK4|POTB_ECOLI	0	0	0	0	0	0	0	0	0	0	0	0	0	0	0	0	0	0	0	0	0	0	0	0		POTB_ECOLI
sp|P0AFK0|PMBA_ECOLI	532590000	611520000	517200000	532660000	486510000	555090000	516300000	577480000	540370000	480070000	530990000	638980000	559450000	398460000	548610000	479810000	500400000	508250000	509470000	527110000	501050000	488550000	470410000	369220000		PMBA_ECOLI
sp|P0AFJ7|PITA_ECOLI	82279000	49389000	70267000	47748000	55753000	76040000	86804000	61716000	73375000	81700000	66036000	91813000	105240000	67422000	73450000	93591000	87523000	87796000	66576000	91457000	58641000	84242000	86947000	53474000		PITA_ECOLI
sp|P0AFJ5|PHOB_ECOLI	33127000	0	46517000	36905000	42822000	32266000	36350000	43763000	39788000	0	43873000	38359000	32600000	56262000	33496000	48653000	0	32239000	36886000	34209000	36670000	0	0	0		PHOB_ECOLI
sp|P0AFJ1|YJDM_ECOLI	61066000	117840000	137660000	117920000	161970000	0	104180000	100150000	99157000	107000000	150610000	214040000	84632000	159450000	192290000	99742000	112940000	107600000	75846000	85739000	147960000	90887000	243010000	140320000		YJDM_ECOLI
sp|P0AFI7|PDXH_ECOLI	220880000	307700000	285580000	268210000	262040000	285400000	252680000	297260000	305360000	271140000	294390000	290110000	322520000	300450000	277530000	252170000	248560000	267070000	257730000	232050000	290390000	278840000	234980000	286010000		PDXH_ECOLI
sp|P0AFI5|PBP7_ECOLI	140410000	119980000	134130000	131800000	114360000	141400000	139480000	156780000	130490000	147090000	138790000	138480000	144420000	88631000	131690000	145310000	117530000	148080000	145850000	124950000	127850000	114130000	105620000	99053000		PBP7_ECOLI
sp|P0AFI2|PARC_ECOLI	427950000	394740000	394830000	392830000	354130000	416100000	420290000	409110000	366020000	386920000	378590000	446150000	463710000	358930000	394260000	384180000	360450000	353780000	383540000	395750000	378240000	388780000	333000000	363550000		PARC_ECOLI
sp|P0AFH8|OSMY_ECOLI	1078800000	1006700000	908480000	1253700000	879710000	680850000	943980000	788900000	792570000	916560000	749210000	756130000	944610000	803460000	699370000	772420000	690540000	714390000	718520000	590810000	754160000	707570000	640140000	1038300000		OSMY_ECOLI
sp|P0AFH6|OPPC_ECOLI	41582000	0	29246000	43369000	38265000	80117000	61041000	34869000	38955000	42995000	40403000	41457000	41118000	40174000	42996000	41112000	42815000	44596000	46630000	52365000	46537000	48131000	60451000	47189000		OPPC_ECOLI
sp|P0AFH2|OPPB_ECOLI	123000000	124400000	123600000	151600000	148430000	143290000	120150000	119800000	131640000	138710000	127610000	123300000	134190000	199260000	148900000	139330000	109260000	142680000	165240000	152610000	158800000	185200000	146790000	233330000		OPPB_ECOLI
sp|P0AFH0|OGT_ECOLI	0	0	22269000	26904000	23129000	28692000	28376000	19963000	28071000	32322000	18977000	0	0	0	0	0	26112000	23252000	39112000	0	19803000	0	0	0		OGT_ECOLI
sp|P0AFG8|ODP1_ECOLI	9485200000	8161300000	7260100000	7659900000	6569800000	6285300000	7844300000	7716700000	7161000000	7200800000	6797600000	7669200000	7313800000	6572000000	7375900000	6811300000	6438800000	6095800000	6462500000	6103000000	6694900000	6946800000	6021600000	6289200000
sp|P0AFG6|ODO2_ECOLI	4393000000	5168500000	4165000000	4349000000	4316000000	5566800000	4197600000	6150800000	5033000000	3989300000	5312000000	4902800000	4110500000	4573700000	5178100000	4342900000	5127400000	4420800000	4637300000	4713500000	5098500000	4637200000	5109700000	5391900000		ODO2_ECOLI
sp|P0AFG3|ODO1_ECOLI	1265100000	1549200000	1404300000	1290300000	1625600000	2351900000	1555100000	2164200000	1703900000	1488400000	1932500000	1947800000	1579100000	1501100000	1827800000	1622600000	1881100000	1693400000	1675000000	2091800000	1785900000	1738300000	1912300000	1343700000
sp|P0AFG0|NUSG_ECOLI	3035000000	2979300000	2600600000	2904900000	2386300000	2457300000	2989400000	3165700000	2451400000	2616900000	2590100000	2838500000	3173200000	2138100000	2658100000	2528900000	2327900000	2152700000	2507600000	2279700000	2402500000	2443500000	2089300000	2470400000		NUSG_ECOLI
sp|P0AFF6|NUSA_ECOLI	3072300000	3227700000	2833400000	3221800000	2774400000	2898300000	2699700000	2800500000	2898200000	2833500000	2639800000	2860900000	3293200000	2300900000	2665000000	2733700000	2533200000	2596100000	2907400000	2421700000	2604200000	2633600000	2502000000	2442100000		NUSA_ECOLI
sp|P0AFF2|NUPC_ECOLI	281410000	147330000	186930000	192730000	182300000	202370000	285150000	269380000	186800000	200470000	183510000	366850000	348590000	158010000	260940000	261850000	191740000	172870000	154090000	330100000	170460000	288440000	284940000	114840000		NUPC_ECOLI
sp|P0AFF0|NUON_ECOLI	0	0	0	0	0	0	0	0	0	0	0	0	0	0	0	0	0	0	0	0	0	0	0	0		NUON_ECOLI
sp|P0AFE8|NUOM_ECOLI	0	0	0	0	0	0	0	0	0	0	0	0	0	0	0	0	0	0	0	0	0	0	0	0		NUOM_ECOLI
sp|P0AFE4|NUOK_ECOLI	69043000	0	0	0	0	56348000	78668000	70839000	40105000	0	0	77093000	67084000	0	80893000	54653000	0	52488000	0	71256000	0	48870000	55279000	0		NUOK_ECOLI
sp|P0AFD6|NUOI_ECOLI	891160000	1014500000	1001600000	1143800000	1002700000	1032800000	1091200000	1040800000	972410000	1005600000	1116700000	1042000000	1076400000	775980000	951540000	989100000	1029200000	853610000	1041200000	967750000	961690000	839040000	904640000	692200000		NUOI_ECOLI
sp|P0AFD4|NUOH_ECOLI	0	0	25316000	12393000	17645000	38326000	49049000	26407000	34118000	54130000	31910000	49393000	0	94400000	0	49559000	43738000	50622000	34035000	44747000	19043000	0	28939000	0		NUOH_ECOLI
sp|P0AFD1|NUOE_ECOLI	824310000	989640000	659380000	872330000	766750000	886040000	961710000	1136100000	1011900000	747970000	998260000	1082600000	910680000	630280000	909570000	800500000	906270000	831850000	874730000	882660000	906500000	721280000	1004200000	555460000		NUOE_ECOLI
sp|P0AFC7|NUOB_ECOLI	442300000	601090000	576230000	594460000	613300000	683640000	506680000	485370000	572440000	540390000	533570000	468380000	523800000	589740000	493470000	490130000	507100000	569480000	501060000	485840000	481440000	439360000	535780000	586820000		NUOB_ECOLI
sp|P0AFC3|NUOA_ECOLI	341370000	531380000	480370000	476320000	381340000	621250000	526400000	356850000	507040000	421620000	472140000	599090000	471620000	291540000	535700000	536910000	451420000	434150000	430990000	467130000	437820000	426300000	451250000	319220000		NUOA_ECOLI
sp|P0AFC0|NUDB_ECOLI	0	0	0	0	0	0	0	0	0	0	0	0	0	0	0	0	0	0	0	0	0	0	0	0		NUDB_ECOLI
sp|P0AFB8|NTRC_ECOLI	30745000	37198000	38944000	37273000	46455000	48989000	26425000	43099000	33371000	30448000	37967000	44694000	37235000	31978000	50091000	34886000	36452000	35873000	35944000	38870000	36285000	34293000	31757000	28956000		NTRC_ECOLI
sp|P0AFB5|NTRB_ECOLI	0	22470000	0	0	0	19972000	0	21213000	0	15802000	0	18757000	0	0	14146000	0	0	0	0	0	0	0	0	0		NTRB_ECOLI
sp|P0AFB1|NLPI_ECOLI	65272000	94461000	108950000	101390000	98934000	98591000	83754000	99927000	92499000	87292000	79832000	83691000	84193000	68628000	73083000	90801000	78613000	77987000	95715000	89047000	66983000	84994000	81645000	82880000		NLPI_ECOLI
sp|P0AFA7|NHAB_ECOLI	16604000	0	14218000	0	15046000	12771000	30048000	13492000	18590000	59072000	21653000	17624000	5928500	31265000	0	20178000	0	11483000	7169800	18553000	13727000	15866000	0	0		NHAB_ECOLI
sp|P0AFA2|NARX_ECOLI	0	0	17872000	0	0	0	22818000	21380000	0	0	0	0	22588000	0	17332000	21220000	16218000	19003000	0	20754000	0	15885000	0	15537000		NARX_ECOLI
sp|P0AF98|LPTF_ECOLI	227920000	189900000	188430000	183930000	167750000	219570000	213990000	196490000	176600000	164480000	161260000	182790000	191940000	137320000	143900000	139260000	165710000	184960000	180920000	188380000	153910000	143300000	144940000	119850000		LPTF_ECOLI
sp|P0AF96|TABA_ECOLI	67444000	83313000	64686000	48683000	62298000	66297000	51224000	80989000	69578000	64092000	73393000	69533000	43652000	64198000	68106000	0	56696000	54438000	70707000	73672000	48187000	46854000	63276000	44818000		TABA_ECOLI
sp|P0AF93|RIDA_ECOLI	4214200000	4255000000	2819600000	3215900000	2676100000	3351400000	3531300000	4246600000	3218700000	2651000000	3264100000	4327700000	3314200000	2386800000	3365900000	2679700000	3375500000	2495300000	2687500000	3199800000	2747700000	2855000000	3123500000	3281900000		RIDA_ECOLI
sp|P0AF90|RRAB_ECOLI	1370500000	1625100000	1037500000	1457300000	1023600000	1365700000	1367100000	1576100000	1170600000	1119600000	1418900000	1382800000	1580400000	722640000	1199100000	1490400000	1495600000	1191000000	1462700000	1431900000	1375600000	1462800000	1555500000	874050000		RRAB_ECOLI
sp|P0AF82|YJFN_ECOLI	0	0	0	0	0	0	0	0	0	0	0	0	0	0	0	0	0	0	0	0	0	0	0	0		YJFN_ECOLI
sp|P0AF70|YJEI_ECOLI	606110000	614390000	376580000	437060000	315040000	487270000	528330000	600000000	450640000	360940000	466230000	540910000	490400000	275850000	415030000	390260000	442150000	346200000	370170000	249660000	359320000	399250000	433070000	205690000		YJEI_ECOLI
sp|P0AF67|TSAE_ECOLI	237770000	242300000	244340000	238340000	211500000	173640000	235450000	264010000	250180000	208060000	208220000	270040000	243050000	176390000	236120000	193150000	174810000	169630000	201410000	172910000	226850000	204980000	196100000	192200000		TSAE_ECOLI
sp|P0AF63|NSRR_ECOLI	116160000	104610000	101170000	108940000	106930000	72117000	96128000	116260000	99821000	96785000	95600000	106770000	105030000	83359000	92237000	90282000	84822000	104350000	89132000	81886000	94484000	69842000	90822000	80899000		NSRR_ECOLI
sp|P0AF56|YJCO_ECOLI	55445000	43711000	39105000	41760000	42191000	0	50470000	62542000	62146000	35667000	63361000	58740000	44239000	37841000	47043000	41770000	36386000	44794000	0	0	45184000	46259000	62659000	43990000		YJCO_ECOLI
sp|P0AF52|GHXP_ECOLI	0	0	0	0	0	57315000	0	17824000	0	13935000	14574000	10407000	0	20459000	0	0	15521000	138660000	0	45288000	0	0	0	0		GHXP_ECOLI
sp|P0AF50|YJBR_ECOLI	45757000	57193000	83348000	59884000	88334000	56233000	47540000	55511000	53747000	59729000	51851000	56613000	55854000	68423000	60917000	60699000	51969000	64960000	65594000	49556000	58304000	47395000	86370000	67212000		YJBR_ECOLI
sp|P0AF48|YJBQ_ECOLI	30055000	53529000	58847000	51000000	62957000	45429000	49695000	67496000	58499000	46175000	55672000	55472000	49900000	54630000	51931000	40551000	45467000	41853000	43713000	51256000	47128000	36186000	50007000	46174000		YJBQ_ECOLI
sp|P0AF43|YJBB_ECOLI	0	0	0	0	0	0	0	0	0	13496000	10315000	0	0	0	0	9476300	12982000	0	0	18336000	0	0	0	0		YJBB_ECOLI
sp|P0AF36|ZAPB_ECOLI	3786700000	6441200000	4443300000	6078800000	3979300000	5316400000	4867700000	5558800000	5116700000	4933700000	6977400000	6055900000	8282200000	3211100000	5069900000	5641900000	6644700000	5484400000	6895900000	5663700000	5380100000	5675100000	5670900000	6248300000		ZAPB_ECOLI
sp|P0AF28|NARL_ECOLI	422650000	582600000	487430000	494270000	479930000	473680000	403650000	450930000	497000000	402750000	410620000	444240000	461030000	406320000	433890000	364560000	399580000	445470000	411850000	348520000	454110000	355620000	397720000	298130000		NARL_ECOLI
sp|P0AF26|NARJ_ECOLI	0	0	0	0	0	0	0	0	0	0	0	0	0	0	0	0	0	0	0	0	0	0	0	0		NARJ_ECOLI
sp|P0AF24|NAGD_ECOLI	391260000	420750000	352130000	336230000	329470000	359570000	328130000	394350000	349340000	291570000	352670000	379270000	317350000	268910000	327840000	300660000	347760000	297000000	298090000	334780000	309930000	294210000	309080000	266370000		NAGD_ECOLI
sp|P0AF20|NAGC_ECOLI	93152000	78195000	71585000	58433000	68115000	80788000	92768000	93236000	83385000	84246000	84805000	90686000	84134000	70942000	78984000	80392000	89897000	82334000	79304000	88770000	73393000	75953000	77020000	77811000		NAGC_ECOLI
sp|P0AF18|NAGA_ECOLI	127810000	164900000	134300000	111430000	141110000	126610000	111350000	191540000	145500000	116070000	132620000	156400000	124020000	98016000	126580000	121150000	123280000	114130000	112900000	124610000	117740000	103560000	106460000	94723000		NAGA_ECOLI
sp|P0AF16|MURJ_ECOLI	0	0	0	0	7001400	0	0	0	0	6420600	0	0	0	8519300	0	0	0	10159000	0	0	0	0	0	0		MURJ_ECOLI
sp|P0AF12|MTNN_ECOLI	2829700000	2736900000	1838600000	2219300000	1987300000	2157000000	2528400000	2860900000	2257600000	1809200000	2111400000	2544600000	1584500000	1639700000	2184000000	1880300000	2316800000	1651500000	1901900000	2107300000	1928600000	1935400000	1812000000	1355800000		MTNN_ECOLI
sp|P0AF10|MTLR_ECOLI	0	0	25794000	0	0	0	19290000	0	0	0	0	16639000	0	24229000	23827000	18936000	0	0	0	0	0	20137000	0	0		MTLR_ECOLI
sp|P0AF08|APBC_ECOLI	338710000	353430000	346220000	361650000	397830000	333490000	341670000	403160000	394660000	392730000	355760000	392500000	378340000	382260000	363200000	387920000	396610000	415800000	382620000	372400000	409200000	349740000	400640000	238640000		APBC_ECOLI
sp|P0AF03|MOG_ECOLI	146040000	152700000	171240000	181500000	193640000	186260000	161960000	176700000	167560000	170270000	159190000	143850000	191440000	186270000	153400000	156030000	136590000	178580000	182390000	153620000	160610000	136260000	145370000	173960000		MOG_ECOLI
sp|P0AEZ9|MOAB_ECOLI	94970000	110130000	128750000	129390000	144380000	97813000	103360000	98914000	102190000	105230000	113370000	89906000	129140000	132340000	113200000	89504000	88822000	108210000	90009000	94448000	113700000	76337000	84813000	84484000		MOAB_ECOLI
sp|P0AEZ3|MIND_ECOLI	787550000	779430000	723560000	714690000	769630000	731380000	678170000	888080000	725910000	708280000	712320000	733640000	738200000	664330000	777940000	623710000	641600000	695460000	658530000	637420000	676240000	678470000	648220000	713870000		MIND_ECOLI
sp|P0AEZ1|METF_ECOLI	23811000	23998000	18399000	24750000	24883000	19907000	17548000	16986000	12184000	18923000	17188000	0	0	18615000	23946000	23268000	13475000	17322000	17266000	23486000	21701000	11712000	29853000	0		METF_ECOLI
sp|P0AEY5|MDAB_ECOLI	730720000	987220000	802390000	666530000	625660000	794290000	796540000	897020000	891610000	687950000	851110000	809260000	706300000	616120000	777380000	665110000	806600000	756340000	650500000	739580000	661370000	584070000	579070000	594010000		MDAB_ECOLI
sp|P0AEY3|MAZG_ECOLI	112020000	106970000	93953000	114540000	85652000	102230000	116850000	126480000	102640000	85436000	110480000	118110000	109260000	76997000	98992000	79783000	89514000	76231000	86126000	85247000	71689000	85847000	85054000	89319000		MAZG_ECOLI
sp|P0AEX5|KPPR_ECOLI	46542000	39491000	37321000	33924000	47971000	28346000	34340000	41661000	32204000	0	28445000	25643000	33986000	31080000	30000000	31279000	25340000	33820000	36500000	28021000	33501000	31976000	34334000	34732000		KPPR_ECOLI
sp|P0AEW9|K1PF_ECOLI	328460000	237480000	232630000	247480000	200040000	144270000	306680000	233350000	248200000	251110000	247520000	235740000	205230000	232390000	194370000	223840000	235960000	174770000	182670000	166270000	168750000	181500000	144550000	106850000		K1PF_ECOLI
sp|P0AEW6|INGK_ECOLI	265460000	301280000	239100000	237760000	195320000	291910000	289260000	255220000	275550000	275300000	272040000	279520000	230370000	182690000	229050000	274080000	283150000	234930000	233810000	258710000	205030000	239760000	226610000	170030000		INGK_ECOLI
sp|P0AEW4|CPDA_ECOLI	100740000	110320000	94010000	96578000	104280000	87655000	86912000	114520000	100480000	83561000	94475000	88914000	87621000	98251000	83194000	77162000	86844000	74341000	75055000	89712000	80192000	62868000	60666000	59172000		CPDA_ECOLI
sp|P0AEV9|HYCI_ECOLI	0	0	0	0	0	0	0	0	0	0	0	0	0	0	0	0	0	0	0	37920000	0	0	35950000	0		HYCI_ECOLI
sp|P0AEV1|RSSB_ECOLI	14392000	0	0	0	0	0	14007000	0	0	0	0	0	13996000	0	15238000	0	0	0	0	0	0	0	0	0		RSSB_ECOLI
sp|P0AEU7|SKP_ECOLI	4573200000	3737400000	3433000000	3680000000	3125200000	2809700000	3634500000	4380400000	3430100000	3109300000	3225600000	4046800000	3776400000	2970600000	3478600000	2908800000	3309800000	2474100000	3015000000	2988600000	2903100000	3193000000	3049000000	4070200000		SKP_ECOLI
sp|P0AEU0|HISJ_ECOLI	964230000	1160800000	923160000	890230000	986570000	1178500000	908210000	1316100000	1046200000	859610000	1071900000	1117700000	939910000	865700000	1045400000	834950000	1005700000	957980000	905230000	856500000	961110000	878480000	994640000	904800000		HISJ_ECOLI
sp|P0AET8|HDHA_ECOLI	209280000	209810000	199360000	188220000	196330000	162310000	184490000	216260000	196380000	173580000	177780000	214970000	198220000	143330000	183690000	171280000	154500000	199300000	172460000	165600000	159260000	138460000	128370000	112100000		HDHA_ECOLI
sp|P0AES6|GYRB_ECOLI	1192200000	1403500000	1207300000	1228700000	1130700000	1276400000	1223300000	1459400000	1275000000	1197000000	1357100000	1333500000	1218900000	998640000	1246500000	1180500000	1229100000	1160700000	1200200000	1200600000	1090000000	1128100000	1048400000	942080000		GYRB_ECOLI
sp|P0AES4|GYRA_ECOLI	446980000	272180000	376950000	240240000	348710000	452080000	529320000	484360000	382810000	490270000	417420000	464030000	496630000	421660000	434610000	522760000	424430000	548440000	357650000	601040000	334570000	458530000	446460000	379940000		GYRA_ECOLI
sp|P0AES2|GUDD_ECOLI	18575000	15467000	13347000	17342000	16378000	13712000	0	15967000	14721000	0	0	18482000	0	0	15029000	0	0	12920000	0	14616000	12256000	13535000	14651000	0		GUDD_ECOLI
sp|P0AES0|GSP_ECOLI	36239000	29568000	36956000	27554000	36241000	40085000	37574000	43646000	34440000	34818000	34107000	39630000	36723000	30351000	30850000	39957000	28716000	50051000	30469000	42772000	38081000	36518000	38419000	35740000		GSP_ECOLI
sp|P0AER8|GLTS_ECOLI	55096000	47648000	39366000	31603000	36184000	69421000	66204000	61810000	51071000	54753000	59298000	76758000	46885000	44962000	48420000	50381000	63641000	52109000	52517000	93886000	35022000	44855000	62494000	45678000		GLTS_ECOLI
sp|P0AER3|GLTJ_ECOLI	0	0	0	0	0	0	0	0	0	0	0	0	0	0	0	0	0	0	0	0	0	0	0	0		GLTJ_ECOLI
sp|P0AER0|GLPF_ECOLI	152380000	116650000	146040000	90971000	119580000	146750000	149290000	133830000	115800000	114780000	0	125310000	119650000	104810000	141750000	140070000	130610000	150300000	0	196150000	116440000	118210000	155320000	39852000		GLPF_ECOLI
sp|P0AEQ3|GLNH_ECOLI	1188200000	1291000000	1271200000	1132800000	1213900000	1156700000	1100500000	1432600000	1312300000	1173000000	1246200000	1324300000	1156500000	1185000000	1250400000	1070300000	1165000000	1061000000	1178200000	1112300000	1072700000	1011500000	1046600000	885030000		GLNH_ECOLI
sp|P0AEQ1|GLCG_ECOLI	50311000	59561000	40938000	56653000	52141000	55257000	50198000	62279000	62406000	47373000	61364000	61999000	37956000	63352000	53897000	42147000	53655000	52209000	41351000	50732000	53256000	40785000	51048000	31193000		GLCG_ECOLI
sp|P0AEP7|GCL_ECOLI	11950000	15328000	16272000	23837000	20560000	21478000	15686000	5641000	14606000	22401000	17578000	19717000	21932000	8735600	16986000	20598000	22868000	14861000	21126000	13536000	18134000	17449000	16303000	0		GCL_ECOLI
sp|P0AEP3|GALU_ECOLI	1001900000	1165300000	1006900000	1047800000	986870000	987900000	993030000	1237700000	1077600000	956370000	1012000000	1156900000	1041800000	900880000	1108500000	920580000	896350000	864380000	931250000	993700000	943530000	914900000	816560000	754360000		GALU_ECOLI
sp|P0AEP1|GALP_ECOLI	0	0	0	0	0	0	0	0	0	0	0	0	0	0	0	0	0	0	0	0	0	0	0	0		GALP_ECOLI
sp|P0AEN8|FUCM_ECOLI	403690000	437340000	534770000	478080000	525640000	383910000	339530000	562150000	491790000	365270000	476460000	439630000	384170000	496430000	425170000	342720000	501050000	433030000	373950000	350860000	418860000	286260000	304350000	337290000		FUCM_ECOLI
sp|P0AEN4|FTSL_ECOLI	51009000	40628000	40883000	55208000	36711000	32537000	46012000	61156000	57647000	46155000	38484000	53130000	54482000	41259000	48963000	34951000	31209000	39090000	46081000	24723000	42962000	46312000	45423000	45253000		FTSL_ECOLI
sp|P0AEN1|FRE_ECOLI	383130000	429540000	445040000	352580000	432280000	501570000	423390000	425600000	433320000	455830000	437320000	411690000	447080000	525390000	394190000	418260000	407010000	474820000	399070000	471020000	412570000	395560000	356700000	315760000		FRE_ECOLI
sp|P0AEM9|TCYJ_ECOLI	0	0	0	0	0	0	0	0	0	0	0	0	0	0	0	0	0	0	0	0	0	0	0	0		TCYJ_ECOLI
sp|P0AEM4|FLGM_ECOLI	391600000	324280000	256710000	355840000	229920000	292030000	384630000	308930000	294040000	293920000	260530000	304970000	357550000	171300000	267700000	281820000	236900000	227990000	281910000	214800000	256210000	273520000	287650000	235250000		FLGM_ECOLI
sp|P0AEM0|FKBX_ECOLI	317820000	432650000	315850000	368810000	313670000	490260000	350630000	453670000	331160000	359460000	398520000	290640000	556520000	209870000	302450000	271300000	420910000	323740000	323150000	196380000	256630000	273790000	266270000	293280000		FKBX_ECOLI
sp|P0AEL6|FEPB_ECOLI	64323000	56206000	73237000	64582000	69115000	66878000	57599000	66826000	67314000	62523000	58826000	60347000	57170000	73055000	66089000	44341000	55249000	52935000	55866000	41180000	57327000	56612000	44325000	66421000		FEPB_ECOLI
sp|P0AEL3|FEOA_ECOLI	161000000	195880000	169900000	184700000	203030000	179960000	195420000	252700000	210180000	158900000	212900000	173030000	207340000	141460000	181580000	174720000	206130000	188790000	180140000	207470000	169590000	158710000	154650000	112230000		FEOA_ECOLI
sp|P0AEL0|FDOI_ECOLI	22702000	22589000	23536000	32592000	0	0	34275000	0	27037000	37895000	26639000	28701000	0	27906000	31136000	38867000	30258000	27623000	33434000	30290000	0	32588000	36317000	0		FDOI_ECOLI
sp|P0AEK4|FABI_ECOLI	3878000000	4481000000	4162200000	4608800000	4280000000	4919500000	4106300000	4040300000	4231100000	4279000000	3996400000	3948200000	4064700000	4051800000	4126200000	4376200000	4109700000	4132900000	4476500000	4224200000	4745300000	4338100000	4045000000	4790800000		FABI_ECOLI
sp|P0AEK2|FABG_ECOLI	5509400000	4985800000	4007500000	4551900000	3664300000	4312800000	4244000000	5029300000	4477300000	3997600000	4018900000	4844700000	4700600000	3165500000	4379000000	3839700000	3969400000	3280900000	3862900000	3481300000	3844700000	3940400000	3187900000	3456700000		FABG_ECOLI
sp|P0AEK0|EXOX_ECOLI	76492000	73270000	86915000	84304000	60051000	41651000	53102000	66692000	92930000	61009000	80770000	66636000	0	50133000	62434000	59100000	58854000	56151000	58101000	52849000	66347000	51084000	67881000	59104000		EXOX_ECOLI
sp|P0AEJ4|ENVZ_ECOLI	920240000	0	746300000	771510000	910020000	0	978900000	839580000	735210000	694590000	0	814230000	750980000	662650000	0	0	0	0	0	0	698490000	0	679840000	0		ENVZ_ECOLI
sp|P0AEJ2|ENTC_ECOLI	54741000	55592000	34809000	45040000	32840000	54500000	43732000	73249000	38477000	38570000	42393000	71252000	50206000	38127000	55639000	38388000	42398000	41364000	43231000	39553000	36904000	38181000	38182000	0		ENTC_ECOLI
sp|P0AEJ0|EMRB_ECOLI	0	0	0	0	0	0	0	0	0	0	0	0	0	0	0	0	0	0	0	0	0	0	0	0		EMRB_ECOLI
sp|P0AEI6|NUDJ_ECOLI	76516000	70220000	74498000	73853000	61313000	75500000	79650000	74968000	83075000	76122000	74057000	81253000	75878000	64151000	62690000	69727000	75314000	67869000	79876000	69795000	58241000	68929000	61078000	65295000		NUDJ_ECOLI
sp|P0AEI4|RIMO_ECOLI	502400000	536800000	516190000	546030000	490210000	509530000	549510000	524060000	492850000	514660000	489080000	464890000	591970000	403190000	469120000	457040000	443750000	440500000	569550000	481440000	458570000	457640000	416470000	370410000		RIMO_ECOLI
sp|P0AEI1|MIAB_ECOLI	830780000	809870000	801900000	768000000	742880000	718230000	828670000	791000000	799940000	767270000	769320000	800950000	741820000	631580000	740050000	716570000	705090000	706190000	707670000	700100000	690810000	670110000	637930000	524120000		MIAB_ECOLI
sp|P0AEH5|ELAB_ECOLI	859500000	667430000	683190000	881450000	648120000	749770000	580090000	624810000	839940000	705220000	592190000	633220000	932400000	474870000	626510000	750600000	738170000	610120000	699930000	637140000	699420000	677860000	588220000	388680000		ELAB_ECOLI
sp|P0AEH3|ELAA_ECOLI	71456000	51292000	83301000	70167000	72334000	47870000	96046000	81864000	78820000	93846000	88499000	71648000	30137000	104450000	86543000	66256000	64692000	74693000	0	48108000	74809000	39360000	0	0		ELAA_ECOLI
sp|P0AEH1|RSEP_ECOLI	49264000	33333000	41241000	29739000	41256000	46672000	69418000	60673000	38810000	50713000	44752000	50833000	56888000	46167000	50713000	50840000	47128000	55097000	42464000	55364000	39863000	50742000	46412000	41351000		RSEP_ECOLI
sp|P0AEG6|DSBC_ECOLI	371020000	313900000	273700000	390880000	295940000	306480000	375070000	414650000	310430000	296510000	263360000	340790000	331890000	224810000	309970000	273770000	246920000	283190000	306360000	258380000	292730000	288830000	287920000	248770000		DSBC_ECOLI
sp|P0AEG4|DSBA_ECOLI	677080000	753500000	740310000	725780000	762790000	723020000	683540000	729030000	726570000	650700000	658430000	675770000	682270000	519630000	654760000	616500000	618960000	653760000	620490000	620920000	603160000	601570000	613010000	643670000		DSBA_ECOLI
sp|P0AEF4|DPIA_ECOLI	0	0	0	0	20509000	0	0	14597000	17686000	11547000	0	16212000	14404000	11743000	17152000	12915000	12952000	13491000	0	0	17665000	9819300	0	0		DPIA_ECOLI
sp|P0AEF0|DNAC_ECOLI	60873000	78581000	59574000	74742000	55561000	46466000	56938000	67136000	67846000	53718000	73106000	51452000	61963000	46905000	52494000	61015000	48402000	58726000	53124000	40354000	56417000	51992000	56818000	38531000		DNAC_ECOLI
sp|P0AEE8|DMA_ECOLI	0	35863000	29742000	45905000	35462000	38074000	44442000	52687000	37898000	35735000	34884000	0	31353000	30800000	30208000	33811000	25198000	32523000	39647000	23575000	32052000	24001000	27526000	48569000		DMA_ECOLI
sp|P0AEE5|DGAL_ECOLI	4396300000	4872600000	3911100000	4070400000	4858800000	4632900000	3929500000	5530100000	4400800000	3664100000	4740500000	4287900000	4100100000	4126300000	4252600000	3695000000	4127100000	3780200000	3924100000	3684400000	3776900000	3761100000	3958800000	3110200000		DGAL_ECOLI
sp|P0AEE3|DEGS_ECOLI	55477000	58183000	50179000	54328000	52045000	59305000	61196000	62704000	53872000	46547000	68124000	49594000	48639000	45458000	53410000	45482000	65101000	46045000	52629000	51094000	53213000	51070000	47778000	44785000		DEGS_ECOLI
sp|P0AEE1|DCRB_ECOLI	830320000	897960000	731040000	774900000	754540000	921930000	821800000	1054700000	834990000	752100000	841770000	885240000	902100000	703050000	848150000	773010000	764260000	720760000	818770000	782490000	793800000	769750000	844630000	744980000		DCRB_ECOLI
sp|P0AED7|DAPE_ECOLI	119890000	127440000	110730000	119860000	115640000	143160000	130660000	148290000	123810000	117990000	124860000	124790000	110700000	137800000	107040000	101510000	111350000	104240000	115980000	126040000	97500000	95594000	88401000	57670000		DAPE_ECOLI
sp|P0AED0|USPA_ECOLI	1571700000	725820000	607610000	991770000	634100000	443770000	1442300000	727680000	1573900000	1386900000	1716000000	710910000	381420000	1330400000	610930000	938290000	1463600000	501220000	456190000	549430000	535970000	496370000	539980000	270590000		USPA_ECOLI
sp|P0AEC5|BARA_ECOLI	35791000	34248000	53134000	37321000	41220000	49200000	29240000	52196000	41655000	58701000	64452000	56704000	57472000	40522000	48172000	60975000	47422000	62268000	58166000	55408000	57059000	57621000	43799000	44444000		BARA_ECOLI
sp|P0AEC3|ARCB_ECOLI	85377000	85457000	85592000	85634000	86960000	92584000	92798000	78799000	88993000	77902000	78483000	88931000	97503000	84339000	82648000	76280000	80618000	79262000	80813000	82213000	88958000	78421000	73717000	76866000		ARCB_ECOLI
sp|P0AEC0|YOAE_ECOLI	0	0	0	21089000	44599000	0	0	48256000	33104000	0	39960000	0	0	0	0	0	43195000	0	0	0	0	0	0	0		YOAE_ECOLI
sp|P0AEB7|YOAB_ECOLI	295700000	418980000	385660000	340230000	337680000	306250000	347460000	417010000	361520000	291210000	336490000	382590000	350380000	250080000	332170000	276830000	309680000	319040000	310060000	191410000	308360000	294460000	307740000	210910000		YOAB_ECOLI
sp|P0AEB2|DACA_ECOLI	955580000	991750000	1028300000	1071500000	959150000	1052400000	990870000	1016100000	993420000	956670000	940530000	934930000	1059400000	895470000	966180000	891080000	854260000	945180000	911080000	817350000	879610000	919070000	895870000	887890000		DACA_ECOLI
sp|P0AEA8|CYSG_ECOLI	377240000	348660000	327520000	371850000	325040000	320040000	326980000	399680000	327830000	316150000	408520000	393010000	359170000	312710000	345670000	288220000	324720000	271530000	347110000	321820000	258590000	255550000	281520000	283800000		CYSG_ECOLI
sp|P0AE91|CREA_ECOLI	207010000	206280000	187680000	211780000	194980000	145420000	182010000	205830000	204170000	165660000	182170000	186570000	193090000	182660000	208820000	147710000	162230000	165790000	157070000	95700000	187770000	145730000	156600000	154860000		CREA_ECOLI
sp|P0AE88|CPXR_ECOLI	348120000	395220000	340810000	388540000	379740000	303380000	370230000	417600000	352600000	337130000	331760000	322030000	312580000	320060000	345170000	317240000	301220000	322990000	298930000	293660000	307260000	282630000	318770000	238360000		CPXR_ECOLI
sp|P0AE85|CPXP_ECOLI	0	97937000	80995000	86921000	99359000	94542000	97839000	88708000	36820000	73634000	88343000	55915000	85913000	64251000	66352000	66558000	69625000	73819000	86822000	0	76235000	57579000	70773000	87230000		CPXP_ECOLI
sp|P0AE82|CPXA_ECOLI	81226000	104540000	101460000	84705000	103940000	108420000	70229000	86662000	87052000	82897000	91655000	84569000	86300000	96802000	95350000	82957000	92740000	97115000	93860000	91370000	86148000	76917000	84009000	88780000		CPXA_ECOLI
sp|P0AE78|CORC_ECOLI	162440000	153610000	156310000	160920000	169080000	177230000	192930000	198810000	165920000	180530000	155190000	156040000	157930000	212240000	170560000	161060000	164520000	163320000	153970000	149290000	167510000	166530000	146870000	190100000		CORC_ECOLI
sp|P0AE72|MAZE_ECOLI	91772000	93503000	62257000	68026000	66824000	75550000	73223000	95108000	79117000	49560000	75412000	89050000	68181000	45969000	56657000	61615000	65133000	55237000	59996000	67073000	54651000	60333000	64954000	0		MAZE_ECOLI
sp|P0AE70|MAZF_ECOLI	32773000	24931000	21743000	25357000	22260000	20530000	22082000	23500000	24953000	19723000	23974000	21269000	25984000	15380000	26114000	19598000	19612000	19445000	18273000	20817000	21713000	0	21317000	18664000		MAZF_ECOLI
sp|P0AE67|CHEY_ECOLI	0	0	0	0	0	0	0	0	0	0	0	0	0	0	0	0	0	0	0	0	0	0	0	0		CHEY_ECOLI
sp|P0AE63|CHAB_ECOLI	61503000	118590000	98416000	140520000	0	70589000	88611000	64133000	86665000	80115000	114890000	84765000	142710000	0	76061000	68114000	108620000	75328000	95912000	0	79206000	0	91704000	0		CHAB_ECOLI
sp|P0AE60|CEDA_ECOLI	0	0	0	12117000	11598000	6934000	0	0	0	0	7953400	0	9600000	0	12490000	14498000	9418400	0	7870200	6354200	14003000	0	14668000	17659000		CEDA_ECOLI
sp|P0AE56|BFD_ECOLI	0	0	0	0	0	0	0	0	0	0	15675000	0	0	0	17814000	0	0	0	0	0	0	0	0	0		BFD_ECOLI
sp|P0AE52|BCP_ECOLI	1471200000	1813000000	1765400000	1558900000	1759400000	1646100000	1438400000	1668900000	1550800000	1400700000	1619200000	1308500000	1555600000	1400400000	1471200000	1371900000	1487900000	1503300000	1442200000	1199400000	1374400000	1149000000	1383700000	1179100000		BCP_ECOLI
sp|P0AE48|YTFP_ECOLI	140860000	136240000	169560000	157140000	176730000	134870000	144880000	136590000	147120000	125610000	147650000	116230000	147470000	163060000	144530000	124520000	145920000	131740000	135740000	119690000	116600000	110350000	115450000	123950000		YTFP_ECOLI
sp|P0AE45|YTFL_ECOLI	139330000	97395000	98283000	87075000	80360000	113290000	131190000	107150000	92124000	104560000	102520000	119470000	122650000	84131000	106850000	119530000	119410000	111120000	92945000	138540000	98342000	127540000	103420000	124220000		YTFL_ECOLI
sp|P0AE39|YPDB_ECOLI	40475000	33883000	30952000	21338000	28623000	25496000	24993000	36687000	25424000	22603000	25271000	33569000	27837000	28054000	26122000	18326000	34288000	24366000	21963000	36863000	22838000	19895000	22710000	0		YPDB_ECOLI
sp|P0AE37|ASTA_ECOLI	106640000	91803000	105670000	92333000	88181000	98073000	127200000	111190000	95546000	106650000	89470000	91576000	110150000	82494000	89675000	107180000	88875000	99680000	106190000	85421000	88234000	93905000	62525000	67521000		ASTA_ECOLI
sp|P0AE34|ARTQ_ECOLI	152980000	139190000	196360000	132850000	144790000	152670000	168900000	187870000	220100000	240080000	252610000	168130000	147560000	168960000	114600000	182270000	192760000	157170000	159120000	129090000	132360000	125360000	157380000	93595000		ARTQ_ECOLI
sp|P0AE30|ARTM_ECOLI	0	0	13104000	0	0	0	0	0	13265000	0	0	0	0	0	0	14278000	14254000	15485000	0	43789000	0	0	0	0		ARTM_ECOLI
sp|P0AE28|AROM_ECOLI	55608000	49281000	30334000	28898000	26550000	35165000	42263000	45504000	40273000	27138000	34571000	51325000	34447000	20045000	32187000	31835000	40445000	24652000	27704000	36790000	26185000	29792000	19843000	13753000		AROM_ECOLI
sp|P0AE26|ARAH_ECOLI	0	0	0	0	0	0	0	0	0	0	0	0	0	0	0	0	0	0	0	0	0	0	0	0		ARAH_ECOLI
sp|P0AE22|APHA_ECOLI	53253000	68939000	71861000	66280000	45103000	0	41534000	59125000	51719000	44726000	40788000	53703000	0	40145000	60586000	39799000	0	32289000	44620000	0	0	38417000	0	0		APHA_ECOLI
sp|P0AE18|MAP1_ECOLI	1813900000	1624100000	1546700000	1721400000	1511500000	1466200000	1813200000	1692200000	1551400000	1601100000	1519700000	1581700000	1732700000	1334900000	1456500000	1570800000	1370200000	1418500000	1444600000	1365800000	1441800000	1399600000	1249600000	1131900000		MAP1_ECOLI
sp|P0AE14|AMPE_ECOLI	0	0	20646000	0	27040000	0	8893500	23321000	23312000	35286000	31838000	0	0	39725000	29339000	27791000	37848000	25025000	0	33293000	29925000	0	35987000	0		AMPE_ECOLI
sp|P0AE12|AMN_ECOLI	103490000	118910000	111710000	101150000	97906000	109420000	118240000	115590000	108040000	90669000	118630000	110550000	113830000	94538000	88024000	108630000	120230000	101570000	95756000	127060000	109180000	110960000	92209000	99395000		AMN_ECOLI
sp|P0AE08|AHPC_ECOLI	10075000000	9652900000	10102000000	11020000000	9726200000	8893400000	9744700000	10554000000	9616100000	8768500000	8955500000	10799000000	10299000000	10096000000	10541000000	8490700000	8001800000	8479400000	8705500000	8673900000	10358000000	8945700000	9287100000	11989000000		AHPC_ECOLI
sp|P0AE06|ACRA_ECOLI	1451000000	1546400000	1160100000	1324000000	1030900000	1470100000	1550700000	1476300000	1296000000	1135400000	1334700000	1589800000	1387200000	852680000	1292700000	1227000000	1271700000	1089800000	1136300000	1171500000	1113300000	1158700000	1098800000	1036900000		ACRA_ECOLI
sp|P0AE01|TRMJ_ECOLI	407480000	324660000	282170000	340420000	263020000	269530000	374510000	304100000	320890000	345450000	344130000	295550000	372910000	365780000	333870000	325490000	299030000	243840000	320120000	261830000	343670000	292840000	257740000	390680000		TRMJ_ECOLI
sp|P0ADZ7|YAJC_ECOLI	1345000000	1470900000	1555400000	1522100000	1705400000	1665800000	1328900000	1785300000	1596200000	1453000000	1392300000	1368800000	1645300000	1276400000	1559200000	1417200000	1236000000	1595800000	1499900000	1406900000	1540300000	1361100000	1407800000	1913100000		YAJC_ECOLI
sp|P0ADZ4|RS15_ECOLI	6096200000	5368500000	5033100000	5817000000	4420700000	4885400000	5529000000	5405100000	4688600000	5343600000	4781900000	5802000000	6703200000	5782300000	5737500000	4958000000	4030200000	4170500000	5129000000	4779900000	5231400000	5694400000	4948900000	6729200000		RS15_ECOLI
sp|P0ADZ0|RL23_ECOLI	912470000	1173000000	1393900000	1082800000	1213900000	994520000	1068700000	624140000	1153000000	1155600000	1157200000	1652200000	1415600000	1269300000	1399200000	1233200000	1368700000	1099300000	1256400000	1561500000	1062200000	1291900000	1232600000	2493500000		RL23_ECOLI
sp|P0ADY7|RL16_ECOLI	9652600000	8195900000	7140900000	9837000000	7262900000	7208900000	9141100000	7634000000	9610900000	9504200000	8376400000	5828100000	5741900000	8703400000	6237500000	8434100000	7998500000	6924800000	7801500000	6086500000	5509400000	5619800000	6375700000	6023400000		RL16_ECOLI
sp|P0ADY3|RL14_ECOLI	9850900000	8016600000	7282500000	8336000000	6474500000	7824300000	8946100000	7361300000	7260200000	7017600000	6826000000	7790600000	7245000000	6606400000	7286500000	6985700000	6958200000	6217900000	7408000000	5981900000	7276900000	6553400000	6056500000	9540500000		RL14_ECOLI
sp|P0ADY1|PPID_ECOLI	1630400000	1544700000	1349800000	1458600000	1260600000	1491400000	1537200000	1586200000	1482600000	1259600000	1337800000	1538600000	1465400000	1081800000	1343000000	1253900000	1238100000	1182000000	1235900000	1197300000	1189500000	1259100000	1230700000	1093000000		PPID_ECOLI
sp|P0ADX9|RSMD_ECOLI	73890000	60471000	80649000	94087000	79618000	58479000	92381000	60560000	77223000	99827000	67210000	46094000	59947000	91845000	63102000	68571000	52491000	68206000	72451000	50602000	51599000	52926000	67972000	51716000		RSMD_ECOLI
sp|P0ADX7|YHHA_ECOLI	78437000	79828000	42508000	60915000	41678000	42419000	81278000	62521000	51726000	56664000	58423000	69752000	106490000	24733000	41034000	62656000	42972000	41822000	64456000	37241000	41664000	50959000	40224000	42478000		YHHA_ECOLI
sp|P0ADX5|YHFG_ECOLI	0	0	0	0	0	0	0	0	0	0	0	0	0	0	0	0	0	0	0	0	0	0	0	0		YHFG_ECOLI
sp|P0ADX1|YHFA_ECOLI	97870000	120540000	113190000	122370000	157020000	106230000	105040000	118030000	109880000	94314000	134970000	133720000	91177000	137060000	125640000	99876000	115340000	108930000	91947000	105970000	115720000	95086000	134200000	86546000		YHFA_ECOLI
sp|P0ADW8|YHEV_ECOLI	33145000	27328000	0	0	28607000	31444000	44257000	38907000	35519000	25754000	33494000	0	34294000	30731000	29549000	29366000	28970000	0	31783000	0	24004000	21379000	0	0		YHEV_ECOLI
sp|P0ADW3|YHCB_ECOLI	951640000	1045100000	1012000000	992320000	949870000	1048700000	1009900000	1260500000	1099900000	873770000	1071400000	1039400000	1005400000	920410000	1060300000	874600000	994260000	908110000	1016100000	940080000	920670000	813100000	1080700000	972420000		YHCB_ECOLI
sp|P0ADV9|LPTC_ECOLI	67932000	50573000	52433000	41643000	35806000	67195000	61488000	44253000	34384000	39607000	44859000	55181000	54426000	29485000	53185000	39274000	72291000	33517000	50406000	66585000	42944000	53678000	45460000	49869000		LPTC_ECOLI
sp|P0ADV7|MLAC_ECOLI	682050000	692470000	595370000	695800000	671310000	569100000	638120000	668860000	636230000	589300000	634470000	591850000	684110000	535410000	575660000	494010000	522150000	525980000	495940000	509950000	542250000	546040000	479200000	532250000		MLAC_ECOLI
sp|P0ADV5|YHBW_ECOLI	679890000	925490000	784150000	731330000	738120000	840770000	627120000	859190000	784440000	650420000	792310000	853630000	785980000	681750000	718020000	742140000	733570000	770640000	701000000	750290000	652610000	688870000	663980000	639000000		YHBW_ECOLI
sp|P0ADV1|LPTA_ECOLI	206790000	189810000	148840000	183310000	120950000	156850000	237990000	210680000	154980000	137360000	154640000	228970000	174280000	136930000	170000000	130990000	154970000	127910000	145240000	149630000	138580000	150740000	152460000	127070000		LPTA_ECOLI
sp|P0ADU7|YQIB_ECOLI	24571000	0	12227000	6968900	12783000	11958000	18123000	0	9347600	16663000	10850000	0	0	0	0	13560000	23627000	0	0	5846700	11368000	16217000	13790000	0		YQIB_ECOLI
sp|P0ADU5|YGIW_ECOLI	134420000	251670000	190040000	237460000	155250000	252370000	195100000	177840000	185100000	211150000	243340000	149140000	195980000	191770000	187390000	202380000	208700000	182220000	247920000	184120000	176480000	152020000	199640000	155740000		YGIW_ECOLI
sp|P0ADU2|YGIN_ECOLI	103690000	143650000	152230000	139910000	194460000	142210000	121730000	141980000	119430000	124050000	140780000	92144000	123470000	162570000	120270000	113670000	108210000	127610000	137850000	106880000	102200000	89722000	109610000	143000000		YGIN_ECOLI
sp|P0ADT8|YGIM_ECOLI	86808000	87112000	81333000	118070000	94822000	100900000	94101000	72846000	96273000	109710000	84530000	82255000	102740000	81035000	96967000	107490000	88173000	87263000	109760000	85125000	87117000	99011000	115710000	115630000		YGIM_ECOLI
sp|P0ADT5|YGIC_ECOLI	471120000	579830000	501040000	531200000	525400000	562860000	461860000	493320000	547240000	502540000	524010000	399000000	527320000	507040000	394800000	456370000	476580000	497320000	509870000	441560000	439420000	391240000	462370000	535200000		YGIC_ECOLI
sp|P0ADT2|YGIB_ECOLI	532750000	660550000	403780000	540410000	431700000	514930000	647790000	651170000	541720000	534840000	577230000	676670000	636060000	291470000	499280000	513830000	503280000	455680000	493220000	410130000	464770000	461150000	415530000	162080000		YGIB_ECOLI
sp|P0ADS9|YGGN_ECOLI	91355000	102000000	103920000	116040000	96743000	100780000	115190000	110800000	114170000	99315000	95467000	127830000	113410000	73319000	97673000	99503000	104440000	89872000	92906000	89485000	92060000	104180000	105580000	76465000		YGGN_ECOLI
sp|P0ADS6|YGGE_ECOLI	388790000	510990000	486030000	490890000	531260000	409890000	475200000	424090000	491150000	436590000	440080000	460320000	483110000	390820000	478770000	378150000	453600000	428250000	386570000	381520000	398770000	322600000	450780000	334140000		YGGE_ECOLI
sp|P0ADS2|ZAPA_ECOLI	522440000	605390000	534320000	513860000	469370000	534640000	534450000	610640000	568450000	502340000	525200000	560720000	565720000	417930000	531280000	523570000	520030000	463990000	456050000	544980000	527550000	526480000	514830000	413710000		ZAPA_ECOLI
sp|P0ADR8|PPNN_ECOLI	241720000	298060000	267780000	245240000	298600000	278660000	280930000	360740000	304920000	266170000	307130000	311670000	316200000	270900000	303000000	250130000	288070000	277350000	279600000	257800000	274480000	245750000	243920000	213110000		PPNN_ECOLI
sp|P0ADR6|RLMM_ECOLI	57282000	60185000	52363000	44849000	54335000	66197000	54117000	67941000	56255000	73713000	52291000	73856000	69601000	63610000	66048000	80630000	57058000	73980000	72175000	75595000	60991000	72700000	61165000	63812000		RLMM_ECOLI
sp|P0ADQ7|YGAM_ECOLI	365840000	188890000	165030000	284440000	205830000	96620000	229240000	172040000	143320000	139970000	119630000	202890000	129980000	153620000	186890000	141140000	116350000	96776000	106520000	120480000	135840000	155620000	114970000	142750000		YGAM_ECOLI
sp|P0ADQ2|YIID_ECOLI	96360000	62749000	73868000	63584000	74173000	61633000	77148000	70061000	57349000	59789000	63491000	72101000	51984000	70124000	70833000	60979000	73578000	55450000	51762000	62677000	49382000	58506000	57585000	50542000		YIID_ECOLI
sp|P0ADP9|YIHD_ECOLI	505570000	543810000	436580000	484410000	404930000	257590000	469330000	509540000	653370000	567110000	653810000	361740000	204530000	506690000	335990000	504000000	617380000	378750000	431030000	386320000	379330000	338400000	422510000	266490000		YIHD_ECOLI
sp|P0ADP7|UBIJ_ECOLI	0	34332000	0	0	0	0	36572000	0	34644000	0	0	0	43198000	0	52896000	32407000	0	46382000	34252000	38198000	0	44307000	39208000	53217000		UBIJ_ECOLI
sp|P0ADP2|YIGI_ECOLI	80280000	118930000	127360000	124950000	180160000	127320000	101650000	122970000	138750000	137580000	144990000	88150000	114830000	124000000	118570000	116350000	116530000	118670000	119980000	113900000	106780000	101590000	104330000	153070000		YIGI_ECOLI
sp|P0ADP0|YIGB_ECOLI	178300000	216870000	183690000	220860000	172610000	191890000	194570000	199800000	179360000	199170000	196940000	207100000	186010000	131280000	167040000	170460000	171260000	157020000	170180000	167140000	149580000	155050000	189090000	154350000		YIGB_ECOLI
sp|P0ADN6|YIFL_ECOLI	395370000	501380000	256410000	383840000	275160000	455550000	541210000	444030000	385300000	307110000	554970000	637840000	428710000	197050000	423340000	373320000	549440000	283370000	407180000	442220000	317260000	337680000	519220000	191830000		YIFL_ECOLI
sp|P0ADN2|YIFE_ECOLI	1066700000	1457000000	1043100000	1172800000	1098000000	1283700000	1073100000	1148600000	1072100000	1069100000	1001000000	914980000	1011700000	853500000	1162600000	909070000	984640000	1055200000	865960000	978310000	988510000	964370000	930760000	1090400000		YIFE_ECOLI
sp|P0ADM8|YIEE_ECOLI	14728000	14336000	0	15599000	18227000	0	0	0	0	0	0	0	0	0	0	0	0	0	0	0	0	0	0	19109000		YIEE_ECOLI
sp|P0ADM4|YIDQ_ECOLI	0	0	0	0	0	0	0	0	0	0	0	0	0	0	0	0	0	0	0	0	0	0	0	0		YIDQ_ECOLI
sp|P0ADL3|YICN_ECOLI	12928000	17173000	12923000	18732000	15786000	0	0	15147000	18975000	13534000	13383000	0	0	0	0	0	0	16666000	0	11931000	15145000	0	14643000	0		YICN_ECOLI
sp|P0ADK8|YIBL_ECOLI	213340000	216560000	248660000	349650000	335530000	237860000	239180000	236070000	239260000	288510000	198660000	199440000	279780000	292350000	207100000	225040000	163070000	231100000	243010000	176350000	264120000	248020000	264650000	392660000		YIBL_ECOLI
sp|P0ADK0|YIAF_ECOLI	1175800000	1029900000	868710000	1021900000	866770000	1063900000	1080700000	1216100000	951700000	891270000	852330000	1090700000	919220000	799850000	927830000	787860000	799120000	770650000	822810000	871890000	875060000	792580000	874410000	883660000		YIAF_ECOLI
sp|P0ADI7|YECD_ECOLI	350430000	435910000	381870000	332040000	308380000	376680000	393000000	442180000	324940000	314360000	385680000	363350000	344050000	256400000	332900000	293560000	343740000	302480000	298310000	373710000	307770000	320270000	280360000	322520000		YECD_ECOLI
sp|P0ADI4|ENTB_ECOLI	99043000	65841000	58143000	61239000	61699000	61600000	77033000	80978000	53016000	67288000	64318000	44905000	54790000	55495000	55290000	51031000	54951000	55203000	52445000	52825000	58497000	60932000	41013000	35696000		ENTB_ECOLI
sp|P0ADH5|FIMB_ECOLI	0	0	0	0	0	0	0	0	0	0	0	0	0	0	0	0	0	0	0	0	0	0	0	0		FIMB_ECOLI
sp|P0ADG7|IMDH_ECOLI	2366700000	2595700000	2101500000	2124600000	1795300000	2638500000	2494500000	2550900000	2184100000	2106000000	2099200000	2534400000	2329000000	1770700000	2113500000	2180000000	2333800000	2075000000	2111600000	2323900000	2038800000	2163600000	2039800000	1909400000		IMDH_ECOLI
sp|P0ADG4|SUHB_ECOLI	1263500000	1224400000	1251200000	1457500000	1159900000	1102600000	1389200000	1127900000	1097200000	1334100000	1042000000	976740000	1333000000	1067100000	1016000000	1260100000	987740000	1010600000	1239500000	987210000	1054200000	1236400000	1070300000	1055600000		SUHB_ECOLI
sp|P0ADG1|ILVM_ECOLI	49657000	65933000	59650000	67011000	65725000	72762000	64359000	40344000	69079000	53524000	81620000	88151000	67696000	54973000	81843000	60565000	71141000	60839000	52197000	72410000	73820000	48585000	80032000	47567000		ILVM_ECOLI
sp|P0ADF8|ILVN_ECOLI	44014000	51754000	43031000	36250000	41710000	40698000	30405000	41310000	0	45039000	46224000	0	36661000	59539000	40319000	0	42226000	34539000	42821000	31684000	31102000	26598000	43133000	0		ILVN_ECOLI
sp|P0ADF6|EDD_ECOLI	63552000	48628000	43406000	39530000	38473000	33541000	48860000	56985000	50605000	45516000	45938000	43947000	44896000	35036000	44201000	43163000	46931000	44525000	36069000	46104000	34514000	38626000	31405000	15480000		EDD_ECOLI
sp|P0ADE8|YGFZ_ECOLI	678260000	736390000	773470000	749870000	785750000	736500000	717400000	830890000	743920000	778780000	763840000	764380000	829600000	739190000	771900000	785090000	713880000	873750000	736080000	752390000	767880000	682030000	708240000	689300000		YGFZ_ECOLI
sp|P0ADE6|KBP_ECOLI	1275200000	1155800000	1038700000	1681400000	1158400000	849750000	1166800000	843630000	1119000000	1198200000	839040000	923320000	1234300000	842140000	975330000	1038700000	785520000	927210000	1183500000	677180000	1010400000	913050000	1002500000	869730000		KBP_ECOLI
sp|P0ADE4|TAMA_ECOLI	85596000	80097000	60424000	59807000	58774000	74012000	67461000	85469000	73483000	67177000	68884000	87988000	71121000	51146000	68733000	62729000	72065000	49950000	64013000	53269000	65771000	56445000	53729000	58759000		TAMA_ECOLI
sp|P0ADC8|YJIX_ECOLI	11233000	0	12942000	13943000	0	0	0	0	0	12297000	0	0	0	0	0	0	0	0	0	0	0	0	0	0		YJIX_ECOLI
sp|P0ADC6|LPTG_ECOLI	199870000	183640000	163820000	124580000	164000000	187820000	173360000	178240000	150330000	170240000	174010000	171730000	157450000	203910000	192100000	175640000	165410000	183840000	132860000	196440000	185320000	148750000	164870000	208480000		LPTG_ECOLI
sp|P0ADC3|LOLC_ECOLI	93940000	81383000	79897000	82919000	74435000	94825000	80251000	113460000	83476000	76185000	76244000	101790000	108170000	64797000	96854000	76588000	71069000	76843000	82006000	81774000	76226000	85158000	77072000	70877000		LOLC_ECOLI
sp|P0ADC1|LPTE_ECOLI	453500000	510010000	484680000	504470000	412940000	524630000	479120000	464070000	422740000	396360000	457570000	472190000	469250000	352430000	468780000	418990000	406740000	391090000	438790000	418640000	414230000	403470000	452510000	423920000		LPTE_ECOLI
sp|P0ADB7|ECNB_ECOLI	3053100000	2574600000	1369700000	1889500000	1150100000	1396100000	2169300000	2736300000	1353900000	1496800000	1338800000	1976400000	2412800000	739940000	1759700000	1622100000	1375400000	970340000	1278900000	1762300000	1035200000	1640300000	1181100000	1289900000		ECNB_ECOLI
sp|P0ADB1|OSME_ECOLI	1112200000	882550000	839900000	1216300000	709770000	613990000	983090000	1013500000	852270000	813310000	774480000	792790000	909490000	593120000	784670000	777330000	674450000	649770000	772520000	559520000	730330000	767340000	731620000	474620000		OSME_ECOLI
sp|P0ADA7|OSMB_ECOLI	293410000	218130000	151860000	211180000	76840000	79496000	180560000	132410000	0	118620000	110550000	0	135390000	107800000	134620000	122650000	0	0	104120000	135890000	106480000	0	119980000	58010000		OSMB_ECOLI
sp|P0ADA5|YAJG_ECOLI	2389400000	1792500000	1967500000	2012800000	1660900000	1653900000	1691600000	1914500000	1757300000	1445100000	1578500000	2089000000	1945100000	1694200000	1948600000	1477100000	1431900000	1365400000	1497400000	1358300000	1672300000	1570200000	1456100000	1994200000		YAJG_ECOLI
sp|P0ADA3|NLPD_ECOLI	262530000	295640000	267870000	308600000	270570000	328040000	260820000	255340000	315300000	231600000	306080000	313230000	258990000	270520000	309360000	233740000	290710000	259560000	255940000	239490000	281740000	213940000	253890000	260100000		NLPD_ECOLI
sp|P0ADA1|TESA_ECOLI	77534000	92951000	84014000	58305000	80600000	69813000	57097000	87958000	81994000	63297000	76274000	74523000	63214000	72058000	88542000	50842000	66991000	76338000	52633000	52112000	62595000	44646000	61425000	57999000		TESA_ECOLI
sp|P0AD96|LIVJ_ECOLI	50914000	56055000	33206000	34782000	29596000	53977000	48803000	50359000	39948000	33665000	46716000	54543000	43785000	25199000	47297000	44041000	49787000	32511000	47335000	51259000	39813000	0	52289000	34140000		LIVJ_ECOLI
sp|P0AD70|AMPH_ECOLI	76140000	79869000	69183000	72455000	64100000	82359000	79551000	84396000	77814000	72992000	77550000	90205000	95150000	50443000	80669000	84255000	67786000	61963000	81317000	64666000	70502000	80042000	73122000	39285000		AMPH_ECOLI
sp|P0AD68|FTSI_ECOLI	100450000	72981000	83318000	71209000	80247000	99808000	110150000	100630000	77763000	88061000	85788000	109400000	94072000	74760000	98544000	89460000	81185000	85086000	76848000	77501000	86631000	89695000	77190000	83783000		FTSI_ECOLI
sp|P0AD65|MRDA_ECOLI	281340000	243730000	230060000	249860000	218410000	235940000	282230000	273880000	261290000	233970000	247680000	253260000	231160000	189970000	242520000	225860000	219150000	207630000	231430000	222940000	202820000	214620000	201380000	191150000		MRDA_ECOLI
sp|P0AD61|KPYK1_ECOLI	1948700000	2066000000	1919300000	1726400000	1692200000	1923400000	1874000000	1919200000	1882700000	1871800000	1839200000	2037900000	2104200000	1464200000	1848400000	1932800000	1770300000	1782900000	1715700000	1801100000	1810700000	1872400000	1487400000	1565700000		KPYK1_ECOLI
sp|P0AD59|IVY_ECOLI	74429000	123390000	85474000	72071000	85637000	75456000	66571000	125150000	96273000	59030000	92391000	104260000	77839000	72753000	100850000	72523000	88567000	79484000	57455000	77951000	64956000	72371000	79058000	48616000		IVY_ECOLI
sp|P0AD57|ISPB_ECOLI	208620000	219420000	230780000	204350000	224510000	206410000	194720000	250700000	219510000	203350000	224960000	204990000	201540000	214630000	242300000	180360000	184610000	195620000	199290000	203850000	205990000	177940000	164260000	201960000		ISPB_ECOLI
sp|P0AD49|YFIA_ECOLI	573920000	647540000	478460000	462670000	601960000	385340000	533120000	676810000	635010000	539070000	698060000	475040000	228380000	1022800000	466990000	371960000	684140000	403870000	328210000	441550000	377490000	271640000	442790000	238520000		YFIA_ECOLI
sp|P0AD44|YFHG_ECOLI	301580000	348070000	274510000	270770000	243520000	245560000	289120000	303420000	262240000	254390000	218200000	330930000	361330000	148530000	291670000	211320000	212540000	209850000	235000000	215120000	247710000	231310000	219340000	172940000		YFHG_ECOLI
sp|P0AD42|PGPC_ECOLI	19771000	18578000	19999000	13912000	20124000	0	0	11061000	17329000	0	17157000	0	0	0	0	13813000	0	16050000	15338000	12868000	16612000	13407000	16800000	0		PGPC_ECOLI
sp|P0AD40|YPEB_ECOLI	12206000	0	0	0	0	0	0	0	0	0	0	0	0	17828000	0	0	0	0	0	0	0	0	0	0		YPEB_ECOLI
sp|P0AD37|YFEC_ECOLI	14679000	29742000	25712000	32268000	35536000	28613000	26539000	20057000	22177000	19837000	33908000	36628000	29896000	20282000	27819000	30810000	30691000	29014000	29023000	28553000	28551000	22508000	44890000	19537000		YFEC_ECOLI
sp|P0AD33|YFCZ_ECOLI	512180000	441260000	407680000	452490000	470580000	319260000	60995000	577000000	484610000	405360000	413040000	377810000	328870000	342970000	328700000	309600000	354710000	332410000	305760000	225690000	273530000	231530000	0	335700000		YFCZ_ECOLI
sp|P0AD27|YEJM_ECOLI	107710000	0	68035000	52290000	61987000	77743000	107750000	88496000	68730000	74524000	74225000	90113000	63801000	90567000	70716000	85557000	79122000	87158000	76977000	80736000	85881000	80417000	70697000	77491000		YEJM_ECOLI
sp|P0AD24|YEJL_ECOLI	0	79215000	82277000	54970000	0	0	0	37972000	65723000	49387000	110210000	107060000	91575000	153350000	229670000	0	0	0	0	0	431660000	0	0	633130000		YEJL_ECOLI
sp|P0AD21|YEJG_ECOLI	90503000	62065000	53387000	61939000	44319000	56867000	73815000	77334000	66850000	45134000	59022000	78212000	69259000	34834000	62232000	60460000	59516000	48463000	56975000	52352000	44738000	55374000	46123000	30285000		YEJG_ECOLI
sp|P0AD14|BTSS_ECOLI	19756000	22687000	19667000	17048000	14732000	21160000	35360000	25068000	18545000	29597000	19635000	36869000	19242000	12856000	15836000	37253000	26412000	15807000	20031000	32065000	16498000	19332000	23005000	0		BTSS_ECOLI
sp|P0AD12|YEEZ_ECOLI	108110000	135630000	112830000	106240000	106790000	106580000	92954000	140420000	104110000	107910000	120340000	137280000	114780000	90314000	116580000	98850000	114560000	110400000	105590000	110910000	102680000	100390000	114120000	73462000		YEEZ_ECOLI
sp|P0AD10|YECJ_ECOLI	149500000	195740000	129490000	142090000	79973000	116730000	258410000	145970000	203110000	224690000	253910000	108210000	169610000	162550000	74639000	150020000	205100000	104820000	115490000	87761000	83662000	81644000	92484000	64465000		YECJ_ECOLI
sp|P0AD05|YECA_ECOLI	111500000	98030000	110500000	130530000	103900000	127960000	136180000	121560000	109060000	122310000	117750000	132370000	136920000	84594000	123120000	127580000	113680000	102770000	129410000	97336000	113930000	123810000	110300000	103690000		YECA_ECOLI
sp|P0AD01|DCUR_ECOLI	0	0	0	0	0	0	0	0	0	0	0	0	0	0	0	0	0	0	0	0	0	0	0	0		DCUR_ECOLI
sp|P0ACZ8|CUSR_ECOLI	0	27500000	0	16954000	18725000	28045000	0	21895000	0	21343000	22517000	0	0	0	18595000	24697000	23566000	17927000	19697000	0	18638000	25948000	16449000	0		CUSR_ECOLI
sp|P0ACZ4|EVGA_ECOLI	43726000	34165000	32923000	43651000	55028000	41650000	29853000	30784000	31207000	31075000	41565000	36516000	0	31063000	37042000	30002000	36842000	43761000	35607000	36850000	31808000	35066000	35640000	34751000		EVGA_ECOLI
sp|P0ACY9|YEBG_ECOLI	139400000	108670000	93429000	122890000	80814000	62932000	122850000	125180000	116210000	117290000	108300000	86864000	37559000	89063000	58815000	116100000	101480000	82279000	102840000	99518000	69472000	84641000	82322000	77613000		YEBG_ECOLI
sp|P0ACY1|YDJA_ECOLI	367040000	407150000	462970000	392950000	410510000	369170000	330880000	415190000	411010000	400560000	391540000	392960000	434160000	383310000	433060000	363620000	337040000	368080000	414950000	349650000	405800000	353380000	321240000	378910000		YDJA_ECOLI
sp|P0ACX5|FUMD_ECOLI	0	0	0	0	0	0	0	0	0	0	0	0	0	0	0	0	0	0	47317000	0	0	0	0	0		FUMD_ECOLI
sp|P0ACX3|YDHR_ECOLI	571620000	610810000	673390000	655630000	720950000	466860000	571030000	632960000	603110000	571310000	475550000	463600000	372380000	378070000	652160000	598840000	452570000	425520000	560320000	381630000	515110000	502810000	538690000	449470000		YDHR_ECOLI
sp|P0ACW6|YDCH_ECOLI	20972000	27207000	25658000	34912000	38099000	34895000	22883000	23344000	16366000	35982000	25771000	15979000	24930000	26620000	19353000	27365000	37074000	24034000	31578000	17819000	38260000	25179000	20116000	34865000		YDCH_ECOLI
sp|P0ACW2|YDBJ_ECOLI	0	0	0	0	0	0	0	0	0	0	0	0	0	0	0	0	0	0	0	0	0	0	0	0		YDBJ_ECOLI
sp|P0ACV8|YMJA_ECOLI	0	0	0	0	0	0	0	0	0	0	0	0	0	0	0	0	0	0	0	0	0	0	0	0		YMJA_ECOLI
sp|P0ACV6|MPAA_ECOLI	42648000	49144000	32221000	35063000	26397000	42922000	38781000	59086000	50894000	36164000	38559000	56458000	27875000	21801000	34624000	37152000	41717000	31371000	37472000	40509000	32308000	0	32907000	0		MPAA_ECOLI
sp|P0ACV4|LAPA_ECOLI	97717000	105200000	63004000	68256000	53686000	98133000	87143000	86118000	80918000	57467000	102140000	90967000	85308000	51704000	56131000	78351000	83401000	71992000	70589000	73600000	60833000	75424000	76439000	68059000		LAPA_ECOLI
sp|P0ACV0|LPXL_ECOLI	128460000	115590000	122440000	100810000	109040000	170740000	120540000	138190000	101830000	119660000	105420000	110960000	129840000	97312000	103260000	124680000	116520000	131770000	111070000	166770000	99671000	136160000	137040000	73485000		LPXL_ECOLI
sp|P0ACU7|YJDC_ECOLI	159870000	175690000	127880000	160040000	139000000	157800000	165490000	188970000	154520000	134860000	165590000	146480000	155970000	143560000	139190000	113910000	151580000	104010000	108400000	109320000	100080000	112410000	116380000	0		YJDC_ECOLI
sp|P0ACU5|FABR_ECOLI	96527000	68844000	89036000	82928000	105160000	52423000	0	71096000	95438000	85006000	0	71311000	85631000	102170000	94616000	0	65126000	87086000	0	80017000	68807000	54311000	70366000	81288000		FABR_ECOLI
sp|P0ACU2|RUTR_ECOLI	0	0	0	0	0	13756000	16852000	0	0	14720000	0	0	0	36593000	0	0	0	0	0	0	0	0	23903000	22596000		RUTR_ECOLI
sp|P0ACU0|CECR_ECOLI	0	0	0	0	0	0	0	0	0	0	0	0	0	0	0	0	0	0	0	0	0	0	0	0		CECR_ECOLI
sp|P0ACT6|UIDR_ECOLI	49400000	62438000	42480000	39916000	40940000	75790000	55751000	53269000	54614000	46200000	62201000	65421000	49277000	27787000	48109000	45753000	47981000	34215000	49355000	52111000	34618000	45279000	42179000	34348000		UIDR_ECOLI
sp|P0ACS9|ACRR_ECOLI	63698000	73517000	58887000	63406000	60012000	0	60835000	85246000	73330000	59508000	63126000	47793000	56330000	52892000	65159000	47623000	0	0	0	0	0	52031000	55346000	37487000		ACRR_ECOLI
sp|P0ACS7|RPIR_ECOLI	0	24805000	18591000	0	29706000	22321000	38164000	0	0	29065000	0	29659000	28764000	0	0	0	21266000	24105000	0	0	0	32347000	0	0		RPIR_ECOLI
sp|P0ACS5|ZNTR_ECOLI	39348000	37728000	32387000	41844000	37204000	26307000	35304000	33238000	31205000	33839000	35902000	28099000	27497000	27296000	16271000	21389000	36547000	28216000	24583000	26012000	22233000	20935000	32618000	0		ZNTR_ECOLI
sp|P0ACS2|SOXR_ECOLI	0	0	0	0	0	0	0	0	0	0	0	0	0	0	0	0	0	0	0	0	0	0	0	0		SOXR_ECOLI
sp|P0ACR9|MPRA_ECOLI	748760000	816630000	720900000	611240000	637840000	620300000	701920000	843900000	833780000	708540000	847460000	756720000	502830000	668640000	679770000	635640000	756200000	661280000	541730000	650480000	670620000	554580000	604980000	417660000		MPRA_ECOLI
sp|P0ACR4|YEIE_ECOLI	57378000	48827000	45591000	46593000	43692000	56634000	56934000	63701000	59148000	48839000	58613000	60217000	45204000	52132000	47676000	50214000	55428000	52924000	47669000	64083000	51598000	54283000	45441000	36029000		YEIE_ECOLI
sp|P0ACR2|YDHB_ECOLI	0	0	21405000	0	13767000	11434000	12211000	15826000	0	0	11291000	12001000	0	10548000	15975000	0	10585000	0	0	11434000	12615000	14052000	0	0		YDHB_ECOLI
sp|P0ACQ4|OXYR_ECOLI	146140000	173910000	172170000	157300000	194150000	159010000	165840000	218510000	183300000	174310000	176050000	165290000	188300000	157540000	176350000	161710000	166000000	176690000	165710000	163560000	175820000	149990000	175500000	117880000		OXYR_ECOLI
sp|P0ACP7|PURR_ECOLI	215150000	249400000	212040000	223210000	220730000	250860000	236580000	231960000	217680000	215620000	229030000	224870000	240670000	186020000	232500000	219090000	229040000	211160000	227430000	234520000	213220000	209700000	206900000	167380000		PURR_ECOLI
sp|P0ACP5|GNTR_ECOLI	106500000	93543000	89456000	100100000	86785000	70967000	108360000	92714000	115150000	87974000	91723000	105050000	95410000	76630000	86037000	92868000	88582000	78610000	84393000	79575000	85471000	82737000	77414000	60881000		GNTR_ECOLI
sp|P0ACP1|CRA_ECOLI	201690000	217250000	186190000	199530000	184480000	215520000	177540000	221090000	214540000	215780000	206230000	200960000	209710000	202410000	217200000	184300000	194370000	194580000	214140000	209180000	207740000	176680000	196740000	159320000		CRA_ECOLI
sp|P0ACN7|CYTR_ECOLI	44687000	52422000	56129000	45020000	49810000	49086000	38559000	47772000	45720000	45860000	40849000	40268000	48211000	54942000	44513000	34829000	34284000	52633000	44077000	39057000	47013000	33458000	31948000	55644000		CYTR_ECOLI
sp|P0ACN4|ALLR_ECOLI	25362000	40700000	55158000	30995000	54791000	38123000	32829000	39313000	45650000	40733000	36880000	37564000	37340000	54121000	40705000	34915000	39422000	50398000	34940000	34127000	37563000	31965000	43520000	47590000		ALLR_ECOLI
sp|P0ACN2|YTFH_ECOLI	0	16090000	11566000	18019000	15761000	0	14930000	14391000	0	18386000	11599000	15130000	0	0	16499000	15148000	12326000	18504000	17654000	0	20794000	17736000	11631000	0		YTFH_ECOLI
sp|P0ACM5|YEGW_ECOLI	0	27187000	0	17823000	21781000	21799000	24262000	28754000	0	0	20438000	24794000	0	12319000	0	19134000	22626000	22064000	21641000	23457000	0	18494000	0	0		YEGW_ECOLI
sp|P0ACM2|RSPR_ECOLI	83578000	71034000	56812000	67499000	66764000	69412000	79059000	89528000	87644000	69157000	74812000	91719000	74257000	59980000	78250000	64128000	80560000	61789000	69043000	79255000	63462000	71002000	82552000	48806000		RSPR_ECOLI
sp|P0ACL9|PDHR_ECOLI	142770000	138800000	129230000	186680000	160540000	119620000	131440000	115060000	90141000	124350000	109510000	108830000	143250000	132580000	120780000	104820000	79062000	109370000	116380000	124420000	115690000	102900000	110120000	112520000		PDHR_ECOLI
sp|P0ACL7|LLDR_ECOLI	200310000	220830000	216030000	253680000	309920000	324940000	222010000	264740000	244730000	243620000	288540000	218100000	188620000	326820000	240620000	242880000	259110000	257620000	258870000	261770000	248260000	239870000	260710000	222570000		LLDR_ECOLI
sp|P0ACL2|EXUR_ECOLI	56888000	52999000	52934000	56647000	51662000	56496000	68152000	65925000	61726000	59328000	58468000	75803000	69778000	55152000	65983000	59957000	66415000	51203000	56980000	59803000	59813000	54905000	58426000	54051000		EXUR_ECOLI
sp|P0ACL0|GLPR_ECOLI	60410000	53009000	52348000	39136000	40467000	65070000	63725000	61943000	49622000	39657000	51859000	69919000	59315000	49957000	43858000	55199000	52496000	56495000	43797000	62148000	46057000	50428000	48405000	41916000		GLPR_ECOLI
sp|P0ACK8|FUCR_ECOLI	30541000	74308000	67421000	55786000	89187000	82918000	48706000	62824000	75919000	47042000	65269000	72316000	61813000	56767000	64615000	54550000	73832000	75197000	58900000	60221000	62417000	53781000	64883000	52407000		FUCR_ECOLI
sp|P0ACK5|DEOR_ECOLI	53482000	51583000	39673000	41511000	42162000	44647000	49547000	41017000	30786000	43396000	43407000	59844000	42239000	22504000	34634000	31731000	51829000	42658000	40714000	43128000	36538000	30290000	28832000	0		DEOR_ECOLI
sp|P0ACK2|AGAR_ECOLI	84973000	90080000	68870000	67020000	70385000	79853000	79867000	88661000	90443000	64258000	75559000	82709000	79654000	47750000	70505000	58147000	76807000	73303000	75336000	73509000	69941000	62327000	60218000	60861000		AGAR_ECOLI
sp|P0ACJ8|CRP_ECOLI	580770000	670360000	684430000	695870000	844010000	656810000	630400000	700120000	719750000	698110000	652020000	671500000	469330000	697080000	675920000	624940000	614110000	643750000	684810000	631390000	668280000	597640000	725110000	443040000		CRP_ECOLI
sp|P0ACJ5|DECR_ECOLI	49807000	37380000	27378000	33931000	26162000	29628000	38767000	43728000	27140000	28035000	36244000	39922000	33949000	20738000	27563000	25954000	35991000	27082000	30821000	32701000	30472000	35107000	29053000	0		DECR_ECOLI
sp|P0ACJ0|LRP_ECOLI	241030000	266680000	294750000	267310000	337670000	313630000	258950000	271870000	290560000	272270000	278960000	253690000	243170000	357950000	277240000	255680000	253840000	299350000	255320000	261930000	288800000	219930000	304520000	330470000		LRP_ECOLI
sp|P0ACI6|ASNC_ECOLI	90734000	125050000	113010000	99199000	129250000	68221000	127460000	106660000	110520000	137890000	114390000	111800000	99488000	115570000	90196000	99370000	105270000	99822000	103490000	87313000	98128000	99824000	84480000	56357000		ASNC_ECOLI
sp|P0ACI3|XYLR_ECOLI	0	0	0	0	0	0	0	0	0	0	0	0	0	0	0	0	0	0	0	0	0	0	0	0		XYLR_ECOLI
sp|P0ACI0|ROB_ECOLI	61903000	80719000	62429000	68428000	65600000	69138000	76027000	68766000	67896000	63809000	64531000	56212000	58319000	56994000	56079000	59967000	67212000	69067000	46696000	74336000	61672000	63728000	61359000	63827000		ROB_ECOLI
sp|P0ACH8|MELR_ECOLI	0	0	0	0	0	0	0	0	0	0	0	0	0	0	0	0	0	0	0	0	0	0	0	0		MELR_ECOLI
sp|P0ACH5|MARA_ECOLI	49183000	80878000	68423000	84768000	72276000	75189000	69543000	64496000	70873000	80298000	48622000	48033000	68304000	40872000	52836000	64155000	52909000	46491000	61549000	49091000	56294000	49071000	64042000	54999000		MARA_ECOLI
sp|P0ACG8|HSLR_ECOLI	91628000	103460000	76525000	74781000	63402000	85565000	89780000	104890000	94408000	65820000	92465000	111460000	80669000	65110000	91927000	69207000	79679000	57264000	63502000	69218000	57501000	68017000	72525000	53444000		HSLR_ECOLI
sp|P0ACG1|STPA_ECOLI	1056700000	1357900000	1223300000	1281100000	1338700000	1161400000	1048800000	1212300000	1317700000	1112100000	1061500000	1081800000	1100200000	898720000	942730000	645780000	630590000	716170000	517490000	516950000	470580000	485780000	574850000	468210000		STPA_ECOLI
sp|P0ACF8|HNS_ECOLI	12573000000	13399000000	11277000000	12620000000	10681000000	11545000000	12120000000	13185000000	12336000000	11010000000	11395000000	12694000000	11748000000	7802000000	10901000000	11264000000	11220000000	9346200000	10761000000	8163100000	9059600000	10241000000	10880000000	7807600000		HNS_ECOLI
sp|P0ACF4|DBHB_ECOLI	2706500000	6982900000	8127100000	4007900000	7601500000	4824700000	2710300000	6129500000	5517500000	4947900000	5510900000	5464200000	3320000000	6618000000	6462300000	4926100000	5297200000	6571100000	4904700000	3824700000	5207500000	4197000000	5741700000	5981200000		DBHB_ECOLI
sp|P0ACF0|DBHA_ECOLI	8193100000	7994300000	7515900000	6739400000	7997100000	7875900000	7347600000	8711800000	7640300000	7419900000	7579200000	7887500000	7971100000	7581400000	6891400000	6481900000	6597500000	6829400000	6798300000	6236400000	6716700000	6558700000	7123500000	7686000000		DBHA_ECOLI
sp|P0ACE7|HINT_ECOLI	694510000	1005500000	772830000	765130000	768240000	862510000	637560000	838980000	813180000	706340000	717470000	865690000	801240000	615920000	883920000	651850000	701650000	766970000	742100000	621510000	786500000	724130000	754270000	586030000		HINT_ECOLI
sp|P0ACE3|HHA_ECOLI	478460000	580310000	454530000	609060000	481250000	435130000	529830000	551370000	485680000	509220000	459640000	471830000	512810000	388600000	436600000	466750000	405200000	429230000	490480000	374770000	491210000	486680000	490230000	467480000		HHA_ECOLI
sp|P0ACE0|MBHM_ECOLI	222880000	225680000	194170000	213360000	180400000	170990000	227780000	219130000	208720000	177820000	212170000	205950000	210290000	187790000	174470000	156940000	183520000	158260000	170560000	159190000	148100000	148710000	150730000	139160000		MBHM_ECOLI
sp|P0ACD4|ISCU_ECOLI	1969400000	2087200000	2022500000	2109200000	1663500000	1612100000	2119100000	2011500000	1935100000	1596300000	1690800000	1983900000	1811900000	1267100000	1756100000	1633500000	1469300000	1573100000	1558700000	1445600000	1735300000	1393600000	1833300000	1267600000		ISCU_ECOLI
sp|P0ACC7|GLMU_ECOLI	682900000	821760000	764580000	816990000	773240000	826090000	754010000	758370000	786240000	786440000	790390000	751860000	791210000	668820000	793270000	814260000	779480000	780380000	745340000	793290000	806000000	735220000	681970000	642740000		GLMU_ECOLI
sp|P0ACC3|ERPA_ECOLI	1356100000	1363700000	1042100000	1204700000	1116300000	1144000000	1242400000	1183100000	1189500000	977450000	1137700000	1160000000	1403000000	708850000	891620000	872890000	1087100000	976420000	1009100000	982700000	886010000	924680000	872420000	1194700000		ERPA_ECOLI
sp|P0ACC1|PRMC_ECOLI	0	38713000	26841000	0	25767000	21797000	0	0	0	39592000	32244000	0	0	28395000	31429000	0	0	27946000	0	22249000	19651000	25207000	18212000	0		PRMC_ECOLI
sp|P0ACB7|HEMY_ECOLI	1417200000	1553600000	1581600000	1565000000	1535200000	1709900000	1351400000	1404800000	1712600000	1562800000	1803000000	1662300000	1599600000	1505400000	1671300000	1468500000	1709300000	1459800000	1596000000	1486800000	1453700000	1368200000	1550800000	1440100000		HEMY_ECOLI
sp|P0ACB4|HEMG_ECOLI	77443000	90771000	90911000	79050000	84522000	80375000	62468000	65664000	73146000	75909000	80355000	66076000	75677000	75389000	70305000	68508000	62579000	75811000	67281000	59304000	66753000	55979000	66080000	70943000		HEMG_ECOLI
sp|P0ACB2|HEM2_ECOLI	1962500000	2194100000	1755500000	1981700000	1658700000	1703700000	2135900000	1826400000	2162600000	2003900000	2152900000	1776300000	1623300000	1708700000	1783800000	1819600000	2024700000	1550000000	1612300000	1529900000	1578500000	1517100000	1555900000	1198700000		HEM2_ECOLI
sp|P0ACB0|DNAB_ECOLI	230190000	226200000	209900000	209030000	202410000	221960000	229120000	242580000	216560000	206410000	219440000	223840000	213420000	201560000	205630000	183440000	210150000	185230000	195680000	189590000	181790000	187730000	173680000	167010000		DNAB_ECOLI
sp|P0ACA7|GSTB_ECOLI	115050000	124620000	108880000	118240000	134890000	105140000	88341000	118690000	108840000	95401000	107510000	129990000	98484000	110840000	110500000	92563000	92710000	100930000	95480000	98454000	107320000	81921000	92863000	78070000		GSTB_ECOLI
sp|P0ACA3|SSPA_ECOLI	1125700000	1086000000	1038900000	970520000	1046600000	947690000	1027800000	1075300000	1119100000	1044500000	983100000	1055800000	1143300000	1174800000	968050000	922450000	925450000	946940000	854930000	821900000	866540000	907050000	811110000	774250000		SSPA_ECOLI
sp|P0ACA1|YIBF_ECOLI	13574000	16206000	13831000	11802000	17329000	25694000	15895000	13486000	16707000	19001000	17794000	0	14277000	19916000	0	15413000	14873000	17835000	17736000	17826000	13151000	0	18360000	16750000		YIBF_ECOLI
sp|P0AC92|GNSA_ECOLI	788050000	912750000	944360000	952520000	1091700000	890370000	849720000	943010000	981930000	800030000	874410000	830130000	882520000	814250000	921220000	773410000	738430000	886960000	802380000	801750000	826270000	728300000	811650000	908390000		GNSA_ECOLI
sp|P0AC86|PHSG_ECOLI	88322000	62655000	65428000	61032000	0	68457000	88827000	70873000	86721000	91333000	66370000	71110000	66328000	54910000	82171000	83853000	87773000	58315000	0	93592000	67721000	0	51002000	26577000		PHSG_ECOLI
sp|P0AC84|GLO2_ECOLI	198860000	197830000	163790000	161400000	155440000	150150000	168140000	225980000	196340000	155190000	216330000	184310000	146320000	168790000	160150000	164530000	194720000	148990000	154840000	154300000	137490000	130250000	141820000	99017000		GLO2_ECOLI
sp|P0AC81|LGUL_ECOLI	45936000	67189000	64714000	61279000	72738000	46186000	39160000	42117000	43905000	44104000	31694000	33484000	57849000	48921000	51800000	41880000	38330000	38646000	37673000	30022000	43123000	42371000	37796000	54143000		LGUL_ECOLI
sp|P0AC78|WECA_ECOLI	0	0	0	12705000	0	0	0	0	0	0	0	0	0	0	0	0	0	0	0	0	0	0	0	21971000		WECA_ECOLI
sp|P0AC75|KDTA_ECOLI	23113000	24391000	27947000	24259000	31777000	35380000	20249000	23077000	23081000	27332000	25601000	20438000	24112000	31049000	25025000	25448000	26962000	29215000	30763000	28847000	25344000	18187000	18031000	20575000		KDTA_ECOLI
sp|P0AC69|GLRX4_ECOLI	2893200000	3268700000	3161000000	2971000000	2913800000	2769000000	3006000000	3284800000	3298300000	2700000000	3110000000	3099400000	1880300000	3048100000	2721100000	2843200000	2967500000	2967400000	2925900000	2909000000	2877400000	2543400000	2504700000	2296300000		GLRX4_ECOLI
sp|P0AC65|NRDH_ECOLI	0	0	0	0	34140000	0	0	0	0	0	0	0	0	0	0	0	0	0	0	0	0	0	0	0		NRDH_ECOLI
sp|P0AC62|GLRX3_ECOLI	2258700000	2755400000	2372800000	2380000000	2439600000	2315200000	2283800000	2621500000	2489900000	2286400000	2556200000	2228000000	2498600000	1818800000	1973700000	2164200000	2133600000	2240700000	2375500000	2006100000	2112900000	2100000000	2011400000	1784200000		GLRX3_ECOLI
sp|P0AC59|GLRX2_ECOLI	1344600000	1346700000	1266700000	1356400000	1185700000	1023800000	1252400000	1332300000	1363500000	1249600000	1127400000	1133700000	1289400000	1026800000	1121600000	1225200000	1022200000	1082400000	1190900000	931150000	937210000	956930000	1031600000	962690000		GLRX2_ECOLI
sp|P0AC53|G6PD_ECOLI	824320000	898220000	938440000	847680000	871980000	835810000	882360000	856350000	951940000	908940000	881580000	784180000	760940000	928660000	817250000	793970000	794240000	857670000	762320000	708990000	749940000	693690000	662710000	629940000		G6PD_ECOLI
sp|P0AC51|ZUR_ECOLI	30427000	43476000	41353000	41467000	45699000	48652000	33031000	45157000	46190000	45365000	50367000	44300000	36555000	38393000	42324000	38922000	41569000	39485000	47117000	53136000	37416000	40082000	42005000	25387000		ZUR_ECOLI
sp|P0AC47|FRDB_ECOLI	357930000	330030000	258140000	288250000	269890000	305010000	306030000	361970000	296500000	221730000	289570000	312280000	239500000	239320000	279440000	248620000	291120000	254660000	240440000	235510000	224950000	224200000	241250000	183200000		FRDB_ECOLI
sp|P0AC44|DHSD_ECOLI	43630000	51520000	87936000	105880000	146230000	122680000	60724000	104340000	177190000	117720000	0	0	0	103600000	108710000	172230000	0	164470000	0	186800000	154490000	115640000	260290000	82391000		DHSD_ECOLI
[truncated: 936 more rows]

## Sheet: Parameters
Parameter	Value
Version	2.0.3.0
User name	GlatterT
Machine name
[truncated: 102 more rows]
