# Supplementary material for: Integrated Omics Reveal Time-Resolved Insights into T4 Phage Infection of E. coli on Proteome and Transcriptome Levels
Source: Viruses. 2022 Nov 12;14(11):2502. doi: 10.3390/v14112502 (PMC9697503; doi:10.3390/v14112502)
Supplement: Supplementary file 1 [file viruses-14-02502-s001.zip › Supplementary_Table_S4.xlsx]

## Sheet: TxP_gene_products
Supplementary Table 4A: T4 phage genes grouped by transcriptome- and proteome-based classification,
all T4 phage genes are displayed which were classified into early, middle or late based on either transcriptome and proteome data.
Gene class(es) indicate the respective gene class based on transcriptome and proteome; Gene product describes the name of the T4 phage gene product.
Gene	Gene product	Gene class(es)
rIIA	rIIA protector from prophage-induced early lysis	early-RNA_early-Protein
rIIA.1	rIIA.1 hypothetical protein	early-RNA_early-Protein
goF	goF mRNA metabolism modulator	early-RNA_early-Protein
cef	cef modifier of suppressor tRNAs	early-RNA_early-Protein
motB	MotB modifier of transcription	early-RNA_early-Protein
motB.2	MotB.2 hypothetical protein	early-RNA_early-Protein
dda.1	Dda.1 hypothetical protein	early-RNA_early-Protein
srd	Srd anti-sigma factor%2C putative	early-RNA_early-Protein
modA	ModA RNA polymerase ADP-ribosylase	early-RNA_early-Protein
modB	ModB ADP-ribosylase	early-RNA_early-Protein
61.2	gp61.2 hypothetical protein	early-RNA_early-Protein
sp	sp spackle periplasmic protein	early-RNA_early-Protein
61.4	gp61.4 hypothetical protein	early-RNA_early-Protein
dmd	Dmd discriminator of mRNA degradation	early-RNA_early-Protein
imm.1	Imm.1 hypothetical predicted membrane protein	early-RNA_early-Protein
55.2	gp55.2 hypothetical protein	early-RNA_early-Protein
55.4	gp55.4 conserved hypothetical protein	early-RNA_early-Protein
55.5	gp55.5 conserved protein of unknown function	early-RNA_early-Protein
55.6	gp55.6 conserved hypothetical protein	early-RNA_early-Protein
nrdC.3	NrdC.3 conserved hypothetical protein	early-RNA_early-Protein
nrdC.4	NrdC.4 conserved hypothetical protein	early-RNA_early-Protein
nrdC.6	NrdC.6 conserved hypothetical protein	early-RNA_early-Protein
nrdC.8	NrdC.8 conserved hypothetical protein	early-RNA_early-Protein
nrdC.9	NrdC.9 conserved hypothetical protein	early-RNA_early-Protein
nrdC.10	NrdC.10 conserved hypothetical protein	early-RNA_early-Protein
mobD	MobD homing endonuclease	early-RNA_early-Protein
mobD.1	MobD.1 conserved hypothetical protein	early-RNA_early-Protein
mobD.3	MobD.3 hypothetical protein	early-RNA_early-Protein
mobD.4	MobD.4 hypothetical protein	early-RNA_early-Protein
regB	RegB site-specific RNA endonuclease	early-RNA_early-Protein
vs.7	Vs.7 conserved hypothetical protein	early-RNA_early-Protein
vs.8	Vs.8 conserved hypothetical protein	early-RNA_early-Protein
denV	DenV endonuclease V%2C N-glycosylase UV repair enzyme	early-RNA_early-Protein
e.4	e.4 conserved hypothetical%2C predicted membrane protein	early-RNA_early-Protein
e.5	e.5 conserved hypothetical protein	early-RNA_early-Protein
e.7	e.7 hypothetical protein	early-RNA_early-Protein
e.8	e.8 conserved hypothetical protein	early-RNA_early-Protein
trna.2	Trna.2 conserved hypothetical protein	early-RNA_early-Protein
trna.3	Trna.3 conserved hypothetical protein	early-RNA_early-Protein
alt.-3	Alt.-3 conserved hypothetical protein	early-RNA_early-Protein
30.4	gp30.4 conserved hypothetical protein	early-RNA_early-Protein
30.5	gp30.5 hypothetical protein	early-RNA_early-Protein
30.6	gp30.6 conserved hypothetical protein	early-RNA_early-Protein
30.7	gp30.7 conserved hypothetical protein	early-RNA_early-Protein
30.8	gp30.8 conserved hypothetical protein	early-RNA_early-Protein
cd.2	Cd.2 conserved hypothetical protein	early-RNA_early-Protein
pseT.1	PseT.1 conserved hypothetical protein	early-RNA_early-Protein
pseT.2	PseT.2 conserved hypothetical protein	early-RNA_early-Protein
alc	Alc inhibitor of host transcription	early-RNA_early-Protein
frd	Frd dihydrofolate reductase	early-RNA_early-Protein
frd.2	Frd.2 conserved hypothetical protein	early-RNA_early-Protein
frd.3	Frd.3 hypothetical protein	early-RNA_early-Protein
asiA	AsiA anti-sigma 70 protein	early-RNA_early-Protein
arn	Arn inhibitor of MrcBC restriction endonuclease (anti-restriction nuclease)	early-RNA_early-Protein
arn.2	Arn.2 conserved hypothetical protein	early-RNA_early-Protein
arn.3	Arn.3 conserved hypothetical protein	early-RNA_early-Protein
arn.4	Arn.4 conserved hypothetical protein	early-RNA_early-Protein
motA	MotA activator of middle period transcription	early-RNA_early-Protein
ndd	Ndd nucleoid disruption protein	early-RNA_early-Protein
ndd.1	Ndd.1 conserved hypothetical protein	early-RNA_early-Protein
60	gp60 topoisomerase II%2C large subunit%2C C-terminal region	early-RNA_middle-Protein
39	DNA topoisomerase II large subunit	early-RNA_middle-Protein
motB.1	MotB.1 hypothetical protein	early-RNA_middle-Protein
dexA	exonuclease	early-RNA_middle-Protein
dexA.1	DexA.1 hypothetical protein	early-RNA_middle-Protein
dexA.2	DexA.2 hypothetical protein	early-RNA_middle-Protein
dda	Dda DNA helicase	early-RNA_middle-Protein
modA.3	ModA.3 hypothetical protein	early-RNA_middle-Protein
modA.4	ModA.4 hypothetical protein	early-RNA_middle-Protein
srh	Srh transcription modulator	early-RNA_middle-Protein
mrh	Mrh transcription modulator under heat shock	early-RNA_middle-Protein
mrh.2	Mrh.2 hypothetical protein	early-RNA_middle-Protein
segF	SegF homing endonuclease	early-RNA_middle-Protein
dam	Dam DNA adenine methyltransferase	early-RNA_middle-Protein
61	DNA primase	early-RNA_middle-Protein
segA	SegA homing endonuclease	early-RNA_middle-Protein
b-gt	b-gt beta glucosyl transferase	early-RNA_middle-Protein
42	gp42 dCMP hydroxymethylase	early-RNA_middle-Protein
imm	Imm immunity to superinfection membrane protein	early-RNA_middle-Protein
43	DNA polymerase	early-RNA_middle-Protein
62	clamp loader small subunit	early-RNA_middle-Protein
44	clamp loader%2C small subunit	early-RNA_middle-Protein
45	sliding clamp	early-RNA_middle-Protein
rpbA	RpbA RNA polymerase binding protein%2C function unknown	early-RNA_middle-Protein
45.2	gp45.2 conserved hypothetical protein	early-RNA_middle-Protein
46.2	gp46.2 hypothetical protein	early-RNA_middle-Protein
47	endonuclease subunit	early-RNA_middle-Protein
mobB	MobB homing endonuclease	early-RNA_middle-Protein
a-gt.4	hypothetical protein	early-RNA_middle-Protein
pin	Pin protease inhibitor	early-RNA_middle-Protein
49.2	gp49.2 hypothetical protein	early-RNA_middle-Protein
49.3	gp49.3 hypothetical protein	early-RNA_middle-Protein
nrdC	NrdC thioredoxin	early-RNA_middle-Protein
nrdC.1	NrdC.1 conserved hypothetical protein	early-RNA_middle-Protein
nrdC.2	NrdC.2 conserved hypothetical protein	early-RNA_middle-Protein
nrdC.5	NrdC.5 conserved hypothetical protein	early-RNA_middle-Protein
nrdC.11	hypothetical protein	early-RNA_middle-Protein
tk	Tk thymidine kinase	early-RNA_middle-Protein
tk.1	Tk.1 conserved hypothetical protein	early-RNA_middle-Protein
tk.2	Tk.2 conserved hypothetical protein	early-RNA_middle-Protein
tk.3	Tk.2 conserved hypothetical protein	early-RNA_middle-Protein
tk.4	hypothetical protein	early-RNA_middle-Protein
vs	Vs valyl-tRNA synthetase modifier	early-RNA_middle-Protein
vs.1	Vs.1 conserved hypothetical protein	early-RNA_middle-Protein
vs.3	Vs.3 conserved hypothetical protein	early-RNA_middle-Protein
vs.4	Vs.4 conserved hypothetical protein	early-RNA_middle-Protein
vs.6	Vs.6 conserved hypothetical protein	early-RNA_middle-Protein
nudE	NudE nudix hydrolase	early-RNA_middle-Protein
e.2	e.2 conserved hypothetical%2C predicted membrane protein	early-RNA_middle-Protein
e.6	e.6 conserved hypothetical protein	early-RNA_middle-Protein
segD	SegD homing endonuclease	early-RNA_middle-Protein
rnlB	RnlB RNA ligase 2	early-RNA_middle-Protein
24.2	gp24.2 conserved hypothetical protein	early-RNA_middle-Protein
24.3	gp24.3 conserved hypothetical protein	early-RNA_middle-Protein
alt.1	Alt.1 conserved hypothetical protein	early-RNA_middle-Protein
30	DNA ligase	early-RNA_middle-Protein
30.1	gp30.1 conserved hypothetical protein	early-RNA_middle-Protein
30.2	hypothetical protein	early-RNA_middle-Protein
rIII	rIII lysis inhibition accessory protein%2C rapid lysis phenotype	early-RNA_middle-Protein
31.1	gp31.1 conserved hypothetical protein	early-RNA_middle-Protein
cd	deoxycytidylate deaminase	early-RNA_middle-Protein
cd.1	Cd.1 hypothetical protein	early-RNA_middle-Protein
cd.3	Cd.3 conserved hypothetical protein	early-RNA_middle-Protein
cd.4	Cd.4 conserved hypothetical protein	early-RNA_middle-Protein
pseT	polynucleotide kinase	early-RNA_middle-Protein
pseT.3	PseT.3 conserved hypothetical predicted membrane protein	early-RNA_middle-Protein
nrdA.2	NrdA.2 conserved hypothetical protein	early-RNA_middle-Protein
td	dTMP (thymidylate) synthase	early-RNA_middle-Protein
frd.1	Frd.1 conserved hypothetical protein	early-RNA_middle-Protein
SegG	SegG homing endonuclease	early-RNA_middle-Protein
dsbA	double-stranded DNA binding protein	early-RNA_middle-Protein
rnh	RnaseH	early-RNA_middle-Protein
arn.1	Arn.1 conserved hypothetical protein	early-RNA_middle-Protein
52	DNA topisomerase II medium subunit	early-RNA_middle-Protein
rIIB	rIIB protector from prophage-induced early lysis	early-RNA_middle-Protein
60.1	gp60.1 hypothetical protein	early-RNA_late-Protein
39.1	gp39.1 hypothetical protein	early-RNA_late-Protein
modA.2	ModA.2 hypothetical protein	early-RNA_late-Protein
40	gp40 head vertex assembly chaperone	early-RNA_late-Protein
uvsX	UvsX RecA-like recombination protein	early-RNA_late-Protein
46	endonuclease subunit	early-RNA_late-Protein
a-gt	a-gt alpha glucosyl transferase	early-RNA_late-Protein
a-gt.2	a-gt.2 hypothetical protein	early-RNA_late-Protein
a-gt.3	a-gt.3 hypothetical protein	early-RNA_late-Protein
a-gt.5	a-gt.5 hypothetical protein	early-RNA_late-Protein
55	RNA polymerase sigma factor	early-RNA_late-Protein
nrdH	NrdH glutaredoxin	early-RNA_late-Protein
nrdG	NrdG anaerobic NTP reductase%2C small subunit	early-RNA_late-Protein
mobC	MobC homing endonuclease	early-RNA_late-Protein
nrdD	NrdD anaerobic NTP reductase%2C large subunit	early-RNA_late-Protein
49.1	gp49.1 conserved protein of unknown function	early-RNA_late-Protein
nrdC.7	NrdC.7 conserved hypothetical%2C predicted membrane protein	early-RNA_late-Protein
rI.1	rI.1 conserved hypothetical protein	early-RNA_late-Protein
ipII	IpII internal head protein	early-RNA_late-Protein
ipIII	IpIII internal head protein	early-RNA_late-Protein
e	e Lysozyme murein hydrolase	early-RNA_late-Protein
e.3	e.3 conserved hypothetical%2C predicted membrane protein	early-RNA_late-Protein
segB	SegB homing endonuclease	early-RNA_late-Protein
ipI	IpI internal head protein	early-RNA_late-Protein
1	deoxynucleoside monophosphate kinase	early-RNA_late-Protein
wac	fibritin	early-RNA_late-Protein
hoc	Hoc head outer capsid protein	early-RNA_late-Protein
uvsY.-1	UvsY.-1 conserved hypothetical protein	early-RNA_late-Protein
uvsY	UvsY recombination%2C repair and ssDNA binding protein	early-RNA_late-Protein
54	baseplate subunit	early-RNA_late-Protein
30.3	hypothetical protein	early-RNA_late-Protein
31	gp31 head assembly cochaperone with GroEL	early-RNA_late-Protein
31.2	gp31.2 hypothetical protein	early-RNA_late-Protein
cd.5	Cd.5 hypothetical protein	early-RNA_late-Protein
rnlA	RNA ligase A	early-RNA_late-Protein
nrdB	NrdB aerobic NDP reductase%2C small subunit	early-RNA_late-Protein
nrdB.1	Nrd.1 hypothetical protein	early-RNA_late-Protein
nrdA	ribonucleoside-diphosphate reductase subunit alpha	early-RNA_late-Protein
nrdA.1	NrdA.1 conserved hypothetical protein	early-RNA_late-Protein
33	gp33 late promoter transcription accessory protein	early-RNA_late-Protein
38	gp38 distal long tail fiber assembly catalyst	early-RNA_late-Protein
asiA.1	AsiA.1 hypothetical protein	early-RNA_late-Protein
soc	Soc small outer capsid protein	middle-RNA_late-Protein
41	41 helicase	middle-RNA_late-Protein
regA	translation repressor protein	middle-RNA_late-Protein
rI	rI lysis inhibition regulator%2C membrane protein	middle-RNA_late-Protein
57B	hypothetical protein	middle-RNA_late-Protein
57A	gp57A chaperone for tail fiber formation	middle-RNA_late-Protein
2	DNA end protector protein	middle-RNA_late-Protein
11	baseplate wedge subunit and tail pin	middle-RNA_late-Protein
uvsY.-2	hypothetical protein	middle-RNA_late-Protein
alt	ADP-ribosyltransferase	middle-RNA_late-Protein
denA	endonuclease II	middle-RNA_late-Protein
mobE	MobE homing endonuclease	middle-RNA_late-Protein
32	single-stranded DNA binding protein	middle-RNA_late-Protein
34	long tail fiber%2C proximal subunit	middle-RNA_late-Protein
35	gp35 hinge connector of long tail fiber%2C proximal connector	middle-RNA_late-Protein
37	gp37 long tail fiber%2C distal subunit	middle-RNA_late-Protein
3	tail completion and sheath stabilizer protein	late-RNA_late-Protein
4	head completion protein	late-RNA_late-Protein
53	baseplate wedge subunit	late-RNA_late-Protein
5	baseplate hub subunit and tail lysozyme	late-RNA_late-Protein
5.1	hypothetical protein	late-RNA_late-Protein
5.4	gp5.4 conserved hypothetical protein	late-RNA_late-Protein
6	baseplate wedge subunit	late-RNA_late-Protein
7	baseplate wedge subunit	late-RNA_late-Protein
8	baseplate wedge subunit	late-RNA_late-Protein
9	baseplate wedge tail fiber connector	late-RNA_late-Protein
10	baseplate wedge subunit and tail pin	late-RNA_late-Protein
12	gp12 Short tail fibers	late-RNA_late-Protein
13	neck protein	late-RNA_late-Protein
14	neck protein	late-RNA_late-Protein
15	tail sheath stabilizer and completion protein	late-RNA_late-Protein
16	small terminase protein	late-RNA_late-Protein
18	tail sheath protein	late-RNA_late-Protein
19	tail tube protein	late-RNA_late-Protein
20	portal vertex protein	late-RNA_late-Protein
67	prohead core protein	late-RNA_late-Protein
68	prohead core protein	late-RNA_late-Protein
22	prohead core protein	late-RNA_late-Protein
23	major capsid protein	late-RNA_late-Protein
24	capsid vertex protein	late-RNA_late-Protein
inh	Inh inhibitor of prohead protease gp21	late-RNA_late-Protein
segE	SegE homing endonuclease	late-RNA_late-Protein
uvsW	UvsW helicase	late-RNA_late-Protein
25	baseplate wedge subunit	late-RNA_late-Protein
26	gp26 baseplate hub subunit	late-RNA_late-Protein
51	baseplate hub assembly protein	late-RNA_late-Protein
27	baseplate hub subunit	late-RNA_late-Protein
28	gp28 baseplate hub distal subunit	late-RNA_late-Protein
29	gp29 baseplate hub subunit%2C tail length determinator	late-RNA_late-Protein
48	baseplate subunit	late-RNA_late-Protein
36	gp36 hinge connector of long tail fiber%2C distal connector	late-RNA_late-Protein

## Sheet: TxP_GO-process
Supplementary Table S4B: T4 phage genes grouped by transcriptome- and proteome-based classification and their corresponding GO terms.
Only T4 phage genes are displayed for which GO terms are available at UniProt.
GO terms are shown for cellular processes that the genes are involved in.
Gene class(es) indicate the respective gene class based on transcriptome and proteome.
Database	Protein ID	Gene	GO term	GO name	Assigned by	Gene class(es)
UniProtKB	P04382	frd	GO:0009058	tetrahydrofolate biosynthetic process	InterPro	early-RNA_early-Protein
UniProtKB	P04382	frd	GO:0042221	response to methotrexate	UniProt	early-RNA_early-Protein
UniProtKB	P04382	frd	GO:0042221	response to antibiotic	UniProt	early-RNA_early-Protein
UniProtKB	P04382	frd	GO:0044281	one-carbon metabolic process	UniProt	early-RNA_early-Protein
UniProtKB	P04546	alc	GO:0019222	suppression by virus of host transcription	CACAO	early-RNA_early-Protein
UniProtKB	P15556	ndd	GO:0016032	modulation by virus of host cell cycle	UniProt	early-RNA_early-Protein
UniProtKB	P15556	ndd	GO:0016032	inhibition of host DNA replication by virus	UniProt	early-RNA_early-Protein
UniProtKB	P39421	modA	GO:0006807	protein auto-ADP-ribosylation	CACAO	early-RNA_early-Protein
UniProtKB	P00276	NRDC	GO:0044281	deoxyribonucleotide biosynthetic process	UniProt	early-RNA_middle-Protein
UniProtKB	P00276	NRDC	GO:0042221	cellular oxidant detoxification	GOC	early-RNA_middle-Protein
UniProtKB	P00471	TD	GO:0044281	dTMP biosynthetic process	InterPro	early-RNA_middle-Protein
UniProtKB	P00471	TD	GO:0008152	methylation	UniProt	early-RNA_middle-Protein
UniProtKB	P00471	TD	GO:0044281	nucleotide biosynthetic process	UniProt	early-RNA_middle-Protein
UniProtKB	P00471	TD	GO:0044281	dTTP biosynthetic process	UniProt	early-RNA_middle-Protein
UniProtKB	P00970	30	GO:0006259	DNA recombination	InterPro	early-RNA_middle-Protein
UniProtKB	P00970	30	GO:0006950	DNA repair	InterPro	early-RNA_middle-Protein
UniProtKB	P00970	30	GO:0006950	cellular response to DNA damage stimulus	UniProt	early-RNA_middle-Protein
UniProtKB	P00970	30	GO:0009058	DNA replication	UniProt	early-RNA_middle-Protein
UniProtKB	P00970	30	GO:0006259	DNA ligation	GOC	early-RNA_middle-Protein
UniProtKB	P04392	DAM	GO:0006259	DNA methylation on adenine	InterPro	early-RNA_middle-Protein
UniProtKB	P04392	DAM	GO:0016032	restriction-modification system evasion by virus	UniProt	early-RNA_middle-Protein
UniProtKB	P04415	43	GO:0009058	DNA biosynthetic process	GOC	early-RNA_middle-Protein
UniProtKB	P04415	43	GO:0006807	nucleic acid phosphodiester bond hydrolysis	GOC	early-RNA_middle-Protein
UniProtKB	P04520	61	GO:0016070	DNA replication, synthesis of RNA primer	GOC	early-RNA_middle-Protein
UniProtKB	P04521	47	GO:0019222	suppression by virus of host gene expression	UniProt	early-RNA_middle-Protein
UniProtKB	P04521	47	GO:0016032	degradation of host chromosome by virus	UniProt	early-RNA_middle-Protein
UniProtKB	P06855	pseT	GO:0008152	dephosphorylation	GOC	early-RNA_middle-Protein
UniProtKB	P07065	52	GO:0071103	DNA topological change	InterPro	early-RNA_middle-Protein
UniProtKB	P07068	pin	GO:0019222	negative regulation of peptidase activity	UniProt	early-RNA_middle-Protein
UniProtKB	P08986	imm	GO:0016032	superinfection exclusion	UniProt	early-RNA_middle-Protein
UniProtKB	P13300	TK	GO:0044281	deoxyribonucleoside monophosphate biosynthetic process	GOC	early-RNA_middle-Protein
UniProtKB	P13319	rnh	GO:0016070	DNA replication, removal of RNA primer	CACAO	early-RNA_middle-Protein
UniProtKB	P13319	rnh	GO:0009058	DNA replication, Okazaki fragment processing	InterPro	early-RNA_middle-Protein
UniProtKB	P13319	rnh	GO:0016070	RNA phosphodiester bond hydrolysis, exonucleolytic	GOC	early-RNA_middle-Protein
UniProtKB	P13319	rnh	GO:0016070	RNA phosphodiester bond hydrolysis, endonucleolytic	GOC	early-RNA_middle-Protein
UniProtKB	P16006	CD	GO:0044281	pyrimidine nucleotide metabolic process	InterPro	early-RNA_middle-Protein
UniProtKB	P00720	E	GO:0008152	cell wall macromolecule catabolic process	InterPro	early-RNA_late-Protein
UniProtKB	P00720	E	GO:0006807	peptidoglycan catabolic process	InterPro	early-RNA_late-Protein
UniProtKB	P00720	E	GO:0008152	metabolic process	UniProt	early-RNA_late-Protein
UniProtKB	P00720	E	GO:0009607	defense response to bacterium	UniProt	early-RNA_late-Protein
UniProtKB	P00720	E	GO:0016032	viral release from host cell by cytolysis	UniProt	early-RNA_late-Protein
UniProtKB	P00971	63	GO:0016032	virus tail fiber assembly	CACAO	early-RNA_late-Protein
UniProtKB	P00971	63	GO:0016070	RNA repair	UniProt	early-RNA_late-Protein
UniProtKB	P03718	ipi1	GO:0006259	DNA metabolic process	GOC	early-RNA_late-Protein
UniProtKB	P03739	38	GO:0016032	viral tail assembly	UniProt	early-RNA_late-Protein
UniProtKB	P04519	agt	GO:0016032	evasion by virus of CRISPR-cas system	UniProt	early-RNA_late-Protein
UniProtKB	P04519	agt	GO:0006259	DNA modification	UniProt	early-RNA_late-Protein
UniProtKB	P04524	55	GO:0016032	viral transcription	UniProt	early-RNA_late-Protein
UniProtKB	P04524	55	GO:0019222	regulation of transcription, DNA-templated	UniProt	early-RNA_late-Protein
UniProtKB	P04524	55	GO:0019222	regulation of DNA-templated transcription, initiation	GOC	early-RNA_late-Protein
UniProtKB	P04531	1	GO:0016310	phosphorylation	UniProt	early-RNA_late-Protein
UniProtKB	P17313	31	GO:0016032	viral capsid assembly	CACAO	early-RNA_late-Protein
UniProtKB	P17313	31	GO:0006457	protein folding	InterPro	early-RNA_late-Protein
UniProtKB	P03695	32	GO:0016032	bidirectional double-stranded viral DNA replication	UniProt	middle-RNA_late-Protein
UniProtKB	P03695	32	GO:0016032	viral DNA genome replication	UniProt	middle-RNA_late-Protein
UniProtKB	P03742	35	GO:0016032	virion attachment to host cell	UniProt	middle-RNA_late-Protein
UniProtKB	P03742	35	GO:0046718	viral entry into host cell	UniProt	middle-RNA_late-Protein
UniProtKB	P03742	35	GO:0016032	adhesion receptor-mediated virion attachment to host cell	UniProt	middle-RNA_late-Protein
UniProtKB	P04530	41	GO:0071103	DNA duplex unwinding	GOC	middle-RNA_late-Protein
UniProtKB	P12726	alt	GO:0006807	peptidyl-arginine ADP-ribosylation	CACAO	middle-RNA_late-Protein
UniProtKB	P12726	alt	GO:0006807	protein ADP-ribosylation	CACAO	middle-RNA_late-Protein
UniProtKB	P15076	2	GO:0016032	DNA end degradation evasion by virus	UniProt	middle-RNA_late-Protein
UniProtKB	P69702	regA	GO:0019222	regulation of translation	UniProt	middle-RNA_late-Protein
UniProtKB	P10927	9	GO:0016032	viral release from host cell	InterPro	late-RNA_late-Protein
UniProtKB	P10930	12	GO:0016032	entry receptor-mediated virion attachment to host cell	UniProt	late-RNA_late-Protein
UniProtKB	P13332	18	GO:0046718	viral genome ejection through host cell envelope, contractile tail mechanism	UniProt	late-RNA_late-Protein
UniProtKB	P13334	20	GO:0016032	viral genome packaging	UniProt	late-RNA_late-Protein
UniProtKB	P16009	5	GO:0046718	disruption of host cell envelope during viral entry	UniProt	late-RNA_late-Protein
UniProtKB	P16009	5	GO:0046718	disruption by virus of host cell wall peptidoglycan during virus entry	UniProt	late-RNA_late-Protein
